# Supplementary material for: Antibody targeting of E3 ubiquitin ligases for receptor degradation
Source: Nature. 2022 Sep 21;610(7930):182–9. doi: 10.1038/s41586-022-05235-6 (PMC9534761; doi:10.1038/s41586-022-05235-6)
Supplement: Supplementary file 4 — Source Data Fig. 1 [file 41586_2022_5235_MOESM4_ESM.xlsx]

## Sheet: Figure 1g
HT29-RNF43-FLAG
Cixu	Roba	Istira	h10H5.V1	Gani	Figi	Tepro	NIST
72	71	73	79	33	53	74	7
70	69	72	77	30	49	73	1
70	71	73	78	40	54	73	-3
70	72	72	78	36	50	71	-1
HT29-ZNRF3-FLAG
Cixu	Roba	Istira	h10H5.V1	Gani	Figi	Tepro	NIST
81	64	81	81	30	42	73	4
79	60	80	78	27	39	72	4
80	63	81	80	26	43	74	0
78	60	78	77	26	39	69	-3
Source data as presented in graph
HT29-RNF43-FLAG
NIST	Cixu	Figi	Gani	h10H5.V1	Istira	Roba	Tepro
7	72	53	33	79	73	71	74
1	70	49	30	77	72	69	73
-3	70	54	40	78	73	71	73
-1	70	50	36	78	72	72	71
HT29-ZNRF3-FLAG
NIST	Cixu	Figi	Gani	h10H5.V1	Istira	Roba	Tepro
4	81	42	30	81	81	64	73
4	79	39	27	78	80	60	72
0	80	43	26	80	81	63	74
-3	78	39	26	77	78	60	69
