# Supplementary material for: Antibody targeting of E3 ubiquitin ligases for receptor degradation
Source: Nature. 2022 Sep 21;610(7930):182–9. doi: 10.1038/s41586-022-05235-6 (PMC9534761; doi:10.1038/s41586-022-05235-6)
Supplement: Supplementary file 5 — Source Data Fig. 2 [file 41586_2022_5235_MOESM5_ESM.xlsx]

## Sheet: Figure 2b
Human RNF43	X-axis: Affinity (nM)	IGF1R clearance (%) 1 μg/mL
RNF43-37.39	0.284	61
RNF43-67	0.59	65.16
RNF43-35	0.07	65
RNF43-2	1.36	64.2
RNF43-3	0.48	62.12
RNF43-4	0.341	61.1
RNF43-5	0.134	60.84
RNF43-6	0.209	59.88
RNF43-7	0.29	57.64
RNF43-8	2.81	51.21
RNF43-9	0.13	49.47
RNF43-10	0.03	47.76
RNF43-11	9.9	46.65
RNF43-12	4.65	33.14
RNF43-13	16.8	21.46
RNF43-14	62.97	17.46
RNF43-15	15.6	6.13
RNF43-16	51.6	2.04
RNF43-17	13.4	-0.47

## Sheet: Figure 2c
Human ZNRF3	X-axis: Affinity (nM)	IGF1R clearance (%) 1 μg/mL
ZNRF3-171	1.01	85.3
ZNRF3-55	0.02	85.06
ZNRF3-6	0.12	81.63
ZNRF3-1	0.21	86.47
ZNRF3-2	0.06	85.92
ZNRF3-3	0.0424	85.61
ZNRF3-4	0.239	84.99
ZNRF3-5	0.312	83.66
ZNRF3-7	1.66	80.86
ZNRF3-8	0.104	80.39
ZNRF3-9	1.9	64.87
ZNRF3-10	5.3	41.95

## Sheet: Figure 2d
Untreated	Cixu/ZNRF3-10	Cixu/NIST	Cixu/ZNRF3-9	Cixu/ZNRF3-11	Cixu/ZNRF3-12	Cixu/ZNRF3-13	Cixu/ZNRF3-14	Cixu/ZNRF3-7	Cixu/ZNRF3-5	Cixu/ZNRF3-4	Cixu/ZNRF3-8	Cixu/ZNRF3-6	Cixu/ZNRF3-55	Cixu/ZNRF3-15	Cixu/ZNRF3-1	Cixu/ZNRF3-2	Cixu/ZNRF3-3
-3	24	2	7	3	22	30	29	21	39	44	45	57	49	58	58	56	67
6	-18	7	10	24	21	28	30	46	59	56	58	48	61	60	62	64	64
2		-13
-2		17

## Sheet: Figure 2e
Line	Cixu*Cixu_Perc_Deg	Cixu*RNF43.35_Perc_Deg	Cixu*ZNRF3.55_Perc_Deg	RNF43_LogCPM	ZNRF3_LogCPM	IGF1R_LogCPM
COLO678	34.4495	-16.007	78.3534	7.8253	7.26775	5.76659
DLD1	67.6589	58.3526	85.7873	7.65102	5.36191	4.64019
GP2D	14.7348	57.6785	25.0628	8.49294	5.95276	1.62042
HT115	67.7456	46.4923	70.9557	8.76101	6.30164	5.59261
HT55	45.3106	33.7196	39.145	8.44041	6.31193	6.31853
KM12	93.0124	29.0635	70.6321	6.13062	3.90634	6.13153
LS1034	79.6023	85.3792	79.0826	8.74306	6.19109	4.55637
LS180	49.441	45.5641	80.4721	8.2904	6.86372	6.32957
LS513	45.4425	86.1696	95.9933	8.31388	6.69093	4.75747
RKO	65.6616	-6.49786	21.9235	-3.24603	3.61856	3.97273
SW1417	19.1871	72.5338	88.568	8.98507	8.12723	4.44745
SW48	23.8379	-31.8585	97.32	8.77556	7.66029	5.87589

## Sheet: Figure 2g
plate	replicate	PROTAB	days	conc	viability.norm
1	R1	Cixu	6	12	0.510999
1	R2	Cixu	6	12	0.57204
1	R3	Cixu	6	12	0.546472
1	R1	Cixu	6	12	0.782169
1	R2	Cixu	6	12	0.75915
1	R3	Cixu	6	12	0.727887
1	R1	Cixu*NIST	6	12	0.876204
1	R2	Cixu*NIST	6	12	0.849766
1	R3	Cixu*NIST	6	12	0.953623
1	R1	Cixu*NIST	6	12	1.01489
1	R2	Cixu*NIST	6	12	0.985233
1	R3	Cixu*NIST	6	12	0.902322
2	R1	Cixu*ZNRF3-55	6	12	0.517645
2	R2	Cixu*ZNRF3-55	6	12	0.537916
2	R3	Cixu*ZNRF3-55	6	12	0.454116
2	R1	Cixu*ZNRF3-55	6	12	0.584407
2	R2	Cixu*ZNRF3-55	6	12	0.560951
2	R3	Cixu*ZNRF3-55	6	12	0.552224
2	R1	Cixu*ZNRF3-6	6	12	0.505058
2	R2	Cixu*ZNRF3-6	6	12	0.446339
2	R3	Cixu*ZNRF3-6	6	12	0.512904
1	R1	Cixu*ZNRF3-6	6	12	0.594988
1	R2	Cixu*ZNRF3-6	6	12	0.553534
1	R3	Cixu*ZNRF3-6	6	12	0.586117
1	R1	Cixu	6	4	0.755574
1	R2	Cixu	6	4	0.714236
1	R3	Cixu	6	4	0.717755
1	R1	Cixu	6	4	0.998468
1	R2	Cixu	6	4	0.916159
1	R3	Cixu	6	4	0.829245
1	R1	Cixu*NIST	6	4	0.923162
1	R2	Cixu*NIST	6	4	0.961882
1	R3	Cixu*NIST	6	4	0.991264
1	R1	Cixu*NIST	6	4	1.11925
1	R2	Cixu*NIST	6	4	1.07375
1	R3	Cixu*NIST	6	4	1.05139
2	R1	Cixu*ZNRF3-55	6	4	0.623422
2	R2	Cixu*ZNRF3-55	6	4	0.568543
2	R3	Cixu*ZNRF3-55	6	4	0.585001
2	R1	Cixu*ZNRF3-55	6	4	0.693499
2	R2	Cixu*ZNRF3-55	6	4	0.584145
2	R3	Cixu*ZNRF3-55	6	4	0.590159
2	R1	Cixu*ZNRF3-6	6	4	0.585565
2	R2	Cixu*ZNRF3-6	6	4	0.624241
2	R3	Cixu*ZNRF3-6	6	4	0.532052
1	R1	Cixu*ZNRF3-6	6	4	0.658704
1	R2	Cixu*ZNRF3-6	6	4	0.611137
1	R3	Cixu*ZNRF3-6	6	4	0.644848
1	R1	Cixu	6	1.33333	0.867926
1	R2	Cixu	6	1.33333	0.819113
1	R3	Cixu	6	1.33333	0.733329
1	R1	Cixu	6	1.33333	1.09685
1	R2	Cixu	6	1.33333	0.986021
1	R3	Cixu	6	1.33333	0.974468
1	R1	Cixu*NIST	6	1.33333	0.930607
1	R2	Cixu*NIST	6	1.33333	0.971139
1	R3	Cixu*NIST	6	1.33333	1.0326
1	R1	Cixu*NIST	6	1.33333	1.25262
1	R2	Cixu*NIST	6	1.33333	1.16284
1	R3	Cixu*NIST	6	1.33333	1.02171
2	R1	Cixu*ZNRF3-55	6	1.33333	0.687025
2	R2	Cixu*ZNRF3-55	6	1.33333	0.657594
2	R3	Cixu*ZNRF3-55	6	1.33333	0.641031
2	R1	Cixu*ZNRF3-55	6	1.33333	0.641061
2	R2	Cixu*ZNRF3-55	6	1.33333	0.641682
2	R3	Cixu*ZNRF3-55	6	1.33333	0.611402
2	R1	Cixu*ZNRF3-6	6	1.33333	0.585289
2	R2	Cixu*ZNRF3-6	6	1.33333	0.567857
2	R3	Cixu*ZNRF3-6	6	1.33333	0.562598
1	R1	Cixu*ZNRF3-6	6	1.33333	0.642355
1	R2	Cixu*ZNRF3-6	6	1.33333	0.638771
1	R3	Cixu*ZNRF3-6	6	1.33333	0.612267
1	R1	Cixu	6	0.444444	0.957515
1	R2	Cixu	6	0.444444	0.886091
1	R3	Cixu	6	0.444444	0.918098
1	R1	Cixu	6	0.444444	1.11984
1	R2	Cixu	6	0.444444	1.1652
1	R3	Cixu	6	0.444444	1.11518
1	R1	Cixu*NIST	6	0.444444	0.942852
1	R2	Cixu*NIST	6	0.444444	1.01489
1	R3	Cixu*NIST	6	0.444444	0.981961
1	R1	Cixu*NIST	6	0.444444	1.19942
1	R2	Cixu*NIST	6	0.444444	1.13055
1	R3	Cixu*NIST	6	0.444444	1.04993
2	R1	Cixu*ZNRF3-55	6	0.444444	0.698339
2	R2	Cixu*ZNRF3-55	6	0.444444	0.685102
2	R3	Cixu*ZNRF3-55	6	0.444444	0.615654
2	R1	Cixu*ZNRF3-55	6	0.444444	0.629255
2	R2	Cixu*ZNRF3-55	6	0.444444	0.625158
2	R3	Cixu*ZNRF3-55	6	0.444444	0.66868
2	R1	Cixu*ZNRF3-6	6	0.444444	0.550912
2	R2	Cixu*ZNRF3-6	6	0.444444	0.572024
2	R3	Cixu*ZNRF3-6	6	0.444444	0.556027
1	R1	Cixu*ZNRF3-6	6	0.444444	0.622889
1	R2	Cixu*ZNRF3-6	6	0.444444	0.571795
1	R3	Cixu*ZNRF3-6	6	0.444444	0.635502
1	R1	Cixu	6	0.148148	0.910644
1	R2	Cixu	6	0.148148	0.969549
1	R3	Cixu	6	0.148148	0.925853
1	R1	Cixu	6	0.148148	1.14937
1	R2	Cixu	6	0.148148	1.09706
1	R3	Cixu	6	0.148148	1.09847
1	R1	Cixu*NIST	6	0.148148	0.970777
1	R2	Cixu*NIST	6	0.148148	1.26573
1	R3	Cixu*NIST	6	0.148148	1.03231
1	R1	Cixu*NIST	6	0.148148	1.11904
1	R2	Cixu*NIST	6	0.148148	1.11598
1	R3	Cixu*NIST	6	0.148148	0.986631
2	R1	Cixu*ZNRF3-55	6	0.148148	0.803248
2	R2	Cixu*ZNRF3-55	6	0.148148	0.743381
2	R3	Cixu*ZNRF3-55	6	0.148148	0.738126
2	R1	Cixu*ZNRF3-55	6	0.148148	0.836737
2	R2	Cixu*ZNRF3-55	6	0.148148	0.74722
2	R3	Cixu*ZNRF3-55	6	0.148148	0.760761
2	R1	Cixu*ZNRF3-6	6	0.148148	0.635447
2	R2	Cixu*ZNRF3-6	6	0.148148	0.623377
2	R3	Cixu*ZNRF3-6	6	0.148148	0.647806
1	R1	Cixu*ZNRF3-6	6	0.148148	0.612397
1	R2	Cixu*ZNRF3-6	6	0.148148	0.63692
1	R3	Cixu*ZNRF3-6	6	0.148148	0.584981
1	R1	Cixu	6	0	1
1	R2	Cixu	6	0	1
1	R3	Cixu	6	0	1
1	R1	Cixu	6	0	1
1	R2	Cixu	6	0	1
1	R3	Cixu	6	0	1
1	R1	Cixu*NIST	6	0	1
1	R2	Cixu*NIST	6	0	1
1	R3	Cixu*NIST	6	0	1
1	R1	Cixu*NIST	6	0	1
1	R2	Cixu*NIST	6	0	1
1	R3	Cixu*NIST	6	0	1
2	R1	Cixu*ZNRF3-55	6	0	1
2	R2	Cixu*ZNRF3-55	6	0	1
2	R3	Cixu*ZNRF3-55	6	0	1
2	R1	Cixu*ZNRF3-55	6	0	1
2	R2	Cixu*ZNRF3-55	6	0	1
2	R3	Cixu*ZNRF3-55	6	0	1
2	R1	Cixu*ZNRF3-6	6	0	1
2	R2	Cixu*ZNRF3-6	6	0	1
2	R3	Cixu*ZNRF3-6	6	0	1
1	R1	Cixu*ZNRF3-6	6	0	1
1	R2	Cixu*ZNRF3-6	6	0	1
1	R3	Cixu*ZNRF3-6	6	0	1
