# Supplementary material for: Antibody targeting of E3 ubiquitin ligases for receptor degradation
Source: Nature. 2022 Sep 21;610(7930):182–9. doi: 10.1038/s41586-022-05235-6 (PMC9534761; doi:10.1038/s41586-022-05235-6)
Supplement: Supplementary file 6 — Source Data Fig. 3 [file 41586_2022_5235_MOESM6_ESM.xlsx]

## Sheet: Figure 3a
Line	IGF1R degradation (%) by Cixu*ZNRF3-55	Log2 (IGF1R+1:ZNRF3+1) copy number ratio
HT115	70.9557	6.52605
KM12	70.6321	5.69216
LS180	80.4721	4.49262
LS513	95.9933	1.76729
RKO	21.9235	3.42033
SW1417	88.568	2.52657

## Sheet: Figure 3g
Protein	Label	log2FC	SE	DF	pvalue	adj.pvalue	issue
1433B_HUMAN|P31946	CIXU_vs_Untreated	-0.0782318	0.0332488	15.3039	0.0323924	0.127648	NA
1433B_HUMAN|P31946	NIST_vs_Untreated	-0.0522803	0.0332488	15.3039	0.136301	0.60439	NA
1433B_HUMAN|P31946	ZNRF3_55_vs_Untreated	-0.116409	0.0332488	15.3039	0.00313212	0.011912	NA
1433B_HUMAN|P31946	NIST_vs_CIXU	0.0259515	0.0332488	15.3039	0.446987	0.672978	NA
1433B_HUMAN|P31946	ZNRF3_55_vs_CIXU	-0.0381774	0.0332488	15.3039	0.268504	0.536942	NA
1433B_HUMAN|P31946	ZNRF3_55_vs_NIST	-0.0641289	0.0332488	15.3039	0.0725197	0.152405	NA
1433E_HUMAN|P62258	CIXU_vs_Untreated	-0.0544923	0.0478384	15.3039	0.272182	0.474214	NA
1433E_HUMAN|P62258	NIST_vs_Untreated	-0.006876	0.0478384	15.3039	0.887586	0.969919	NA
1433E_HUMAN|P62258	ZNRF3_55_vs_Untreated	-0.0599152	0.0478384	15.3039	0.229207	0.345374	NA
1433E_HUMAN|P62258	NIST_vs_CIXU	0.0476162	0.0478384	15.3039	0.335041	0.576978	NA
1433E_HUMAN|P62258	ZNRF3_55_vs_CIXU	-0.005423	0.0478384	15.3039	0.911219	0.964064	NA
1433E_HUMAN|P62258	ZNRF3_55_vs_NIST	-0.0530392	0.0478384	15.3039	0.284672	0.419394	NA
1433F_HUMAN|Q04917	CIXU_vs_Untreated	-0.122469	0.0386918	15.3039	0.00627394	0.0443696	NA
1433F_HUMAN|Q04917	NIST_vs_Untreated	-0.0542522	0.0386918	15.3039	0.180824	0.646208	NA
1433F_HUMAN|Q04917	ZNRF3_55_vs_Untreated	-0.170865	0.0386918	15.3039	0.00047825	0.00279595	NA
1433F_HUMAN|Q04917	NIST_vs_CIXU	0.068217	0.0386918	15.3039	0.0978376	0.296268	NA
1433F_HUMAN|Q04917	ZNRF3_55_vs_CIXU	-0.0483961	0.0386918	15.3039	0.22979	0.494881	NA
1433F_HUMAN|Q04917	ZNRF3_55_vs_NIST	-0.116613	0.0386918	15.3039	0.00856686	0.0304687	NA
1433G_HUMAN|P61981	CIXU_vs_Untreated	-0.194624	0.0409156	15.3039	0.00024136	0.00549472	NA
1433G_HUMAN|P61981	NIST_vs_Untreated	-0.0924803	0.0409156	15.3039	0.0387879	0.428238	NA
1433G_HUMAN|P61981	ZNRF3_55_vs_Untreated	-0.220669	0.0409156	15.3039	6.96e-05	0.00066438	NA
1433G_HUMAN|P61981	NIST_vs_CIXU	0.102144	0.0409156	15.3039	0.0244124	0.137223	NA
1433G_HUMAN|P61981	ZNRF3_55_vs_CIXU	-0.0260453	0.0409156	15.3039	0.533817	0.757314	NA
1433G_HUMAN|P61981	ZNRF3_55_vs_NIST	-0.128189	0.0409156	15.3039	0.00670519	0.0252891	NA
1433S_HUMAN|P31947	CIXU_vs_Untreated	-0.143829	0.0617454	15.3039	0.0339152	0.131245	NA
1433S_HUMAN|P31947	NIST_vs_Untreated	-0.106277	0.0617454	15.3039	0.10536	0.559187	NA
1433S_HUMAN|P31947	ZNRF3_55_vs_Untreated	-0.147162	0.0617454	15.3039	0.0305168	0.0710664	NA
1433S_HUMAN|P31947	NIST_vs_CIXU	0.0375527	0.0617454	15.3039	0.551984	0.753401	NA
1433S_HUMAN|P31947	ZNRF3_55_vs_CIXU	-0.0033328	0.0617454	15.3039	0.957653	0.980899	NA
1433S_HUMAN|P31947	ZNRF3_55_vs_NIST	-0.0408855	0.0617454	15.3039	0.517715	0.64659	NA
1433T_HUMAN|P27348	CIXU_vs_Untreated	-0.055309	0.0522217	15.3039	0.305976	0.510512	NA
1433T_HUMAN|P27348	NIST_vs_Untreated	-0.0725392	0.0522217	15.3039	0.184697	0.649538	NA
1433T_HUMAN|P27348	ZNRF3_55_vs_Untreated	-0.135183	0.0522217	15.3039	0.020314	0.051545	NA
1433T_HUMAN|P27348	NIST_vs_CIXU	-0.0172302	0.0522217	15.3039	0.745916	0.873484	NA
1433T_HUMAN|P27348	ZNRF3_55_vs_CIXU	-0.0798741	0.0522217	15.3039	0.146541	0.393711	NA
1433T_HUMAN|P27348	ZNRF3_55_vs_NIST	-0.0626439	0.0522217	15.3039	0.248547	0.379607	NA
1433Z_HUMAN|P63104	CIXU_vs_Untreated	-0.0104814	0.0371807	15.3039	0.781793	0.880035	NA
1433Z_HUMAN|P63104	NIST_vs_Untreated	0.0119556	0.0371807	15.3039	0.752141	0.93239	NA
1433Z_HUMAN|P63104	ZNRF3_55_vs_Untreated	-0.0662861	0.0371807	15.3039	0.0944612	0.175423	NA
1433Z_HUMAN|P63104	NIST_vs_CIXU	0.022437	0.0371807	15.3039	0.555044	0.75486	NA
1433Z_HUMAN|P63104	ZNRF3_55_vs_CIXU	-0.0558047	0.0371807	15.3039	0.153729	0.405037	NA
1433Z_HUMAN|P63104	ZNRF3_55_vs_NIST	-0.0782417	0.0371807	15.3039	0.0522678	0.119526	NA
1A01_HUMAN|P30443	CIXU_vs_Untreated	0.252065	0.0371719	15.3039	5.57e-06	0.0004744	NA
1A01_HUMAN|P30443	NIST_vs_Untreated	0.0814075	0.0371719	15.3039	0.0444026	0.457221	NA
1A01_HUMAN|P30443	ZNRF3_55_vs_Untreated	0.429507	0.0371719	15.3039	5.81e-09	6.6e-07	NA
1A01_HUMAN|P30443	NIST_vs_CIXU	-0.170657	0.0371719	15.3039	0.00033611	0.0111024	NA
1A01_HUMAN|P30443	ZNRF3_55_vs_CIXU	0.177442	0.0371719	15.3039	0.00023341	0.0158517	NA
1A01_HUMAN|P30443	ZNRF3_55_vs_NIST	0.348099	0.0371719	15.3039	9.93e-08	8.04e-06	NA
1A02_HUMAN|P01892	CIXU_vs_Untreated	0.127637	0.0501005	15.3039	0.0220493	0.100283	NA
1A02_HUMAN|P01892	NIST_vs_Untreated	-0.0464007	0.0501005	15.3039	0.368742	0.780224	NA
1A02_HUMAN|P01892	ZNRF3_55_vs_Untreated	0.35698	0.0501005	15.3039	3.1e-06	6.78e-05	NA
1A02_HUMAN|P01892	NIST_vs_CIXU	-0.174037	0.0501005	15.3039	0.00331493	0.0444147	NA
1A02_HUMAN|P01892	ZNRF3_55_vs_CIXU	0.229344	0.0501005	15.3039	0.00034525	0.0201081	NA
1A02_HUMAN|P01892	ZNRF3_55_vs_NIST	0.403381	0.0501005	15.3039	6.93e-07	3.21e-05	NA
1A23_HUMAN|P30447	CIXU_vs_Untreated	0.112897	0.0914554	15.3039	0.235657	0.43301	NA
1A23_HUMAN|P30447	NIST_vs_Untreated	0.0442196	0.0914554	15.3039	0.635579	0.894231	NA
1A23_HUMAN|P30447	ZNRF3_55_vs_Untreated	0.455235	0.0914554	15.3039	0.00015592	0.00121247	NA
1A23_HUMAN|P30447	NIST_vs_CIXU	-0.068677	0.0914554	15.3039	0.464083	0.687253	NA
1A23_HUMAN|P30447	ZNRF3_55_vs_CIXU	0.342338	0.0914554	15.3039	0.00189798	0.0497185	NA
1A23_HUMAN|P30447	ZNRF3_55_vs_NIST	0.411015	0.0914554	15.3039	0.00040843	0.00316236	NA
1B07_HUMAN|P01889	CIXU_vs_Untreated	0.318729	0.0518634	15.3039	1.71e-05	0.00100084	NA
1B07_HUMAN|P01889	NIST_vs_Untreated	0.0717474	0.0518634	15.3039	0.186394	0.651344	NA
1B07_HUMAN|P01889	ZNRF3_55_vs_Untreated	0.491105	0.0518634	15.3039	8.58e-08	4.74e-06	NA
1B07_HUMAN|P01889	NIST_vs_CIXU	-0.246982	0.0518634	15.3039	0.00023875	0.00904613	NA
1B07_HUMAN|P01889	ZNRF3_55_vs_CIXU	0.172376	0.0518634	15.3039	0.00452289	0.073615	NA
1B07_HUMAN|P01889	ZNRF3_55_vs_NIST	0.419358	0.0518634	15.3039	6.57e-07	3.09e-05	NA
1B13_HUMAN|P30461	CIXU_vs_Untreated	0.144859	0.0719843	15.3039	0.0621244	0.190373	NA
1B13_HUMAN|P30461	NIST_vs_Untreated	0.16411	0.0719843	15.3039	0.0373484	0.423956	NA
1B13_HUMAN|P30461	ZNRF3_55_vs_Untreated	0.61642	0.0719843	15.3039	3.17e-07	1.25e-05	NA
1B13_HUMAN|P30461	NIST_vs_CIXU	0.0192508	0.0719843	15.3039	0.792709	0.900209	NA
1B13_HUMAN|P30461	ZNRF3_55_vs_CIXU	0.471561	0.0719843	15.3039	8.32e-06	0.00194238	NA
1B13_HUMAN|P30461	ZNRF3_55_vs_NIST	0.45231	0.0719843	15.3039	1.34e-05	0.00027877	NA
1C01_HUMAN|P30499	CIXU_vs_Untreated	-0.174639	0.126199	15.3039	0.18626	0.374214	NA
1C01_HUMAN|P30499	NIST_vs_Untreated	-0.1043	0.126199	15.3039	0.421237	0.804394	NA
1C01_HUMAN|P30499	ZNRF3_55_vs_Untreated	0.329133	0.126199	15.3039	0.0195395	0.0500146	NA
1C01_HUMAN|P30499	NIST_vs_CIXU	0.0703395	0.126199	15.3039	0.585336	0.777323	NA
1C01_HUMAN|P30499	ZNRF3_55_vs_CIXU	0.503772	0.126199	15.3039	0.0011367	0.0376783	NA
1C01_HUMAN|P30499	ZNRF3_55_vs_NIST	0.433433	0.126199	15.3039	0.00359559	0.0161621	NA
1C02_HUMAN|P30501	CIXU_vs_Untreated	0.164333	0.0752863	15.3039	0.0450233	0.157322	NA
1C02_HUMAN|P30501	NIST_vs_Untreated	0.0934107	0.0752863	15.3039	0.233386	0.693421	NA
1C02_HUMAN|P30501	ZNRF3_55_vs_Untreated	0.312273	0.0752863	15.3039	0.00082559	0.00426971	NA
1C02_HUMAN|P30501	NIST_vs_CIXU	-0.0709223	0.0752863	15.3039	0.360809	0.597667	NA
1C02_HUMAN|P30501	ZNRF3_55_vs_CIXU	0.14794	0.0752863	15.3039	0.0678309	0.262858	NA
1C02_HUMAN|P30501	ZNRF3_55_vs_NIST	0.218862	0.0752863	15.3039	0.0106624	0.0356854	NA
1C03_HUMAN|P04222	CIXU_vs_Untreated	0.320764	0.0794789	15.3039	0.00103854	0.0144846	NA
1C03_HUMAN|P04222	NIST_vs_Untreated	0.0902544	0.0794789	15.3039	0.273606	0.721132	NA
1C03_HUMAN|P04222	ZNRF3_55_vs_Untreated	0.534423	0.0794789	15.3039	6.15e-06	0.00011243	NA
1C03_HUMAN|P04222	NIST_vs_CIXU	-0.23051	0.0794789	15.3039	0.0108116	0.0858407	NA
1C03_HUMAN|P04222	ZNRF3_55_vs_CIXU	0.213659	0.0794789	15.3039	0.016629	0.138001	NA
1C03_HUMAN|P04222	ZNRF3_55_vs_NIST	0.444169	0.0794789	15.3039	4.8e-05	0.00068775	NA
1C05_HUMAN|Q9TNN7	CIXU_vs_Untreated	0.135486	0.0808095	15.3039	0.113922	0.275549	NA
1C05_HUMAN|Q9TNN7	NIST_vs_Untreated	-0.105037	0.0808095	15.3039	0.212906	0.682117	NA
1C05_HUMAN|Q9TNN7	ZNRF3_55_vs_Untreated	0.441944	0.0808095	15.3039	6.03e-05	0.00059206	NA
1C05_HUMAN|Q9TNN7	NIST_vs_CIXU	-0.240523	0.0808095	15.3039	0.00925151	0.0788635	NA
1C05_HUMAN|Q9TNN7	ZNRF3_55_vs_CIXU	0.306458	0.0808095	15.3039	0.00171482	0.0467174	NA
1C05_HUMAN|Q9TNN7	ZNRF3_55_vs_NIST	0.54698	0.0808095	15.3039	5.69e-06	0.00015148	NA
1C07_HUMAN|P10321	CIXU_vs_Untreated	0.234837	0.0604792	15.3039	0.00142246	0.0177764	NA
1C07_HUMAN|P10321	NIST_vs_Untreated	0.125441	0.0604792	15.3039	0.0553378	0.48217	NA
1C07_HUMAN|P10321	ZNRF3_55_vs_Untreated	0.452028	0.0604792	15.3039	1.74e-06	4.56e-05	NA
1C07_HUMAN|P10321	NIST_vs_CIXU	-0.109396	0.0604792	15.3039	0.0901649	0.285815	NA
1C07_HUMAN|P10321	ZNRF3_55_vs_CIXU	0.217191	0.0604792	15.3039	0.0025996	0.0574231	NA
1C07_HUMAN|P10321	ZNRF3_55_vs_NIST	0.326587	0.0604792	15.3039	6.87e-05	0.00087415	NA
2A5A_HUMAN|Q15172	CIXU_vs_Untreated	0.0842022	0.0372731	15.3039	0.0388786	0.143976	NA
2A5A_HUMAN|Q15172	NIST_vs_Untreated	0.115205	0.0372731	15.3039	0.00731363	0.293381	NA
2A5A_HUMAN|Q15172	ZNRF3_55_vs_Untreated	0.120215	0.0372731	15.3039	0.00554323	0.0187598	NA
2A5A_HUMAN|Q15172	NIST_vs_CIXU	0.0310028	0.0372731	15.3039	0.418327	0.647657	NA
2A5A_HUMAN|Q15172	ZNRF3_55_vs_CIXU	0.0360126	0.0372731	15.3039	0.348974	0.613369	NA
2A5A_HUMAN|Q15172	ZNRF3_55_vs_NIST	0.0050098	0.0372731	15.3039	0.894832	0.933911	NA
2A5B_HUMAN|Q15173	CIXU_vs_Untreated	-0.0478085	0.0831483	15.3039	0.573662	0.738237	NA
2A5B_HUMAN|Q15173	NIST_vs_Untreated	0.227547	0.0831483	15.3039	0.0150802	0.353153	NA
2A5B_HUMAN|Q15173	ZNRF3_55_vs_Untreated	0.205265	0.0831483	15.3039	0.0257946	0.0622989	NA
2A5B_HUMAN|Q15173	NIST_vs_CIXU	0.275356	0.0831483	15.3039	0.00463687	0.0535271	NA
2A5B_HUMAN|Q15173	ZNRF3_55_vs_CIXU	0.253074	0.0831483	15.3039	0.00805913	0.0975811	NA
2A5B_HUMAN|Q15173	ZNRF3_55_vs_NIST	-0.0222821	0.0831483	15.3039	0.792293	0.862933	NA
2A5D_HUMAN|Q14738	CIXU_vs_Untreated	-0.0199988	0.0335557	15.3039	0.559895	0.727392	NA
2A5D_HUMAN|Q14738	NIST_vs_Untreated	0.0436809	0.0335557	15.3039	0.212258	0.680736	NA
2A5D_HUMAN|Q14738	ZNRF3_55_vs_Untreated	-0.0106071	0.0335557	15.3039	0.756195	0.825502	NA
2A5D_HUMAN|Q14738	NIST_vs_CIXU	0.0636797	0.0335557	15.3039	0.07676	0.262429	NA
2A5D_HUMAN|Q14738	ZNRF3_55_vs_CIXU	0.00939173	0.0335557	15.3039	0.783313	0.904366	NA
2A5D_HUMAN|Q14738	ZNRF3_55_vs_NIST	-0.0542879	0.0335557	15.3039	0.126117	0.229669	NA
2A5E_HUMAN|Q16537	CIXU_vs_Untreated	0.0310235	0.0478298	15.3039	0.526196	0.699676	NA
2A5E_HUMAN|Q16537	NIST_vs_Untreated	0.0914439	0.0478298	15.3039	0.0748022	0.517224	NA
2A5E_HUMAN|Q16537	ZNRF3_55_vs_Untreated	0.0232135	0.0478298	15.3039	0.634312	0.730688	NA
2A5E_HUMAN|Q16537	NIST_vs_CIXU	0.0604205	0.0478298	15.3039	0.22541	0.464751	NA
2A5E_HUMAN|Q16537	ZNRF3_55_vs_CIXU	-0.0078099	0.0478298	15.3039	0.87243	0.945135	NA
2A5E_HUMAN|Q16537	ZNRF3_55_vs_NIST	-0.0682304	0.0478298	15.3039	0.173799	0.291011	NA
2A5G_HUMAN|Q13362	CIXU_vs_Untreated	0.180924	0.19295	15.3039	0.362975	0.562815	NA
2A5G_HUMAN|Q13362	NIST_vs_Untreated	0.0655185	0.19295	15.3039	0.738801	0.93066	NA
2A5G_HUMAN|Q13362	ZNRF3_55_vs_Untreated	-0.185078	0.19295	15.3039	0.352367	0.478229	NA
2A5G_HUMAN|Q13362	NIST_vs_CIXU	-0.115406	0.19295	15.3039	0.558514	0.757506	NA
2A5G_HUMAN|Q13362	ZNRF3_55_vs_CIXU	-0.366002	0.19295	15.3039	0.0768801	0.28076	NA
2A5G_HUMAN|Q13362	ZNRF3_55_vs_NIST	-0.250597	0.19295	15.3039	0.213254	0.338564	NA
2AAA_HUMAN|P30153	CIXU_vs_Untreated	-0.0259869	0.0305402	15.3039	0.407937	0.60367	NA
2AAA_HUMAN|P30153	NIST_vs_Untreated	0.00152102	0.0305402	15.3039	0.960923	0.990004	NA
2AAA_HUMAN|P30153	ZNRF3_55_vs_Untreated	-0.0588793	0.0305402	15.3039	0.0726305	0.142318	NA
2AAA_HUMAN|P30153	NIST_vs_CIXU	0.0275079	0.0305402	15.3039	0.381697	0.61628	NA
2AAA_HUMAN|P30153	ZNRF3_55_vs_CIXU	-0.0328924	0.0305402	15.3039	0.298156	0.565784	NA
2AAA_HUMAN|P30153	ZNRF3_55_vs_NIST	-0.0604003	0.0305402	15.3039	0.0662551	0.142689	NA
2ABA_HUMAN|P63151	CIXU_vs_Untreated	0.0113995	0.0322345	15.3039	0.728432	0.847956	NA
2ABA_HUMAN|P63151	NIST_vs_Untreated	0.0322928	0.0322345	15.3039	0.332014	0.758912	NA
2ABA_HUMAN|P63151	ZNRF3_55_vs_Untreated	-0.0775442	0.0322345	15.3039	0.0292115	0.0686269	NA
2ABA_HUMAN|P63151	NIST_vs_CIXU	0.0208933	0.0322345	15.3039	0.526484	0.733659	NA
2ABA_HUMAN|P63151	ZNRF3_55_vs_CIXU	-0.0889436	0.0322345	15.3039	0.0144048	0.128386	NA
2ABA_HUMAN|P63151	ZNRF3_55_vs_NIST	-0.109837	0.0322345	15.3039	0.00380293	0.0168554	NA
2ABD_HUMAN|Q66LE6	CIXU_vs_Untreated	-0.0950136	0.061923	15.3039	0.145347	0.319764	NA
2ABD_HUMAN|Q66LE6	NIST_vs_Untreated	-0.0676339	0.061923	15.3039	0.29163	0.731888	NA
2ABD_HUMAN|Q66LE6	ZNRF3_55_vs_Untreated	-0.11173	0.061923	15.3039	0.0908921	0.170459	NA
2ABD_HUMAN|Q66LE6	NIST_vs_CIXU	0.0273797	0.061923	15.3039	0.66456	0.825323	NA
2ABD_HUMAN|Q66LE6	ZNRF3_55_vs_CIXU	-0.0167167	0.061923	15.3039	0.790797	0.90722	NA
2ABD_HUMAN|Q66LE6	ZNRF3_55_vs_NIST	-0.0440964	0.061923	15.3039	0.487107	0.61992	NA
3BHS7_HUMAN|Q9H2F3	CIXU_vs_Untreated	0.0678995	0.0439307	15.3039	0.142626	0.316331	NA
3BHS7_HUMAN|Q9H2F3	NIST_vs_Untreated	0.0526669	0.0439307	15.3039	0.248816	0.70652	NA
3BHS7_HUMAN|Q9H2F3	ZNRF3_55_vs_Untreated	0.195674	0.0439307	15.3039	0.00044278	0.00262808	NA
3BHS7_HUMAN|Q9H2F3	NIST_vs_CIXU	-0.0152326	0.0439307	15.3039	0.733507	0.867451	NA
3BHS7_HUMAN|Q9H2F3	ZNRF3_55_vs_CIXU	0.127775	0.0439307	15.3039	0.0106301	0.10942	NA
3BHS7_HUMAN|Q9H2F3	ZNRF3_55_vs_NIST	0.143007	0.0439307	15.3039	0.00520952	0.0208918	NA
3BP1_HUMAN|Q9Y3L3	CIXU_vs_Untreated	-0.0719572	0.0266114	15.3039	0.0161088	0.0822856	NA
3BP1_HUMAN|Q9Y3L3	NIST_vs_Untreated	0.0175036	0.0266114	15.3039	0.520472	0.849008	NA
3BP1_HUMAN|Q9Y3L3	ZNRF3_55_vs_Untreated	-0.151316	0.0266114	15.3039	4e-05	0.00043304	NA
3BP1_HUMAN|Q9Y3L3	NIST_vs_CIXU	0.0894608	0.0266114	15.3039	0.00418008	0.0503854	NA
3BP1_HUMAN|Q9Y3L3	ZNRF3_55_vs_CIXU	-0.0793587	0.0266114	15.3039	0.00914371	0.101955	NA
3BP1_HUMAN|Q9Y3L3	ZNRF3_55_vs_NIST	-0.16882	0.0266114	15.3039	1.2e-05	0.00025681	NA
3BP2_HUMAN|P78314	CIXU_vs_Untreated	-0.0631484	0.029529	15.3039	0.0489887	0.166411	NA
3BP2_HUMAN|P78314	NIST_vs_Untreated	-0.0103147	0.029529	15.3039	0.731617	0.928639	NA
3BP2_HUMAN|P78314	ZNRF3_55_vs_Untreated	-0.206292	0.029529	15.3039	3.92e-06	8.07e-05	NA
3BP2_HUMAN|P78314	NIST_vs_CIXU	0.0528336	0.029529	15.3039	0.0933867	0.29047	NA
3BP2_HUMAN|P78314	ZNRF3_55_vs_CIXU	-0.143144	0.029529	15.3039	0.00020153	0.0147111	NA
3BP2_HUMAN|P78314	ZNRF3_55_vs_NIST	-0.195977	0.029529	15.3039	7.16e-06	0.00017779	NA
3BP5_HUMAN|O60239	CIXU_vs_Untreated	-0.057134	0.0347536	15.3039	0.120563	0.285425	NA
3BP5_HUMAN|O60239	NIST_vs_Untreated	0.031519	0.0347536	15.3039	0.378504	0.782399	NA
3BP5_HUMAN|O60239	ZNRF3_55_vs_Untreated	0.0169754	0.0347536	15.3039	0.632157	0.728628	NA
3BP5_HUMAN|O60239	NIST_vs_CIXU	0.088653	0.0347536	15.3039	0.0219051	0.127668	NA
3BP5_HUMAN|O60239	ZNRF3_55_vs_CIXU	0.0741094	0.0347536	15.3039	0.0495602	0.225203	NA
3BP5_HUMAN|O60239	ZNRF3_55_vs_NIST	-0.0145437	0.0347536	15.3039	0.681411	0.779668	NA
3BP5L_HUMAN|Q7L8J4	CIXU_vs_Untreated	0.0300253	0.0731022	15.3039	0.686963	0.818922	NA
3BP5L_HUMAN|Q7L8J4	NIST_vs_Untreated	0.0387432	0.0731022	15.3039	0.603726	0.882623	NA
3BP5L_HUMAN|Q7L8J4	ZNRF3_55_vs_Untreated	0.0254466	0.0731022	15.3039	0.73251	0.807827	NA
3BP5L_HUMAN|Q7L8J4	NIST_vs_CIXU	0.00871793	0.0731022	15.3039	0.906623	0.956822	NA
3BP5L_HUMAN|Q7L8J4	ZNRF3_55_vs_CIXU	-0.0045787	0.0731022	15.3039	0.950868	0.977763	NA
3BP5L_HUMAN|Q7L8J4	ZNRF3_55_vs_NIST	-0.0132966	0.0731022	15.3039	0.858055	0.910055	NA
3HIDH_HUMAN|P31937	CIXU_vs_Untreated	0.0892938	0.0317045	15.3039	0.0128263	0.0709742	NA
3HIDH_HUMAN|P31937	NIST_vs_Untreated	0.00874195	0.0317045	15.3039	0.786442	0.944417	NA
3HIDH_HUMAN|P31937	ZNRF3_55_vs_Untreated	0.167457	0.0317045	15.3039	8.63e-05	0.00077899	NA
3HIDH_HUMAN|P31937	NIST_vs_CIXU	-0.0805519	0.0317045	15.3039	0.022355	0.129122	NA
3HIDH_HUMAN|P31937	ZNRF3_55_vs_CIXU	0.0781635	0.0317045	15.3039	0.0259631	0.166683	NA
3HIDH_HUMAN|P31937	ZNRF3_55_vs_NIST	0.158715	0.0317045	15.3039	0.00014746	0.00154314	NA
3MG_HUMAN|P29372	CIXU_vs_Untreated	0.087333	0.0368361	15.3039	0.0312752	0.124933	NA
3MG_HUMAN|P29372	NIST_vs_Untreated	0.0701269	0.0368361	15.3039	0.0759201	0.519316	NA
3MG_HUMAN|P29372	ZNRF3_55_vs_Untreated	0.209454	0.0368361	15.3039	4e-05	0.00043304	NA
3MG_HUMAN|P29372	NIST_vs_CIXU	-0.0172061	0.0368361	15.3039	0.647009	0.816504	NA
3MG_HUMAN|P29372	ZNRF3_55_vs_CIXU	0.122121	0.0368361	15.3039	0.00460228	0.073615	NA
3MG_HUMAN|P29372	ZNRF3_55_vs_NIST	0.139327	0.0368361	15.3039	0.00175063	0.00950692	NA
41_HUMAN|P11171	CIXU_vs_Untreated	0.0306427	0.0366196	15.3039	0.41559	0.609163	NA
41_HUMAN|P11171	NIST_vs_Untreated	-0.0349537	0.0366196	15.3039	0.354661	0.772213	NA
41_HUMAN|P11171	ZNRF3_55_vs_Untreated	0.00958591	0.0366196	15.3039	0.796989	0.857642	NA
41_HUMAN|P11171	NIST_vs_CIXU	-0.0655964	0.0366196	15.3039	0.0930405	0.290347	NA
41_HUMAN|P11171	ZNRF3_55_vs_CIXU	-0.0210568	0.0366196	15.3039	0.573639	0.780741	NA
41_HUMAN|P11171	ZNRF3_55_vs_NIST	0.0445396	0.0366196	15.3039	0.242306	0.372837	NA
4EBP1_HUMAN|Q13541	CIXU_vs_Untreated	-0.0660255	0.0481951	15.3039	0.190464	0.379303	NA
4EBP1_HUMAN|Q13541	NIST_vs_Untreated	0.0211036	0.0481951	15.3039	0.667592	0.904915	NA
4EBP1_HUMAN|Q13541	ZNRF3_55_vs_Untreated	-0.295844	0.0481951	15.3039	1.74e-05	0.00023814	NA
4EBP1_HUMAN|Q13541	NIST_vs_CIXU	0.0871291	0.0481951	15.3039	0.0903238	0.285909	NA
4EBP1_HUMAN|Q13541	ZNRF3_55_vs_CIXU	-0.229818	0.0481951	15.3039	0.00023576	0.0158517	NA
4EBP1_HUMAN|Q13541	ZNRF3_55_vs_NIST	-0.316947	0.0481951	15.3039	7.95e-06	0.0001901	NA
4EBP2_HUMAN|Q13542	CIXU_vs_Untreated	-0.0618517	0.0637184	15.3039	0.346788	0.549051	NA
4EBP2_HUMAN|Q13542	NIST_vs_Untreated	-0.0575613	0.0637184	15.3039	0.380329	0.783338	NA
4EBP2_HUMAN|Q13542	ZNRF3_55_vs_Untreated	-0.0970395	0.0637184	15.3039	0.148167	0.249324	NA
4EBP2_HUMAN|Q13542	NIST_vs_CIXU	0.00429035	0.0637184	15.3039	0.947188	0.976205	NA
4EBP2_HUMAN|Q13542	ZNRF3_55_vs_CIXU	-0.0351878	0.0637184	15.3039	0.588759	0.789867	NA
4EBP2_HUMAN|Q13542	ZNRF3_55_vs_NIST	-0.0394782	0.0637184	15.3039	0.544654	0.669794	NA
4ET_HUMAN|Q9NRA8	CIXU_vs_Untreated	0.0429675	0.0427739	15.3039	0.330745	0.534331	NA
4ET_HUMAN|Q9NRA8	NIST_vs_Untreated	0.0112486	0.0427739	15.3039	0.796075	0.946814	NA
4ET_HUMAN|Q9NRA8	ZNRF3_55_vs_Untreated	0.00063628	0.0427739	15.3039	0.988324	0.992696	NA
4ET_HUMAN|Q9NRA8	NIST_vs_CIXU	-0.0317189	0.0427739	15.3039	0.46959	0.692485	NA
4ET_HUMAN|Q9NRA8	ZNRF3_55_vs_CIXU	-0.0423312	0.0427739	15.3039	0.337736	0.604934	NA
4ET_HUMAN|Q9NRA8	ZNRF3_55_vs_NIST	-0.0106123	0.0427739	15.3039	0.807353	0.873739	NA
4F2_HUMAN|P08195	CIXU_vs_Untreated	-0.104198	0.0402719	15.3039	0.0203657	0.0953435	NA
4F2_HUMAN|P08195	NIST_vs_Untreated	-0.0597923	0.0402719	15.3039	0.157924	0.625689	NA
4F2_HUMAN|P08195	ZNRF3_55_vs_Untreated	-0.260655	0.0402719	15.3039	9.55e-06	0.00015614	NA
4F2_HUMAN|P08195	NIST_vs_CIXU	0.0444059	0.0402719	15.3039	0.287217	0.531572	NA
4F2_HUMAN|P08195	ZNRF3_55_vs_CIXU	-0.156456	0.0402719	15.3039	0.00141642	0.0436845	NA
4F2_HUMAN|P08195	ZNRF3_55_vs_NIST	-0.200862	0.0402719	15.3039	0.00015289	0.00158975	NA
5NT3A_HUMAN|Q9H0P0	CIXU_vs_Untreated	-0.0627477	0.036823	15.3039	0.108588	0.267998	NA
5NT3A_HUMAN|Q9H0P0	NIST_vs_Untreated	0.0119526	0.036823	15.3039	0.749881	0.931323	NA
5NT3A_HUMAN|Q9H0P0	ZNRF3_55_vs_Untreated	-0.0778698	0.036823	15.3039	0.0512543	0.108104	NA
5NT3A_HUMAN|Q9H0P0	NIST_vs_CIXU	0.0747003	0.036823	15.3039	0.0602674	0.229713	NA
5NT3A_HUMAN|Q9H0P0	ZNRF3_55_vs_CIXU	-0.0151221	0.036823	15.3039	0.687006	0.851471	NA
5NT3A_HUMAN|Q9H0P0	ZNRF3_55_vs_NIST	-0.0898225	0.036823	15.3039	0.027336	0.0730839	NA
5NT3B_HUMAN|Q969T7	CIXU_vs_Untreated	0.0654615	0.0365538	15.3039	0.0931179	0.243645	NA
5NT3B_HUMAN|Q969T7	NIST_vs_Untreated	0.0204096	0.0365538	15.3039	0.584686	0.87338	NA
5NT3B_HUMAN|Q969T7	ZNRF3_55_vs_Untreated	0.0406717	0.0365538	15.3039	0.283029	0.405397	NA
5NT3B_HUMAN|Q969T7	NIST_vs_CIXU	-0.0450518	0.0365538	15.3039	0.236368	0.477115	NA
5NT3B_HUMAN|Q969T7	ZNRF3_55_vs_CIXU	-0.0247897	0.0365538	15.3039	0.507788	0.742159	NA
5NT3B_HUMAN|Q969T7	ZNRF3_55_vs_NIST	0.0202621	0.0365538	15.3039	0.587376	0.706494	NA
5NTC_HUMAN|P49902	CIXU_vs_Untreated	-0.0800137	0.0357217	15.3039	0.0403426	0.147992	NA
5NTC_HUMAN|P49902	NIST_vs_Untreated	-0.0289432	0.0357217	15.3039	0.430222	0.808744	NA
5NTC_HUMAN|P49902	ZNRF3_55_vs_Untreated	-0.134224	0.0357217	15.3039	0.00184285	0.00799448	NA
5NTC_HUMAN|P49902	NIST_vs_CIXU	0.0510705	0.0357217	15.3039	0.172907	0.40489	NA
5NTC_HUMAN|P49902	ZNRF3_55_vs_CIXU	-0.0542104	0.0357217	15.3039	0.149506	0.398147	NA
5NTC_HUMAN|P49902	ZNRF3_55_vs_NIST	-0.105281	0.0357217	15.3039	0.00982109	0.0337259	NA
5NTD_HUMAN|P21589	CIXU_vs_Untreated	0.181568	0.0291087	15.3039	1.45e-05	0.00090365	NA
5NTD_HUMAN|P21589	NIST_vs_Untreated	0.00038612	0.0291087	15.3039	0.989588	0.996429	NA
5NTD_HUMAN|P21589	ZNRF3_55_vs_Untreated	0.292243	0.0291087	15.3039	3.94e-08	2.8e-06	NA
5NTD_HUMAN|P21589	NIST_vs_CIXU	-0.181182	0.0291087	15.3039	1.49e-05	0.00190843	NA
5NTD_HUMAN|P21589	ZNRF3_55_vs_CIXU	0.110675	0.0291087	15.3039	0.00168055	0.0464851	NA
5NTD_HUMAN|P21589	ZNRF3_55_vs_NIST	0.291857	0.0291087	15.3039	4.01e-08	4.62e-06	NA
68MP_HUMAN|P56378	CIXU_vs_Untreated	0.0227535	0.0653089	15.3039	0.732288	0.84994	NA
68MP_HUMAN|P56378	NIST_vs_Untreated	0.0120516	0.0653089	15.3039	0.856019	0.960754	NA
68MP_HUMAN|P56378	ZNRF3_55_vs_Untreated	0.0547341	0.0653089	15.3039	0.414884	0.538914	NA
68MP_HUMAN|P56378	NIST_vs_CIXU	-0.0107019	0.0653089	15.3039	0.871981	0.943582	NA
68MP_HUMAN|P56378	ZNRF3_55_vs_CIXU	0.0319806	0.0653089	15.3039	0.631304	0.818388	NA
68MP_HUMAN|P56378	ZNRF3_55_vs_NIST	0.0426825	0.0653089	15.3039	0.523102	0.651427	NA
6PGD_HUMAN|P52209	CIXU_vs_Untreated	-0.0510906	0.0312904	15.3039	0.122914	0.288423	NA
6PGD_HUMAN|P52209	NIST_vs_Untreated	-0.0124033	0.0312904	15.3039	0.697287	0.917143	NA
6PGD_HUMAN|P52209	ZNRF3_55_vs_Untreated	-0.134968	0.0312904	15.3039	0.00058895	0.00328567	NA
6PGD_HUMAN|P52209	NIST_vs_CIXU	0.0386873	0.0312904	15.3039	0.234952	0.475176	NA
6PGD_HUMAN|P52209	ZNRF3_55_vs_CIXU	-0.0838778	0.0312904	15.3039	0.0168867	0.138433	NA
6PGD_HUMAN|P52209	ZNRF3_55_vs_NIST	-0.122565	0.0312904	15.3039	0.00132601	0.00765356	NA
6PGL_HUMAN|O95336	CIXU_vs_Untreated	-0.0485444	0.0511307	15.3039	0.357161	0.558546	NA
6PGL_HUMAN|O95336	NIST_vs_Untreated	-0.0190283	0.0511307	15.3039	0.714883	0.923904	NA
6PGL_HUMAN|O95336	ZNRF3_55_vs_Untreated	-0.109365	0.0511307	15.3039	0.0489519	0.104352	NA
6PGL_HUMAN|O95336	NIST_vs_CIXU	0.0295161	0.0511307	15.3039	0.572154	0.767599	NA
6PGL_HUMAN|O95336	ZNRF3_55_vs_CIXU	-0.06082	0.0511307	15.3039	0.252371	0.519721	NA
6PGL_HUMAN|O95336	ZNRF3_55_vs_NIST	-0.0903361	0.0511307	15.3039	0.0971993	0.190316	NA
8ODP_HUMAN|P36639	CIXU_vs_Untreated	-0.0347784	0.041122	15.3039	0.410729	0.606033	NA
8ODP_HUMAN|P36639	NIST_vs_Untreated	-0.0218161	0.041122	15.3039	0.603364	0.882623	NA
8ODP_HUMAN|P36639	ZNRF3_55_vs_Untreated	-0.16987	0.041122	15.3039	0.00085471	0.0043769	NA
8ODP_HUMAN|P36639	NIST_vs_CIXU	0.0129623	0.041122	15.3039	0.756856	0.879787	NA
8ODP_HUMAN|P36639	ZNRF3_55_vs_CIXU	-0.135091	0.041122	15.3039	0.00489794	0.0753342	NA
8ODP_HUMAN|P36639	ZNRF3_55_vs_NIST	-0.148054	0.041122	15.3039	0.00255064	0.0125726	NA
A0A024QZG0_HUMAN|A0A024QZG0	CIXU_vs_Untreated	0.27724	0.09693	15.3039	0.0117326	0.0671039	NA
A0A024QZG0_HUMAN|A0A024QZG0	NIST_vs_Untreated	0.385176	0.09693	15.3039	0.00117986	0.227327	NA
A0A024QZG0_HUMAN|A0A024QZG0	ZNRF3_55_vs_Untreated	0.432736	0.09693	15.3039	0.0004337	0.00259298	NA
A0A024QZG0_HUMAN|A0A024QZG0	NIST_vs_CIXU	0.107936	0.09693	15.3039	0.282657	0.528035	NA
A0A024QZG0_HUMAN|A0A024QZG0	ZNRF3_55_vs_CIXU	0.155497	0.09693	15.3039	0.129101	0.368497	NA
A0A024QZG0_HUMAN|A0A024QZG0	ZNRF3_55_vs_NIST	0.0475602	0.09693	15.3039	0.630624	0.739228	NA
A0A024QZR3_HUMAN|A0A024QZR3	CIXU_vs_Untreated	-0.112527	0.0852095	15.3039	0.206046	0.397696	NA
A0A024QZR3_HUMAN|A0A024QZR3	NIST_vs_Untreated	-0.148205	0.0852095	15.3039	0.102049	0.554923	NA
A0A024QZR3_HUMAN|A0A024QZR3	ZNRF3_55_vs_Untreated	-0.218518	0.0852095	15.3039	0.0213192	0.0534977	NA
A0A024QZR3_HUMAN|A0A024QZR3	NIST_vs_CIXU	-0.0356782	0.0852095	15.3039	0.681244	0.836761	NA
A0A024QZR3_HUMAN|A0A024QZR3	ZNRF3_55_vs_CIXU	-0.105991	0.0852095	15.3039	0.232258	0.497182	NA
A0A024QZR3_HUMAN|A0A024QZR3	ZNRF3_55_vs_NIST	-0.0703128	0.0852095	15.3039	0.421949	0.559382	NA
A0A024R0F6_HUMAN|A0A024R0F6	CIXU_vs_Untreated	-0.108819	0.136538	15.3039	0.437647	0.629771	NA
A0A024R0F6_HUMAN|A0A024R0F6	NIST_vs_Untreated	-0.189272	0.136538	15.3039	0.185545	0.651097	NA
A0A024R0F6_HUMAN|A0A024R0F6	ZNRF3_55_vs_Untreated	-0.193719	0.136538	15.3039	0.176002	0.285297	NA
A0A024R0F6_HUMAN|A0A024R0F6	NIST_vs_CIXU	-0.0804521	0.136538	15.3039	0.564304	0.761694	NA
A0A024R0F6_HUMAN|A0A024R0F6	ZNRF3_55_vs_CIXU	-0.0849001	0.136538	15.3039	0.543222	0.761927	NA
A0A024R0F6_HUMAN|A0A024R0F6	ZNRF3_55_vs_NIST	-0.0044479	0.136538	15.3039	0.974433	0.984405	NA
A0A024R1M8_HUMAN|A0A024R1M8	CIXU_vs_Untreated	0.010031	0.0675907	15.3039	0.883959	0.936921	NA
A0A024R1M8_HUMAN|A0A024R1M8	NIST_vs_Untreated	-0.0031606	0.0675907	15.3039	0.963308	0.990775	NA
A0A024R1M8_HUMAN|A0A024R1M8	ZNRF3_55_vs_Untreated	0.015781	0.0675907	15.3039	0.818484	0.874898	NA
A0A024R1M8_HUMAN|A0A024R1M8	NIST_vs_CIXU	-0.0131916	0.0675907	15.3039	0.847828	0.932611	NA
A0A024R1M8_HUMAN|A0A024R1M8	ZNRF3_55_vs_CIXU	0.00574998	0.0675907	15.3039	0.933308	0.971956	NA
A0A024R1M8_HUMAN|A0A024R1M8	ZNRF3_55_vs_NIST	0.0189416	0.0675907	15.3039	0.783046	0.855822	NA
A0A024R4E5_HUMAN|A0A024R4E5	CIXU_vs_Untreated	-0.102027	0.0951223	15.3039	0.300081	0.505266	NA
A0A024R4E5_HUMAN|A0A024R4E5	NIST_vs_Untreated	-0.0563076	0.0951223	15.3039	0.562529	0.866352	NA
A0A024R4E5_HUMAN|A0A024R4E5	ZNRF3_55_vs_Untreated	-0.261099	0.0951223	15.3039	0.0148308	0.0404175	NA
A0A024R4E5_HUMAN|A0A024R4E5	NIST_vs_CIXU	0.0457191	0.0951223	15.3039	0.637575	0.810152	NA
A0A024R4E5_HUMAN|A0A024R4E5	ZNRF3_55_vs_CIXU	-0.159073	0.0951223	15.3039	0.114781	0.346803	NA
A0A024R4E5_HUMAN|A0A024R4E5	ZNRF3_55_vs_NIST	-0.204792	0.0951223	15.3039	0.0476635	0.111652	NA
A0A024R798_HUMAN|A0A024R798	CIXU_vs_Untreated	0.0744802	0.0713554	15.3039	0.31279	0.516138	NA
A0A024R798_HUMAN|A0A024R798	NIST_vs_Untreated	-0.0735055	0.0713554	15.3039	0.318955	0.748303	NA
A0A024R798_HUMAN|A0A024R798	ZNRF3_55_vs_Untreated	0.326443	0.0713554	15.3039	0.00034718	0.00219157	NA
A0A024R798_HUMAN|A0A024R798	NIST_vs_CIXU	-0.147986	0.0713554	15.3039	0.0553582	0.218413	NA
A0A024R798_HUMAN|A0A024R798	ZNRF3_55_vs_CIXU	0.251963	0.0713554	15.3039	0.00294386	0.0618547	NA
A0A024R798_HUMAN|A0A024R798	ZNRF3_55_vs_NIST	0.399948	0.0713554	15.3039	4.66e-05	0.00067019	NA
A0A024R8H9_HUMAN|A0A024R8H9	CIXU_vs_Untreated	0.0222624	0.0432935	15.3039	0.614443	0.769396	NA
A0A024R8H9_HUMAN|A0A024R8H9	NIST_vs_Untreated	0.00173959	0.0432935	15.3039	0.968468	0.991722	NA
A0A024R8H9_HUMAN|A0A024R8H9	ZNRF3_55_vs_Untreated	0.0353638	0.0432935	15.3039	0.426553	0.549877	NA
A0A024R8H9_HUMAN|A0A024R8H9	NIST_vs_CIXU	-0.0205228	0.0432935	15.3039	0.642165	0.813595	NA
A0A024R8H9_HUMAN|A0A024R8H9	ZNRF3_55_vs_CIXU	0.0131015	0.0432935	15.3039	0.766254	0.894912	NA
A0A024R8H9_HUMAN|A0A024R8H9	ZNRF3_55_vs_NIST	0.0336243	0.0432935	15.3039	0.449198	0.584695	NA
A0A024R8V0_HUMAN|A0A024R8V0	CIXU_vs_Untreated	0.101185	0.0610381	15.3039	0.117721	0.281363	NA
A0A024R8V0_HUMAN|A0A024R8V0	NIST_vs_Untreated	-0.0315084	0.0610381	15.3039	0.613086	0.885342	NA
A0A024R8V0_HUMAN|A0A024R8V0	ZNRF3_55_vs_Untreated	0.0367955	0.0610381	15.3039	0.555452	0.662806	NA
A0A024R8V0_HUMAN|A0A024R8V0	NIST_vs_CIXU	-0.132694	0.0610381	15.3039	0.0457893	0.195016	NA
A0A024R8V0_HUMAN|A0A024R8V0	ZNRF3_55_vs_CIXU	-0.06439	0.0610381	15.3039	0.307834	0.574807	NA
A0A024R8V0_HUMAN|A0A024R8V0	ZNRF3_55_vs_NIST	0.0683039	0.0610381	15.3039	0.280381	0.414584	NA
A0A024RBS1_HUMAN|A0A024RBS1	CIXU_vs_Untreated	-0.0139708	0.278385	15.3039	0.960624	0.978609	NA
A0A024RBS1_HUMAN|A0A024RBS1	NIST_vs_Untreated	-0.212208	0.278385	15.3039	0.45748	0.824145	NA
A0A024RBS1_HUMAN|A0A024RBS1	ZNRF3_55_vs_Untreated	-0.379412	0.278385	15.3039	0.192631	0.304639	NA
A0A024RBS1_HUMAN|A0A024RBS1	NIST_vs_CIXU	-0.198237	0.278385	15.3039	0.487119	0.705141	NA
A0A024RBS1_HUMAN|A0A024RBS1	ZNRF3_55_vs_CIXU	-0.365441	0.278385	15.3039	0.208623	0.470626	NA
A0A024RBS1_HUMAN|A0A024RBS1	ZNRF3_55_vs_NIST	-0.167204	0.278385	15.3039	0.556882	0.679961	NA
A0A059S8A4_HUMAN|A0A059S8A4	CIXU_vs_Untreated	0.177694	0.0949968	15.3039	0.080659	0.223121	NA
A0A059S8A4_HUMAN|A0A059S8A4	NIST_vs_Untreated	0.0858609	0.0949968	15.3039	0.380094	0.783338	NA
A0A059S8A4_HUMAN|A0A059S8A4	ZNRF3_55_vs_Untreated	0.289791	0.0949968	15.3039	0.00794578	0.0249006	NA
A0A059S8A4_HUMAN|A0A059S8A4	NIST_vs_CIXU	-0.0918334	0.0949968	15.3039	0.348724	0.585841	NA
A0A059S8A4_HUMAN|A0A059S8A4	ZNRF3_55_vs_CIXU	0.112097	0.0949968	15.3039	0.256017	0.524154	NA
A0A059S8A4_HUMAN|A0A059S8A4	ZNRF3_55_vs_NIST	0.20393	0.0949968	15.3039	0.0482323	0.112676	NA
A0A087WUD1_HUMAN|A0A087WUD1	CIXU_vs_Untreated	-0.262233	0.0774267	15.3039	0.00396846	0.0331638	NA
A0A087WUD1_HUMAN|A0A087WUD1	NIST_vs_Untreated	-0.25226	0.0774267	15.3039	0.00517999	0.28224	NA
A0A087WUD1_HUMAN|A0A087WUD1	ZNRF3_55_vs_Untreated	-0.0552219	0.0774267	15.3039	0.486447	0.60449	NA
A0A087WUD1_HUMAN|A0A087WUD1	NIST_vs_CIXU	0.00997293	0.0774267	15.3039	0.89919	0.953838	NA
A0A087WUD1_HUMAN|A0A087WUD1	ZNRF3_55_vs_CIXU	0.207011	0.0774267	15.3039	0.0171263	0.139138	NA
A0A087WUD1_HUMAN|A0A087WUD1	ZNRF3_55_vs_NIST	0.197038	0.0774267	15.3039	0.0221719	0.0621436	NA
A0A087WZE9_HUMAN|A0A087WZE9	CIXU_vs_Untreated	-0.120377	0.142488	15.3039	0.411226	0.606123	NA
A0A087WZE9_HUMAN|A0A087WZE9	NIST_vs_Untreated	-0.297594	0.142488	15.3039	0.0538528	0.479767	NA
A0A087WZE9_HUMAN|A0A087WZE9	ZNRF3_55_vs_Untreated	0.188315	0.142488	15.3039	0.205713	0.319092	NA
A0A087WZE9_HUMAN|A0A087WZE9	NIST_vs_CIXU	-0.177218	0.142488	15.3039	0.232313	0.472425	NA
A0A087WZE9_HUMAN|A0A087WZE9	ZNRF3_55_vs_CIXU	0.308692	0.142488	15.3039	0.0464518	0.219183	NA
A0A087WZE9_HUMAN|A0A087WZE9	ZNRF3_55_vs_NIST	0.485909	0.142488	15.3039	0.00378147	0.0167785	NA
A0A0B4J220_HUMAN|A0A0B4J220	CIXU_vs_Untreated	-0.0101464	0.0687068	15.3039	0.884526	0.937129	NA
A0A0B4J220_HUMAN|A0A0B4J220	NIST_vs_Untreated	-0.0551637	0.0687068	15.3039	0.434333	0.812446	NA
A0A0B4J220_HUMAN|A0A0B4J220	ZNRF3_55_vs_Untreated	-0.0700434	0.0687068	15.3039	0.323834	0.44844	NA
A0A0B4J220_HUMAN|A0A0B4J220	NIST_vs_CIXU	-0.0450173	0.0687068	15.3039	0.522061	0.730301	NA
A0A0B4J220_HUMAN|A0A0B4J220	ZNRF3_55_vs_CIXU	-0.059897	0.0687068	15.3039	0.3968	0.65303	NA
A0A0B4J220_HUMAN|A0A0B4J220	ZNRF3_55_vs_NIST	-0.0148797	0.0687068	15.3039	0.831405	0.890457	NA
A0A0C4DG89_HUMAN|A0A0C4DG89	CIXU_vs_Untreated	-0.0425625	0.0817358	15.3039	0.610005	0.766653	NA
A0A0C4DG89_HUMAN|A0A0C4DG89	NIST_vs_Untreated	0.0615401	0.0817358	15.3039	0.462927	0.826995	NA
A0A0C4DG89_HUMAN|A0A0C4DG89	ZNRF3_55_vs_Untreated	0.0109208	0.0817358	15.3039	0.895451	0.929809	NA
A0A0C4DG89_HUMAN|A0A0C4DG89	NIST_vs_CIXU	0.104103	0.0817358	15.3039	0.221793	0.461283	NA
A0A0C4DG89_HUMAN|A0A0C4DG89	ZNRF3_55_vs_CIXU	0.0534833	0.0817358	15.3039	0.522603	0.750129	NA
A0A0C4DG89_HUMAN|A0A0C4DG89	ZNRF3_55_vs_NIST	-0.0506193	0.0817358	15.3039	0.544827	0.669906	NA
A0A0F7KYT8_HUMAN|A0A0F7KYT8	CIXU_vs_Untreated	0.016773	0.0996748	15.3039	0.868569	0.929286	NA
A0A0F7KYT8_HUMAN|A0A0F7KYT8	NIST_vs_Untreated	0.213776	0.0996748	15.3039	0.0484137	0.46498	NA
A0A0F7KYT8_HUMAN|A0A0F7KYT8	ZNRF3_55_vs_Untreated	0.0003188	0.0996748	15.3039	0.997489	0.998222	NA
A0A0F7KYT8_HUMAN|A0A0F7KYT8	NIST_vs_CIXU	0.197003	0.0996748	15.3039	0.0664123	0.241992	NA
A0A0F7KYT8_HUMAN|A0A0F7KYT8	ZNRF3_55_vs_CIXU	-0.0164542	0.0996748	15.3039	0.871043	0.944856	NA
A0A0F7KYT8_HUMAN|A0A0F7KYT8	ZNRF3_55_vs_NIST	-0.213457	0.0996748	15.3039	0.0487092	0.113451	NA
A0A0G2JPJ8_HUMAN|A0A0G2JPJ8	CIXU_vs_Untreated	0.234094	0.0695907	15.3039	0.00416179	0.0341509	NA
A0A0G2JPJ8_HUMAN|A0A0G2JPJ8	NIST_vs_Untreated	0.226928	0.0695907	15.3039	0.00514961	0.28224	NA
A0A0G2JPJ8_HUMAN|A0A0G2JPJ8	ZNRF3_55_vs_Untreated	0.328576	0.0695907	15.3039	0.00025886	0.00177545	NA
A0A0G2JPJ8_HUMAN|A0A0G2JPJ8	NIST_vs_CIXU	-0.0071661	0.0695907	15.3039	0.91932	0.962542	NA
A0A0G2JPJ8_HUMAN|A0A0G2JPJ8	ZNRF3_55_vs_CIXU	0.0944824	0.0695907	15.3039	0.194246	0.453852	NA
A0A0G2JPJ8_HUMAN|A0A0G2JPJ8	ZNRF3_55_vs_NIST	0.101649	0.0695907	15.3039	0.164334	0.279057	NA
A0A0G2JR96_HUMAN|A0A0G2JR96	CIXU_vs_Untreated	0.0775987	0.108645	15.3039	0.485832	0.671669	NA
A0A0G2JR96_HUMAN|A0A0G2JR96	NIST_vs_Untreated	0.0244904	0.108645	15.3039	0.824638	0.951927	NA
A0A0G2JR96_HUMAN|A0A0G2JR96	ZNRF3_55_vs_Untreated	-0.0653066	0.108645	15.3039	0.556573	0.663585	NA
A0A0G2JR96_HUMAN|A0A0G2JR96	NIST_vs_CIXU	-0.0531082	0.108645	15.3039	0.631899	0.805824	NA
A0A0G2JR96_HUMAN|A0A0G2JR96	ZNRF3_55_vs_CIXU	-0.142905	0.108645	15.3039	0.207764	0.469204	NA
A0A0G2JR96_HUMAN|A0A0G2JR96	ZNRF3_55_vs_NIST	-0.0897971	0.108645	15.3039	0.421212	0.558586	NA
A0A0J9YWL0_HUMAN|A0A0J9YWL0	CIXU_vs_Untreated	-0.174843	0.0624615	15.3039	0.0132833	0.0722514	NA
A0A0J9YWL0_HUMAN|A0A0J9YWL0	NIST_vs_Untreated	-0.0725444	0.0624615	15.3039	0.263264	0.715136	NA
A0A0J9YWL0_HUMAN|A0A0J9YWL0	ZNRF3_55_vs_Untreated	-0.175734	0.0624615	15.3039	0.0129035	0.0362656	NA
A0A0J9YWL0_HUMAN|A0A0J9YWL0	NIST_vs_CIXU	0.102298	0.0624615	15.3039	0.121859	0.33455	NA
A0A0J9YWL0_HUMAN|A0A0J9YWL0	ZNRF3_55_vs_CIXU	-0.0008915	0.0624615	15.3039	0.988796	0.995187	NA
A0A0J9YWL0_HUMAN|A0A0J9YWL0	ZNRF3_55_vs_NIST	-0.10319	0.0624615	15.3039	0.118888	0.219586	NA
A0A0X1KG71_HUMAN|A0A0X1KG71	CIXU_vs_Untreated	-0.0493448	0.0565273	15.3039	0.396187	0.593438	NA
A0A0X1KG71_HUMAN|A0A0X1KG71	NIST_vs_Untreated	-0.037691	0.0565273	15.3039	0.514843	0.846203	NA
A0A0X1KG71_HUMAN|A0A0X1KG71	ZNRF3_55_vs_Untreated	-0.0616658	0.0565273	15.3039	0.292194	0.415828	NA
A0A0X1KG71_HUMAN|A0A0X1KG71	NIST_vs_CIXU	0.0116538	0.0565273	15.3039	0.839382	0.927106	NA
A0A0X1KG71_HUMAN|A0A0X1KG71	ZNRF3_55_vs_CIXU	-0.012321	0.0565273	15.3039	0.830336	0.924821	NA
A0A0X1KG71_HUMAN|A0A0X1KG71	ZNRF3_55_vs_NIST	-0.0239748	0.0565273	15.3039	0.677375	0.77679	NA
A0A1B0GVL4_HUMAN|A0A1B0GVL4	CIXU_vs_Untreated	-0.185871	0.125662	15.3039	0.159393	0.339161	NA
A0A1B0GVL4_HUMAN|A0A1B0GVL4	NIST_vs_Untreated	-0.292112	0.125662	15.3039	0.0342354	0.416324	NA
A0A1B0GVL4_HUMAN|A0A1B0GVL4	ZNRF3_55_vs_Untreated	-0.0258465	0.125662	15.3039	0.83975	0.889241	NA
A0A1B0GVL4_HUMAN|A0A1B0GVL4	NIST_vs_CIXU	-0.10624	0.125662	15.3039	0.410887	0.640996	NA
A0A1B0GVL4_HUMAN|A0A1B0GVL4	ZNRF3_55_vs_CIXU	0.160025	0.125662	15.3039	0.221861	0.485206	NA
A0A1B0GVL4_HUMAN|A0A1B0GVL4	ZNRF3_55_vs_NIST	0.266265	0.125662	15.3039	0.0508489	0.117133	NA
A0A1S5UZ07_HUMAN|A0A1S5UZ07	CIXU_vs_Untreated	-0.18998	0.155811	15.3039	0.24119	0.439911	NA
A0A1S5UZ07_HUMAN|A0A1S5UZ07	NIST_vs_Untreated	0.00839087	0.155811	15.3039	0.957749	0.989468	NA
A0A1S5UZ07_HUMAN|A0A1S5UZ07	ZNRF3_55_vs_Untreated	0.0630259	0.155811	15.3039	0.69144	0.776042	NA
A0A1S5UZ07_HUMAN|A0A1S5UZ07	NIST_vs_CIXU	0.198371	0.155811	15.3039	0.221963	0.46137	NA
A0A1S5UZ07_HUMAN|A0A1S5UZ07	ZNRF3_55_vs_CIXU	0.253006	0.155811	15.3039	0.124831	0.361887	NA
A0A1S5UZ07_HUMAN|A0A1S5UZ07	ZNRF3_55_vs_NIST	0.054635	0.155811	15.3039	0.730631	0.815613	NA
A0A1W2PP33_HUMAN|A0A1W2PP33	CIXU_vs_Untreated	0.0446746	0.0861169	15.3039	0.611343	0.767866	NA
A0A1W2PP33_HUMAN|A0A1W2PP33	NIST_vs_Untreated	0.0903186	0.0861169	15.3039	0.310556	0.744918	NA
A0A1W2PP33_HUMAN|A0A1W2PP33	ZNRF3_55_vs_Untreated	0.161717	0.0861169	15.3039	0.0795882	0.153197	NA
A0A1W2PP33_HUMAN|A0A1W2PP33	NIST_vs_CIXU	0.045644	0.0861169	15.3039	0.603701	0.789448	NA
A0A1W2PP33_HUMAN|A0A1W2PP33	ZNRF3_55_vs_CIXU	0.117043	0.0861169	15.3039	0.193804	0.453336	NA
A0A1W2PP33_HUMAN|A0A1W2PP33	ZNRF3_55_vs_NIST	0.0713987	0.0861169	15.3039	0.419798	0.557343	NA
A16A1_HUMAN|Q8IZ83	CIXU_vs_Untreated	0.0119216	0.0349079	15.3039	0.737359	0.853602	NA
A16A1_HUMAN|Q8IZ83	NIST_vs_Untreated	-0.0056423	0.0349079	15.3039	0.873708	0.966542	NA
A16A1_HUMAN|Q8IZ83	ZNRF3_55_vs_Untreated	-0.0568705	0.0349079	15.3039	0.123686	0.216649	NA
A16A1_HUMAN|Q8IZ83	NIST_vs_CIXU	-0.017564	0.0349079	15.3039	0.622021	0.79984	NA
A16A1_HUMAN|Q8IZ83	ZNRF3_55_vs_CIXU	-0.0687921	0.0349079	15.3039	0.0671267	0.262106	NA
A16A1_HUMAN|Q8IZ83	ZNRF3_55_vs_NIST	-0.0512282	0.0349079	15.3039	0.162484	0.277009	NA
A16L1_HUMAN|Q676U5	CIXU_vs_Untreated	-0.033134	0.0326675	15.3039	0.326217	0.53016	NA
A16L1_HUMAN|Q676U5	NIST_vs_Untreated	-0.0395207	0.0326675	15.3039	0.244717	0.703756	NA
A16L1_HUMAN|Q676U5	ZNRF3_55_vs_Untreated	-0.0887278	0.0326675	15.3039	0.0157203	0.0423194	NA
A16L1_HUMAN|Q676U5	NIST_vs_CIXU	-0.0063867	0.0326675	15.3039	0.847569	0.932451	NA
A16L1_HUMAN|Q676U5	ZNRF3_55_vs_CIXU	-0.0555937	0.0326675	15.3039	0.109014	0.338182	NA
A16L1_HUMAN|Q676U5	ZNRF3_55_vs_NIST	-0.049207	0.0326675	15.3039	0.152351	0.263695	NA
A1A5C5_HUMAN|A1A5C5	CIXU_vs_Untreated	0.0683673	0.179481	15.3039	0.708501	0.834377	NA
A1A5C5_HUMAN|A1A5C5	NIST_vs_Untreated	-0.169066	0.179481	15.3039	0.36084	0.775324	NA
A1A5C5_HUMAN|A1A5C5	ZNRF3_55_vs_Untreated	0.0865528	0.179481	15.3039	0.636461	0.732441	NA
A1A5C5_HUMAN|A1A5C5	NIST_vs_CIXU	-0.237433	0.179481	15.3039	0.2053	0.44319	NA
A1A5C5_HUMAN|A1A5C5	ZNRF3_55_vs_CIXU	0.0181854	0.179481	15.3039	0.92061	0.968617	NA
A1A5C5_HUMAN|A1A5C5	ZNRF3_55_vs_NIST	0.255619	0.179481	15.3039	0.174457	0.29182	NA
A2MG_HUMAN|P01023	CIXU_vs_Untreated	0.0127328	0.0824664	15.3039	0.879312	0.934662	NA
A2MG_HUMAN|P01023	NIST_vs_Untreated	-0.0552997	0.0824664	15.3039	0.512487	0.846203	NA
A2MG_HUMAN|P01023	ZNRF3_55_vs_Untreated	0.0236871	0.0824664	15.3039	0.777786	0.842971	NA
A2MG_HUMAN|P01023	NIST_vs_CIXU	-0.0680325	0.0824664	15.3039	0.422061	0.651833	NA
A2MG_HUMAN|P01023	ZNRF3_55_vs_CIXU	0.0109543	0.0824664	15.3039	0.896056	0.956993	NA
A2MG_HUMAN|P01023	ZNRF3_55_vs_NIST	0.0789868	0.0824664	15.3039	0.353048	0.489809	NA
A4_HUMAN|P05067	CIXU_vs_Untreated	0.216498	0.0651911	15.3039	0.00454806	0.0365499	NA
A4_HUMAN|P05067	NIST_vs_Untreated	0.161979	0.0651911	15.3039	0.0249891	0.382765	NA
A4_HUMAN|P05067	ZNRF3_55_vs_Untreated	0.356853	0.0651911	15.3039	5.97e-05	0.00058929	NA
A4_HUMAN|P05067	NIST_vs_CIXU	-0.054519	0.0651911	15.3039	0.415856	0.6453	NA
A4_HUMAN|P05067	ZNRF3_55_vs_CIXU	0.140355	0.0651911	15.3039	0.0476587	0.222326	NA
A4_HUMAN|P05067	ZNRF3_55_vs_NIST	0.194874	0.0651911	15.3039	0.00901069	0.0317706	NA
A7BI36_HUMAN|A7BI36	CIXU_vs_Untreated	-0.185768	0.147684	15.3039	0.227292	0.422387	NA
A7BI36_HUMAN|A7BI36	NIST_vs_Untreated	-0.124849	0.147684	15.3039	0.410922	0.799379	NA
A7BI36_HUMAN|A7BI36	ZNRF3_55_vs_Untreated	-0.013776	0.147684	15.3039	0.926891	0.951814	NA
A7BI36_HUMAN|A7BI36	NIST_vs_CIXU	0.060919	0.147684	15.3039	0.685698	0.839079	NA
A7BI36_HUMAN|A7BI36	ZNRF3_55_vs_CIXU	0.171992	0.147684	15.3039	0.262017	0.531117	NA
A7BI36_HUMAN|A7BI36	ZNRF3_55_vs_NIST	0.111073	0.147684	15.3039	0.463402	0.598418	NA
A7L3B_HUMAN|Q96GX2	CIXU_vs_Untreated	-0.0769409	0.102693	15.3039	0.46508	0.65402	NA
A7L3B_HUMAN|Q96GX2	NIST_vs_Untreated	-0.149938	0.102693	15.3039	0.164498	0.630301	NA
A7L3B_HUMAN|Q96GX2	ZNRF3_55_vs_Untreated	0.0769745	0.102693	15.3039	0.464889	0.586002	NA
A7L3B_HUMAN|Q96GX2	NIST_vs_CIXU	-0.0729971	0.102693	15.3039	0.487884	0.705624	NA
A7L3B_HUMAN|Q96GX2	ZNRF3_55_vs_CIXU	0.153915	0.102693	15.3039	0.154272	0.406009	NA
A7L3B_HUMAN|Q96GX2	ZNRF3_55_vs_NIST	0.226912	0.102693	15.3039	0.0427654	0.10277	NA
A8K070_HUMAN|A8K070	CIXU_vs_Untreated	0.163038	0.164992	15.3039	0.338441	0.541307	NA
A8K070_HUMAN|A8K070	NIST_vs_Untreated	-0.0084715	0.164992	15.3039	0.959715	0.989998	NA
A8K070_HUMAN|A8K070	ZNRF3_55_vs_Untreated	0.300557	0.164992	15.3039	0.0881112	0.166428	NA
A8K070_HUMAN|A8K070	NIST_vs_CIXU	-0.17151	0.164992	15.3039	0.314715	0.558317	NA
A8K070_HUMAN|A8K070	ZNRF3_55_vs_CIXU	0.137518	0.164992	15.3039	0.41739	0.670201	NA
A8K070_HUMAN|A8K070	ZNRF3_55_vs_NIST	0.309028	0.164992	15.3039	0.0802988	0.164501	NA
A8K6Q8_HUMAN|A8K6Q8	CIXU_vs_Untreated	-0.216259	0.146718	15.3039	0.160759	0.341048	NA
A8K6Q8_HUMAN|A8K6Q8	NIST_vs_Untreated	0.00706956	0.146718	15.3039	0.962192	0.990428	NA
A8K6Q8_HUMAN|A8K6Q8	ZNRF3_55_vs_Untreated	-0.160442	0.146718	15.3039	0.291073	0.414521	NA
A8K6Q8_HUMAN|A8K6Q8	NIST_vs_CIXU	0.223329	0.146718	15.3039	0.148361	0.372864	NA
A8K6Q8_HUMAN|A8K6Q8	ZNRF3_55_vs_CIXU	0.0558178	0.146718	15.3039	0.708846	0.86335	NA
A8K6Q8_HUMAN|A8K6Q8	ZNRF3_55_vs_NIST	-0.167511	0.146718	15.3039	0.27112	0.404798	NA
A8K9U6_HUMAN|A8K9U6	CIXU_vs_Untreated	-0.101512	0.0874367	15.3039	0.263442	0.464032	NA
A8K9U6_HUMAN|A8K9U6	NIST_vs_Untreated	-0.0567247	0.0874367	15.3039	0.526115	0.850674	NA
A8K9U6_HUMAN|A8K9U6	ZNRF3_55_vs_Untreated	0.0354583	0.0874367	15.3039	0.6907	0.775318	NA
A8K9U6_HUMAN|A8K9U6	NIST_vs_CIXU	0.0447871	0.0874367	15.3039	0.615807	0.797622	NA
A8K9U6_HUMAN|A8K9U6	ZNRF3_55_vs_CIXU	0.13697	0.0874367	15.3039	0.137671	0.381342	NA
A8K9U6_HUMAN|A8K9U6	ZNRF3_55_vs_NIST	0.092183	0.0874367	15.3039	0.308114	0.443817	NA
A8KAL2_HUMAN|A8KAL2	CIXU_vs_Untreated	-0.740147	0.295461	13.3039	0.0259777	0.111073	NA
A8KAL2_HUMAN|A8KAL2	NIST_vs_Untreated	-1.20344	0.319135	13.3039	0.00224542	0.243883	NA
A8KAL2_HUMAN|A8KAL2	ZNRF3_55_vs_Untreated	-0.814241	0.319135	13.3039	0.0237835	0.0583731	NA
A8KAL2_HUMAN|A8KAL2	NIST_vs_CIXU	-0.46329	0.319135	13.3039	0.169755	0.401565	NA
A8KAL2_HUMAN|A8KAL2	ZNRF3_55_vs_CIXU	-0.0740944	0.319135	13.3039	0.819937	0.920641	NA
A8KAL2_HUMAN|A8KAL2	ZNRF3_55_vs_NIST	0.389196	0.34117	13.3039	0.274086	0.40781	NA
AAAS_HUMAN|Q9NRG9	CIXU_vs_Untreated	0.139571	0.0354317	15.3039	0.00126696	0.0166128	NA
AAAS_HUMAN|Q9NRG9	NIST_vs_Untreated	0.0304915	0.0354317	15.3039	0.402756	0.794718	NA
AAAS_HUMAN|Q9NRG9	ZNRF3_55_vs_Untreated	0.145882	0.0354317	15.3039	0.00087883	0.00447519	NA
AAAS_HUMAN|Q9NRG9	NIST_vs_CIXU	-0.109079	0.0354317	15.3039	0.00750054	0.0712813	NA
AAAS_HUMAN|Q9NRG9	ZNRF3_55_vs_CIXU	0.00631156	0.0354317	15.3039	0.860955	0.939388	NA
AAAS_HUMAN|Q9NRG9	ZNRF3_55_vs_NIST	0.115391	0.0354317	15.3039	0.00519438	0.0208617	NA
AAAT_HUMAN|Q15758	CIXU_vs_Untreated	-0.101589	0.0451038	15.3039	0.0393862	0.145329	NA
AAAT_HUMAN|Q15758	NIST_vs_Untreated	-0.0251569	0.0451038	15.3039	0.585079	0.87338	NA
AAAT_HUMAN|Q15758	ZNRF3_55_vs_Untreated	-0.281874	0.0451038	15.3039	1.42e-05	0.00020486	NA
AAAT_HUMAN|Q15758	NIST_vs_CIXU	0.0764324	0.0451038	15.3039	0.1104	0.316818	NA
AAAT_HUMAN|Q15758	ZNRF3_55_vs_CIXU	-0.180284	0.0451038	15.3039	0.00112456	0.0376783	NA
AAAT_HUMAN|Q15758	ZNRF3_55_vs_NIST	-0.256717	0.0451038	15.3039	3.96e-05	0.00059785	NA
AACS_HUMAN|Q86V21	CIXU_vs_Untreated	-0.0369286	0.0349829	15.3039	0.307523	0.511475	NA
AACS_HUMAN|Q86V21	NIST_vs_Untreated	0.016334	0.0349829	15.3039	0.647139	0.898633	NA
AACS_HUMAN|Q86V21	ZNRF3_55_vs_Untreated	-0.0916507	0.0349829	15.3039	0.0190815	0.0491191	NA
AACS_HUMAN|Q86V21	NIST_vs_CIXU	0.0532626	0.0349829	15.3039	0.148269	0.372748	NA
AACS_HUMAN|Q86V21	ZNRF3_55_vs_CIXU	-0.0547221	0.0349829	15.3039	0.138198	0.381973	NA
AACS_HUMAN|Q86V21	ZNRF3_55_vs_NIST	-0.107985	0.0349829	15.3039	0.00737482	0.0271506	NA
AADAT_HUMAN|Q8N5Z0	CIXU_vs_Untreated	0.0569524	0.0428045	15.3039	0.202832	0.393421	NA
AADAT_HUMAN|Q8N5Z0	NIST_vs_Untreated	0.0125013	0.0428045	15.3039	0.774165	0.941275	NA
AADAT_HUMAN|Q8N5Z0	ZNRF3_55_vs_Untreated	0.100721	0.0428045	15.3039	0.0323852	0.0745381	NA
AADAT_HUMAN|Q8N5Z0	NIST_vs_CIXU	-0.0444511	0.0428045	15.3039	0.315183	0.558734	NA
AADAT_HUMAN|Q8N5Z0	ZNRF3_55_vs_CIXU	0.0437681	0.0428045	15.3039	0.322431	0.588615	NA
AADAT_HUMAN|Q8N5Z0	ZNRF3_55_vs_NIST	0.0882192	0.0428045	15.3039	0.0567226	0.127221	NA
AAGAB_HUMAN|Q6PD74	CIXU_vs_Untreated	-0.0213741	0.0444287	15.3039	0.63726	0.784056	NA
AAGAB_HUMAN|Q6PD74	NIST_vs_Untreated	0.0108967	0.0444287	15.3039	0.809511	0.948821	NA
AAGAB_HUMAN|Q6PD74	ZNRF3_55_vs_Untreated	-0.117233	0.0444287	15.3039	0.018374	0.0476582	NA
AAGAB_HUMAN|Q6PD74	NIST_vs_CIXU	0.0322708	0.0444287	15.3039	0.478587	0.698979	NA
AAGAB_HUMAN|Q6PD74	ZNRF3_55_vs_CIXU	-0.0958592	0.0444287	15.3039	0.0472414	0.22101	NA
AAGAB_HUMAN|Q6PD74	ZNRF3_55_vs_NIST	-0.12813	0.0444287	15.3039	0.0111779	0.037026	NA
AAK1_HUMAN|Q2M2I8	CIXU_vs_Untreated	-0.0817682	0.0394996	15.3039	0.0557577	0.178919	NA
AAK1_HUMAN|Q2M2I8	NIST_vs_Untreated	0.0359205	0.0394996	15.3039	0.377244	0.782399	NA
AAK1_HUMAN|Q2M2I8	ZNRF3_55_vs_Untreated	-0.148552	0.0394996	15.3039	0.00183012	0.00796464	NA
AAK1_HUMAN|Q2M2I8	NIST_vs_CIXU	0.117689	0.0394996	15.3039	0.0091933	0.0788635	NA
AAK1_HUMAN|Q2M2I8	ZNRF3_55_vs_CIXU	-0.0667835	0.0394996	15.3039	0.111146	0.340733	NA
AAK1_HUMAN|Q2M2I8	ZNRF3_55_vs_NIST	-0.184472	0.0394996	15.3039	0.00028679	0.00247513	NA
AAKB1_HUMAN|Q9Y478	CIXU_vs_Untreated	-0.0010104	0.106948	15.3039	0.992584	0.995263	NA
AAKB1_HUMAN|Q9Y478	NIST_vs_Untreated	0.0754688	0.106948	15.3039	0.491004	0.838511	NA
AAKB1_HUMAN|Q9Y478	ZNRF3_55_vs_Untreated	0.021456	0.106948	15.3039	0.843637	0.892101	NA
AAKB1_HUMAN|Q9Y478	NIST_vs_CIXU	0.0764791	0.106948	15.3039	0.485311	0.703396	NA
AAKB1_HUMAN|Q9Y478	ZNRF3_55_vs_CIXU	0.0224663	0.106948	15.3039	0.836386	0.926906	NA
AAKB1_HUMAN|Q9Y478	ZNRF3_55_vs_NIST	-0.0540128	0.106948	15.3039	0.620727	0.731875	NA
AAKG1_HUMAN|P54619	CIXU_vs_Untreated	-0.0453215	0.0360249	15.3039	0.227227	0.422361	NA
AAKG1_HUMAN|P54619	NIST_vs_Untreated	0.0691511	0.0360249	15.3039	0.0737575	0.514494	NA
AAKG1_HUMAN|P54619	ZNRF3_55_vs_Untreated	-0.116167	0.0360249	15.3039	0.00555026	0.0187758	NA
AAKG1_HUMAN|P54619	NIST_vs_CIXU	0.114473	0.0360249	15.3039	0.00611611	0.0633195	NA
AAKG1_HUMAN|P54619	ZNRF3_55_vs_CIXU	-0.0708453	0.0360249	15.3039	0.0676388	0.262494	NA
AAKG1_HUMAN|P54619	ZNRF3_55_vs_NIST	-0.185318	0.0360249	15.3039	0.0001126	0.00124059	NA
AAKG2_HUMAN|Q9UGJ0	CIXU_vs_Untreated	-0.0518367	0.0587396	15.3039	0.391167	0.589202	NA
AAKG2_HUMAN|Q9UGJ0	NIST_vs_Untreated	-0.0084465	0.0587396	15.3039	0.887538	0.969919	NA
AAKG2_HUMAN|Q9UGJ0	ZNRF3_55_vs_Untreated	-0.0980738	0.0587396	15.3039	0.115313	0.204437	NA
AAKG2_HUMAN|Q9UGJ0	NIST_vs_CIXU	0.0433902	0.0587396	15.3039	0.471275	0.693563	NA
AAKG2_HUMAN|Q9UGJ0	ZNRF3_55_vs_CIXU	-0.0462371	0.0587396	15.3039	0.443212	0.691292	NA
AAKG2_HUMAN|Q9UGJ0	ZNRF3_55_vs_NIST	-0.0896273	0.0587396	15.3039	0.147449	0.25783	NA
AAMDC_HUMAN|Q9H7C9	CIXU_vs_Untreated	0.113614	0.0584217	15.3039	0.0704214	0.205189	NA
AAMDC_HUMAN|Q9H7C9	NIST_vs_Untreated	0.0597652	0.0584217	15.3039	0.322209	0.750688	NA
AAMDC_HUMAN|Q9H7C9	ZNRF3_55_vs_Untreated	0.230012	0.0584217	15.3039	0.00127231	0.00600725	NA
AAMDC_HUMAN|Q9H7C9	NIST_vs_CIXU	-0.0538488	0.0584217	15.3039	0.370974	0.606395	NA
AAMDC_HUMAN|Q9H7C9	ZNRF3_55_vs_CIXU	0.116398	0.0584217	15.3039	0.0644798	0.257321	NA
AAMDC_HUMAN|Q9H7C9	ZNRF3_55_vs_NIST	0.170247	0.0584217	15.3039	0.0105102	0.0353353	NA
AAMP_HUMAN|Q13685	CIXU_vs_Untreated	0.223403	0.045349	15.3039	0.0001725	0.00439471	NA
AAMP_HUMAN|Q13685	NIST_vs_Untreated	-0.0234178	0.045349	15.3039	0.612962	0.885342	NA
AAMP_HUMAN|Q13685	ZNRF3_55_vs_Untreated	0.186932	0.045349	15.3039	0.00087022	0.00443687	NA
AAMP_HUMAN|Q13685	NIST_vs_CIXU	-0.246821	0.045349	15.3039	6.34e-05	0.00401445	NA
AAMP_HUMAN|Q13685	ZNRF3_55_vs_CIXU	-0.0364709	0.045349	15.3039	0.433582	0.682992	NA
AAMP_HUMAN|Q13685	ZNRF3_55_vs_NIST	0.21035	0.045349	15.3039	0.00030561	0.00259776	NA
AAPK1_HUMAN|Q13131	CIXU_vs_Untreated	-0.10368	0.0315161	15.3039	0.00485121	0.0380508	NA
AAPK1_HUMAN|Q13131	NIST_vs_Untreated	-0.0408285	0.0315161	15.3039	0.214355	0.682458	NA
AAPK1_HUMAN|Q13131	ZNRF3_55_vs_Untreated	-0.161042	0.0315161	15.3039	0.00012039	0.00100541	NA
AAPK1_HUMAN|Q13131	NIST_vs_CIXU	0.062852	0.0315161	15.3039	0.0642511	0.237398	NA
AAPK1_HUMAN|Q13131	ZNRF3_55_vs_CIXU	-0.0573611	0.0315161	15.3039	0.0883634	0.305368	NA
AAPK1_HUMAN|Q13131	ZNRF3_55_vs_NIST	-0.120213	0.0315161	15.3039	0.00163869	0.00905543	NA
AAR2_HUMAN|Q9Y312	CIXU_vs_Untreated	0.124824	0.0314738	15.3039	0.0011989	0.016037	NA
AAR2_HUMAN|Q9Y312	NIST_vs_Untreated	0.0304055	0.0314738	15.3039	0.349034	0.767832	NA
AAR2_HUMAN|Q9Y312	ZNRF3_55_vs_Untreated	0.0722141	0.0314738	15.3039	0.0363043	0.0819201	NA
AAR2_HUMAN|Q9Y312	NIST_vs_CIXU	-0.0944189	0.0314738	15.3039	0.0088162	0.0775041	NA
AAR2_HUMAN|Q9Y312	ZNRF3_55_vs_CIXU	-0.0526103	0.0314738	15.3039	0.114929	0.346994	NA
AAR2_HUMAN|Q9Y312	ZNRF3_55_vs_NIST	0.0418086	0.0314738	15.3039	0.20353	0.327416	NA
AASD1_HUMAN|Q9BTE6	CIXU_vs_Untreated	-0.0622859	0.0297504	15.3039	0.0533405	0.174074	NA
AASD1_HUMAN|Q9BTE6	NIST_vs_Untreated	0.0341955	0.0297504	15.3039	0.268033	0.718711	NA
AASD1_HUMAN|Q9BTE6	ZNRF3_55_vs_Untreated	-0.151655	0.0297504	15.3039	0.00012329	0.00102407	NA
AASD1_HUMAN|Q9BTE6	NIST_vs_CIXU	0.0964814	0.0297504	15.3039	0.00534327	0.0583992	NA
AASD1_HUMAN|Q9BTE6	ZNRF3_55_vs_CIXU	-0.0893693	0.0297504	15.3039	0.00874319	0.101215	NA
AASD1_HUMAN|Q9BTE6	ZNRF3_55_vs_NIST	-0.185851	0.0297504	15.3039	1.43e-05	0.00029168	NA
AASS_HUMAN|Q9UDR5	CIXU_vs_Untreated	0.15926	0.0499481	15.3039	0.00597993	0.0432375	NA
AASS_HUMAN|Q9UDR5	NIST_vs_Untreated	0.125166	0.0499481	15.3039	0.0239571	0.381345	NA
AASS_HUMAN|Q9UDR5	ZNRF3_55_vs_Untreated	0.234759	0.0499481	15.3039	0.00027021	0.0018327	NA
AASS_HUMAN|Q9UDR5	NIST_vs_CIXU	-0.034094	0.0499481	15.3039	0.505069	0.716654	NA
AASS_HUMAN|Q9UDR5	ZNRF3_55_vs_CIXU	0.0754987	0.0499481	15.3039	0.151023	0.400229	NA
AASS_HUMAN|Q9UDR5	ZNRF3_55_vs_NIST	0.109593	0.0499481	15.3039	0.0440546	0.105157	NA
AATC_HUMAN|P17174	CIXU_vs_Untreated	-0.0974023	0.0398248	15.3039	0.0269891	0.113468	NA
AATC_HUMAN|P17174	NIST_vs_Untreated	-0.0322974	0.0398248	15.3039	0.429805	0.808744	NA
AATC_HUMAN|P17174	ZNRF3_55_vs_Untreated	-0.294214	0.0398248	15.3039	2.01e-06	4.95e-05	NA
AATC_HUMAN|P17174	NIST_vs_CIXU	0.0651049	0.0398248	15.3039	0.122492	0.335162	NA
AATC_HUMAN|P17174	ZNRF3_55_vs_CIXU	-0.196812	0.0398248	15.3039	0.00016727	0.0138818	NA
AATC_HUMAN|P17174	ZNRF3_55_vs_NIST	-0.261917	0.0398248	15.3039	7.95e-06	0.0001901	NA
AATF_HUMAN|Q9NY61	CIXU_vs_Untreated	0.0269785	0.0310318	15.3039	0.398068	0.594969	NA
AATF_HUMAN|Q9NY61	NIST_vs_Untreated	-0.0390335	0.0310318	15.3039	0.227299	0.68833	NA
AATF_HUMAN|Q9NY61	ZNRF3_55_vs_Untreated	-0.0059879	0.0310318	15.3039	0.849528	0.896474	NA
AATF_HUMAN|Q9NY61	NIST_vs_CIXU	-0.066012	0.0310318	15.3039	0.0500504	0.205044	NA
AATF_HUMAN|Q9NY61	ZNRF3_55_vs_CIXU	-0.0329664	0.0310318	15.3039	0.304557	0.571673	NA
AATF_HUMAN|Q9NY61	ZNRF3_55_vs_NIST	0.0330456	0.0310318	15.3039	0.303437	0.439326	NA
AATM_HUMAN|P00505	CIXU_vs_Untreated	-0.0150618	0.0306225	15.3039	0.629803	0.779365	NA
AATM_HUMAN|P00505	NIST_vs_Untreated	-0.052572	0.0306225	15.3039	0.106185	0.559915	NA
AATM_HUMAN|P00505	ZNRF3_55_vs_Untreated	0.00519766	0.0306225	15.3039	0.867443	0.910208	NA
AATM_HUMAN|P00505	NIST_vs_CIXU	-0.0375102	0.0306225	15.3039	0.239124	0.480903	NA
AATM_HUMAN|P00505	ZNRF3_55_vs_CIXU	0.0202594	0.0306225	15.3039	0.518073	0.747033	NA
AATM_HUMAN|P00505	ZNRF3_55_vs_NIST	0.0577696	0.0306225	15.3039	0.0783474	0.161228	NA
AB17A_HUMAN|Q96GS6	CIXU_vs_Untreated	0.110118	0.0357542	15.3039	0.00748078	0.0500331	NA
AB17A_HUMAN|Q96GS6	NIST_vs_Untreated	0.0781316	0.0357542	15.3039	0.044811	0.457221	NA
AB17A_HUMAN|Q96GS6	ZNRF3_55_vs_Untreated	0.279354	0.0357542	15.3039	1.01e-06	2.93e-05	NA
AB17A_HUMAN|Q96GS6	NIST_vs_CIXU	-0.0319861	0.0357542	15.3039	0.38485	0.618666	NA
AB17A_HUMAN|Q96GS6	ZNRF3_55_vs_CIXU	0.169236	0.0357542	15.3039	0.00025286	0.0166665	NA
AB17A_HUMAN|Q96GS6	ZNRF3_55_vs_NIST	0.201222	0.0357542	15.3039	4.46e-05	0.00065221	NA
AB17B_HUMAN|Q5VST6	CIXU_vs_Untreated	0.156626	0.0596118	15.3039	0.0187939	0.0898012	NA
AB17B_HUMAN|Q5VST6	NIST_vs_Untreated	0.102723	0.0596118	15.3039	0.104992	0.559187	NA
AB17B_HUMAN|Q5VST6	ZNRF3_55_vs_Untreated	0.19725	0.0596118	15.3039	0.0046629	0.0163984	NA
AB17B_HUMAN|Q5VST6	NIST_vs_CIXU	-0.0539034	0.0596118	15.3039	0.379883	0.615162	NA
AB17B_HUMAN|Q5VST6	ZNRF3_55_vs_CIXU	0.0406241	0.0596118	15.3039	0.505752	0.740266	NA
AB17B_HUMAN|Q5VST6	ZNRF3_55_vs_NIST	0.0945275	0.0596118	15.3039	0.133246	0.239714	NA
AB17C_HUMAN|Q6PCB6	CIXU_vs_Untreated	0.0429022	0.0586411	15.3039	0.475464	0.663058	NA
AB17C_HUMAN|Q6PCB6	NIST_vs_Untreated	-0.044631	0.0586411	15.3039	0.458173	0.824343	NA
AB17C_HUMAN|Q6PCB6	ZNRF3_55_vs_Untreated	-0.0235752	0.0586411	15.3039	0.693225	0.777512	NA
AB17C_HUMAN|Q6PCB6	NIST_vs_CIXU	-0.0875332	0.0586411	15.3039	0.155845	0.383998	NA
AB17C_HUMAN|Q6PCB6	ZNRF3_55_vs_CIXU	-0.0664773	0.0586411	15.3039	0.274397	0.541832	NA
AB17C_HUMAN|Q6PCB6	ZNRF3_55_vs_NIST	0.0210558	0.0586411	15.3039	0.724454	0.811424	NA
AB1IP_HUMAN|Q7Z5R6	CIXU_vs_Untreated	0.133385	0.10931	15.3039	0.240841	0.439471	NA
AB1IP_HUMAN|Q7Z5R6	NIST_vs_Untreated	0.241664	0.10931	15.3039	0.0426663	0.451114	NA
AB1IP_HUMAN|Q7Z5R6	ZNRF3_55_vs_Untreated	-0.0210744	0.10931	15.3039	0.849654	0.896492	NA
AB1IP_HUMAN|Q7Z5R6	NIST_vs_CIXU	0.108279	0.10931	15.3039	0.337298	0.577569	NA
AB1IP_HUMAN|Q7Z5R6	ZNRF3_55_vs_CIXU	-0.154459	0.10931	15.3039	0.177658	0.435775	NA
AB1IP_HUMAN|Q7Z5R6	ZNRF3_55_vs_NIST	-0.262738	0.10931	15.3039	0.0293271	0.0771951	NA
ABC3C_HUMAN|Q9NRW3	CIXU_vs_Untreated	0.315275	0.0520334	15.3039	2.01e-05	0.00110791	NA
ABC3C_HUMAN|Q9NRW3	NIST_vs_Untreated	0.142005	0.0520334	15.3039	0.0153118	0.353445	NA
ABC3C_HUMAN|Q9NRW3	ZNRF3_55_vs_Untreated	0.414722	0.0520334	15.3039	7.87e-07	2.39e-05	NA
ABC3C_HUMAN|Q9NRW3	NIST_vs_CIXU	-0.17327	0.0520334	15.3039	0.00446411	0.0523127	NA
ABC3C_HUMAN|Q9NRW3	ZNRF3_55_vs_CIXU	0.0994466	0.0520334	15.3039	0.0748921	0.276965	NA
ABC3C_HUMAN|Q9NRW3	ZNRF3_55_vs_NIST	0.272717	0.0520334	15.3039	9.33e-05	0.00109554	NA
ABC3F_HUMAN|Q8IUX4	CIXU_vs_Untreated	0.35861	0.0782354	15.3039	0.00034106	0.00693407	NA
ABC3F_HUMAN|Q8IUX4	NIST_vs_Untreated	0.219772	0.0782354	15.3039	0.0130188	0.337612	NA
ABC3F_HUMAN|Q8IUX4	ZNRF3_55_vs_Untreated	0.193864	0.0782354	15.3039	0.0253241	0.061453	NA
ABC3F_HUMAN|Q8IUX4	NIST_vs_CIXU	-0.138839	0.0782354	15.3039	0.095849	0.292682	NA
ABC3F_HUMAN|Q8IUX4	ZNRF3_55_vs_CIXU	-0.164746	0.0782354	15.3039	0.0521278	0.230916	NA
ABC3F_HUMAN|Q8IUX4	ZNRF3_55_vs_NIST	-0.0259078	0.0782354	15.3039	0.745021	0.826208	NA
ABCA1_HUMAN|O95477	CIXU_vs_Untreated	0.0203003	0.0782819	15.3039	0.798842	0.889986	NA
ABCA1_HUMAN|O95477	NIST_vs_Untreated	-0.0720626	0.0782819	15.3039	0.371568	0.780876	NA
ABCA1_HUMAN|O95477	ZNRF3_55_vs_Untreated	-0.0197573	0.0782819	15.3039	0.8041	0.863249	NA
ABCA1_HUMAN|O95477	NIST_vs_CIXU	-0.0923628	0.0782819	15.3039	0.256066	0.49972	NA
ABCA1_HUMAN|O95477	ZNRF3_55_vs_CIXU	-0.0400576	0.0782819	15.3039	0.616158	0.807885	NA
ABCA1_HUMAN|O95477	ZNRF3_55_vs_NIST	0.0523052	0.0782819	15.3039	0.51398	0.643696	NA
ABCA2_HUMAN|Q9BZC7	CIXU_vs_Untreated	-0.0261505	0.0421919	15.3039	0.544508	0.715706	NA
ABCA2_HUMAN|Q9BZC7	NIST_vs_Untreated	-0.0246705	0.0421919	15.3039	0.567255	0.867858	NA
ABCA2_HUMAN|Q9BZC7	ZNRF3_55_vs_Untreated	0.154519	0.0421919	15.3039	0.00224373	0.00924759	NA
ABCA2_HUMAN|Q9BZC7	NIST_vs_CIXU	0.00147999	0.0421919	15.3039	0.972471	0.988035	NA
ABCA2_HUMAN|Q9BZC7	ZNRF3_55_vs_CIXU	0.18067	0.0421919	15.3039	0.00062769	0.0284089	NA
ABCA2_HUMAN|Q9BZC7	ZNRF3_55_vs_NIST	0.17919	0.0421919	15.3039	0.00067418	0.00453519	NA
ABCAD_HUMAN|Q86UQ4	CIXU_vs_Untreated	-0.039675	0.0570746	15.3039	0.497385	0.67956	NA
ABCAD_HUMAN|Q86UQ4	NIST_vs_Untreated	0.0445767	0.0570746	15.3039	0.446701	0.818585	NA
ABCAD_HUMAN|Q86UQ4	ZNRF3_55_vs_Untreated	0.0615526	0.0570746	15.3039	0.297535	0.421229	NA
ABCAD_HUMAN|Q86UQ4	NIST_vs_CIXU	0.0842518	0.0570746	15.3039	0.160177	0.389332	NA
ABCAD_HUMAN|Q86UQ4	ZNRF3_55_vs_CIXU	0.101228	0.0570746	15.3039	0.0960244	0.319886	NA
ABCAD_HUMAN|Q86UQ4	ZNRF3_55_vs_NIST	0.0169758	0.0570746	15.3039	0.770136	0.845483	NA
ABCB5_HUMAN|Q2M3G0	CIXU_vs_Untreated	0.0159488	0.0611032	15.3039	0.797562	0.889165	NA
ABCB5_HUMAN|Q2M3G0	NIST_vs_Untreated	-0.0865453	0.0611032	15.3039	0.176697	0.644553	NA
ABCB5_HUMAN|Q2M3G0	ZNRF3_55_vs_Untreated	0.0350288	0.0611032	15.3039	0.574787	0.679748	NA
ABCB5_HUMAN|Q2M3G0	NIST_vs_CIXU	-0.102494	0.0611032	15.3039	0.113766	0.322768	NA
ABCB5_HUMAN|Q2M3G0	ZNRF3_55_vs_CIXU	0.0190801	0.0611032	15.3039	0.759058	0.89058	NA
ABCB5_HUMAN|Q2M3G0	ZNRF3_55_vs_NIST	0.121574	0.0611032	15.3039	0.0648063	0.140374	NA
ABCB6_HUMAN|Q9NP58	CIXU_vs_Untreated	0.029335	0.0350102	15.3039	0.414982	0.608695	NA
ABCB6_HUMAN|Q9NP58	NIST_vs_Untreated	0.00148782	0.0350102	15.3039	0.966652	0.991722	NA
ABCB6_HUMAN|Q9NP58	ZNRF3_55_vs_Untreated	0.0224921	0.0350102	15.3039	0.530092	0.640989	NA
ABCB6_HUMAN|Q9NP58	NIST_vs_CIXU	-0.0278472	0.0350102	15.3039	0.438543	0.665468	NA
ABCB6_HUMAN|Q9NP58	ZNRF3_55_vs_CIXU	-0.0068429	0.0350102	15.3039	0.847608	0.932518	NA
ABCB6_HUMAN|Q9NP58	ZNRF3_55_vs_NIST	0.0210043	0.0350102	15.3039	0.557321	0.680254	NA
ABCB7_HUMAN|O75027	CIXU_vs_Untreated	0.0902617	0.0458658	15.3039	0.0674656	0.20011	NA
ABCB7_HUMAN|O75027	NIST_vs_Untreated	0.00360938	0.0458658	15.3039	0.938295	0.984353	NA
ABCB7_HUMAN|O75027	ZNRF3_55_vs_Untreated	0.125489	0.0458658	15.3039	0.0150998	0.0410002	NA
ABCB7_HUMAN|O75027	NIST_vs_CIXU	-0.0866523	0.0458658	15.3039	0.077956	0.2641	NA
ABCB7_HUMAN|O75027	ZNRF3_55_vs_CIXU	0.0352271	0.0458658	15.3039	0.454148	0.697593	NA
ABCB7_HUMAN|O75027	ZNRF3_55_vs_NIST	0.121879	0.0458658	15.3039	0.0176987	0.0524101	NA
ABCBA_HUMAN|Q9NRK6	CIXU_vs_Untreated	0.063614	0.0463386	15.3039	0.189595	0.378127	NA
ABCBA_HUMAN|Q9NRK6	NIST_vs_Untreated	-0.0230255	0.0463386	15.3039	0.626324	0.891491	NA
ABCBA_HUMAN|Q9NRK6	ZNRF3_55_vs_Untreated	0.0500172	0.0463386	15.3039	0.297134	0.420893	NA
ABCBA_HUMAN|Q9NRK6	NIST_vs_CIXU	-0.0866395	0.0463386	15.3039	0.0807798	0.269473	NA
ABCBA_HUMAN|Q9NRK6	ZNRF3_55_vs_CIXU	-0.0135968	0.0463386	15.3039	0.773141	0.897952	NA
ABCBA_HUMAN|Q9NRK6	ZNRF3_55_vs_NIST	0.0730428	0.0463386	15.3039	0.135404	0.242688	NA
ABCD3_HUMAN|P28288	CIXU_vs_Untreated	0.0104318	0.0294786	15.3039	0.728259	0.847956	NA
ABCD3_HUMAN|P28288	NIST_vs_Untreated	-0.0235106	0.0294786	15.3039	0.437333	0.813891	NA
ABCD3_HUMAN|P28288	ZNRF3_55_vs_Untreated	0.0416157	0.0294786	15.3039	0.178039	0.287572	NA
ABCD3_HUMAN|P28288	NIST_vs_CIXU	-0.0339424	0.0294786	15.3039	0.267228	0.511489	NA
ABCD3_HUMAN|P28288	ZNRF3_55_vs_CIXU	0.0311839	0.0294786	15.3039	0.306537	0.57409	NA
ABCD3_HUMAN|P28288	ZNRF3_55_vs_NIST	0.0651263	0.0294786	15.3039	0.042793	0.102806	NA
ABCD4_HUMAN|O14678	CIXU_vs_Untreated	0.335536	0.101832	15.3039	0.00479917	0.0377561	NA
ABCD4_HUMAN|O14678	NIST_vs_Untreated	0.154092	0.101832	15.3039	0.150607	0.620449	NA
ABCD4_HUMAN|O14678	ZNRF3_55_vs_Untreated	0.354773	0.101832	15.3039	0.00324615	0.0122385	NA
ABCD4_HUMAN|O14678	NIST_vs_CIXU	-0.181444	0.101832	15.3039	0.0946326	0.291513	NA
ABCD4_HUMAN|O14678	ZNRF3_55_vs_CIXU	0.0192366	0.101832	15.3039	0.85265	0.934895	NA
ABCD4_HUMAN|O14678	ZNRF3_55_vs_NIST	0.200681	0.101832	15.3039	0.067124	0.144104	NA
ABCE1_HUMAN|P61221	CIXU_vs_Untreated	-0.059138	0.0345179	15.3039	0.106844	0.266062	NA
ABCE1_HUMAN|P61221	NIST_vs_Untreated	0.0206855	0.0345179	15.3039	0.55776	0.864439	NA
ABCE1_HUMAN|P61221	ZNRF3_55_vs_Untreated	-0.172724	0.0345179	15.3039	0.00014809	0.00116982	NA
ABCE1_HUMAN|P61221	NIST_vs_CIXU	0.0798236	0.0345179	15.3039	0.0350482	0.166831	NA
ABCE1_HUMAN|P61221	ZNRF3_55_vs_CIXU	-0.113586	0.0345179	15.3039	0.00484258	0.0751013	NA
ABCE1_HUMAN|P61221	ZNRF3_55_vs_NIST	-0.193409	0.0345179	15.3039	4.67e-05	0.00067136	NA
ABCF1_HUMAN|Q8NE71	CIXU_vs_Untreated	-0.098244	0.0343509	15.3039	0.0117371	0.0671039	NA
ABCF1_HUMAN|Q8NE71	NIST_vs_Untreated	-0.0100861	0.0343509	15.3039	0.772992	0.940978	NA
ABCF1_HUMAN|Q8NE71	ZNRF3_55_vs_Untreated	-0.117339	0.0343509	15.3039	0.00373697	0.0136838	NA
ABCF1_HUMAN|Q8NE71	NIST_vs_CIXU	0.0881579	0.0343509	15.3039	0.0212379	0.125435	NA
ABCF1_HUMAN|Q8NE71	ZNRF3_55_vs_CIXU	-0.0190945	0.0343509	15.3039	0.586337	0.788828	NA
ABCF1_HUMAN|Q8NE71	ZNRF3_55_vs_NIST	-0.107252	0.0343509	15.3039	0.00685525	0.0257079	NA
ABCF2_HUMAN|Q9UG63	CIXU_vs_Untreated	-0.199342	0.0311432	15.3039	1.08e-05	0.00073343	NA
ABCF2_HUMAN|Q9UG63	NIST_vs_Untreated	-0.0450673	0.0311432	15.3039	0.168042	0.635767	NA
ABCF2_HUMAN|Q9UG63	ZNRF3_55_vs_Untreated	-0.277596	0.0311432	15.3039	1.89e-07	8.64e-06	NA
ABCF2_HUMAN|Q9UG63	NIST_vs_CIXU	0.154275	0.0311432	15.3039	0.00016343	0.00703021	NA
ABCF2_HUMAN|Q9UG63	ZNRF3_55_vs_CIXU	-0.0782541	0.0311432	15.3039	0.0236358	0.160046	NA
ABCF2_HUMAN|Q9UG63	ZNRF3_55_vs_NIST	-0.232529	0.0311432	15.3039	1.76e-06	6.43e-05	NA
ABCF3_HUMAN|Q9NUQ8	CIXU_vs_Untreated	-0.0562354	0.032253	15.3039	0.101283	0.257555	NA
ABCF3_HUMAN|Q9NUQ8	NIST_vs_Untreated	0.0303643	0.032253	15.3039	0.361104	0.775324	NA
ABCF3_HUMAN|Q9NUQ8	ZNRF3_55_vs_Untreated	-0.10391	0.032253	15.3039	0.0055838	0.0188736	NA
ABCF3_HUMAN|Q9NUQ8	NIST_vs_CIXU	0.0865997	0.032253	15.3039	0.0167381	0.109348	NA
ABCF3_HUMAN|Q9NUQ8	ZNRF3_55_vs_CIXU	-0.0476745	0.032253	15.3039	0.159655	0.412279	NA
ABCF3_HUMAN|Q9NUQ8	ZNRF3_55_vs_NIST	-0.134274	0.032253	15.3039	0.00080009	0.0052146	NA
ABCG2_HUMAN|Q9UNQ0	CIXU_vs_Untreated	-0.0650043	0.0614747	15.3039	0.306728	0.510735	NA
ABCG2_HUMAN|Q9UNQ0	NIST_vs_Untreated	-0.0747713	0.0614747	15.3039	0.242301	0.702835	NA
ABCG2_HUMAN|Q9UNQ0	ZNRF3_55_vs_Untreated	-0.0503509	0.0614747	15.3039	0.425329	0.548905	NA
ABCG2_HUMAN|Q9UNQ0	NIST_vs_CIXU	-0.0097669	0.0614747	15.3039	0.875843	0.94566	NA
ABCG2_HUMAN|Q9UNQ0	ZNRF3_55_vs_CIXU	0.0146535	0.0614747	15.3039	0.81476	0.917854	NA
ABCG2_HUMAN|Q9UNQ0	ZNRF3_55_vs_NIST	0.0244204	0.0614747	15.3039	0.696674	0.791432	NA
ABD12_HUMAN|Q8N2K0	CIXU_vs_Untreated	-0.014581	0.0416248	15.3039	0.730892	0.84914	NA
ABD12_HUMAN|Q8N2K0	NIST_vs_Untreated	-0.047586	0.0416248	15.3039	0.27052	0.720096	NA
ABD12_HUMAN|Q8N2K0	ZNRF3_55_vs_Untreated	0.0301956	0.0416248	15.3039	0.47914	0.598321	NA
ABD12_HUMAN|Q8N2K0	NIST_vs_CIXU	-0.033005	0.0416248	15.3039	0.439947	0.666856	NA
ABD12_HUMAN|Q8N2K0	ZNRF3_55_vs_CIXU	0.0447765	0.0416248	15.3039	0.298721	0.566211	NA
ABD12_HUMAN|Q8N2K0	ZNRF3_55_vs_NIST	0.0777815	0.0416248	15.3039	0.0809373	0.165499	NA
ABH15_HUMAN|Q6UXT9	CIXU_vs_Untreated	0.167351	0.100611	15.3039	0.116583	0.279563	NA
ABH15_HUMAN|Q6UXT9	NIST_vs_Untreated	0.0332935	0.100611	15.3039	0.745199	0.93066	NA
ABH15_HUMAN|Q6UXT9	ZNRF3_55_vs_Untreated	0.0729561	0.100611	15.3039	0.479315	0.598448	NA
ABH15_HUMAN|Q6UXT9	NIST_vs_CIXU	-0.134057	0.100611	15.3039	0.202221	0.438867	NA
ABH15_HUMAN|Q6UXT9	ZNRF3_55_vs_CIXU	-0.0943945	0.100611	15.3039	0.362709	0.624581	NA
ABH15_HUMAN|Q6UXT9	ZNRF3_55_vs_NIST	0.0396627	0.100611	15.3039	0.69886	0.79293	NA
ABHD5_HUMAN|Q8WTS1	CIXU_vs_Untreated	0.0794315	0.0468844	15.3039	0.110475	0.270983	NA
ABHD5_HUMAN|Q8WTS1	NIST_vs_Untreated	0.0430434	0.0468844	15.3039	0.372822	0.781432	NA
ABHD5_HUMAN|Q8WTS1	ZNRF3_55_vs_Untreated	0.0700252	0.0468844	15.3039	0.155617	0.258524	NA
ABHD5_HUMAN|Q8WTS1	NIST_vs_CIXU	-0.0363881	0.0468844	15.3039	0.449505	0.674959	NA
ABHD5_HUMAN|Q8WTS1	ZNRF3_55_vs_CIXU	-0.0094063	0.0468844	15.3039	0.843632	0.93138	NA
ABHD5_HUMAN|Q8WTS1	ZNRF3_55_vs_NIST	0.0269818	0.0468844	15.3039	0.57332	0.694634	NA
ABHD6_HUMAN|Q9BV23	CIXU_vs_Untreated	0.065686	0.0591701	15.3039	0.284085	0.487882	NA
ABHD6_HUMAN|Q9BV23	NIST_vs_Untreated	0.0627333	0.0591701	15.3039	0.305491	0.742857	NA
ABHD6_HUMAN|Q9BV23	ZNRF3_55_vs_Untreated	0.0959501	0.0591701	15.3039	0.125306	0.218831	NA
ABHD6_HUMAN|Q9BV23	NIST_vs_CIXU	-0.0029527	0.0591701	15.3039	0.960846	0.982069	NA
ABHD6_HUMAN|Q9BV23	ZNRF3_55_vs_CIXU	0.0302641	0.0591701	15.3039	0.616318	0.807885	NA
ABHD6_HUMAN|Q9BV23	ZNRF3_55_vs_NIST	0.0332168	0.0591701	15.3039	0.582668	0.702692	NA
ABHDA_HUMAN|Q9NUJ1	CIXU_vs_Untreated	0.0464214	0.0359094	15.3039	0.215279	0.40878	NA
ABHDA_HUMAN|Q9NUJ1	NIST_vs_Untreated	-0.0368113	0.0359094	15.3039	0.32124	0.749396	NA
ABHDA_HUMAN|Q9NUJ1	ZNRF3_55_vs_Untreated	0.0757226	0.0359094	15.3039	0.0518392	0.109112	NA
ABHDA_HUMAN|Q9NUJ1	NIST_vs_CIXU	-0.0832326	0.0359094	15.3039	0.0346869	0.166079	NA
ABHDA_HUMAN|Q9NUJ1	ZNRF3_55_vs_CIXU	0.0293013	0.0359094	15.3039	0.427031	0.677563	NA
ABHDA_HUMAN|Q9NUJ1	ZNRF3_55_vs_NIST	0.112534	0.0359094	15.3039	0.00669381	0.0252695	NA
ABHDB_HUMAN|Q8NFV4	CIXU_vs_Untreated	0.0667246	0.0625813	15.3039	0.302863	0.507271	NA
ABHDB_HUMAN|Q8NFV4	NIST_vs_Untreated	0.0272521	0.0625813	15.3039	0.669303	0.905488	NA
ABHDB_HUMAN|Q8NFV4	ZNRF3_55_vs_Untreated	0.0790906	0.0625813	15.3039	0.225212	0.3408	NA
ABHDB_HUMAN|Q8NFV4	NIST_vs_CIXU	-0.0394725	0.0625813	15.3039	0.537517	0.741331	NA
ABHDB_HUMAN|Q8NFV4	ZNRF3_55_vs_CIXU	0.012366	0.0625813	15.3039	0.84596	0.932518	NA
ABHDB_HUMAN|Q8NFV4	ZNRF3_55_vs_NIST	0.0518385	0.0625813	15.3039	0.42021	0.5578	NA
ABHDD_HUMAN|Q7L211	CIXU_vs_Untreated	-0.0123542	0.0463929	15.3039	0.793567	0.886637	NA
ABHDD_HUMAN|Q7L211	NIST_vs_Untreated	-0.0302935	0.0463929	15.3039	0.52346	0.849478	NA
ABHDD_HUMAN|Q7L211	ZNRF3_55_vs_Untreated	0.0626124	0.0463929	15.3039	0.196768	0.309804	NA
ABHDD_HUMAN|Q7L211	NIST_vs_CIXU	-0.0179393	0.0463929	15.3039	0.704315	0.850652	NA
ABHDD_HUMAN|Q7L211	ZNRF3_55_vs_CIXU	0.0749666	0.0463929	15.3039	0.126538	0.364283	NA
ABHDD_HUMAN|Q7L211	ZNRF3_55_vs_NIST	0.0929059	0.0463929	15.3039	0.0632668	0.138009	NA
ABHEB_HUMAN|Q96IU4	CIXU_vs_Untreated	0.017713	0.0442913	15.3039	0.694741	0.82411	NA
ABHEB_HUMAN|Q96IU4	NIST_vs_Untreated	0.0250367	0.0442913	15.3039	0.580081	0.872408	NA
ABHEB_HUMAN|Q96IU4	ZNRF3_55_vs_Untreated	-0.0918304	0.0442913	15.3039	0.0554204	0.115137	NA
ABHEB_HUMAN|Q96IU4	NIST_vs_CIXU	0.00732368	0.0442913	15.3039	0.870831	0.942785	NA
ABHEB_HUMAN|Q96IU4	ZNRF3_55_vs_CIXU	-0.109543	0.0442913	15.3039	0.0255614	0.165019	NA
ABHEB_HUMAN|Q96IU4	ZNRF3_55_vs_NIST	-0.116867	0.0442913	15.3039	0.0183771	0.0538987	NA
ABHGA_HUMAN|O95870	CIXU_vs_Untreated	0.104997	0.03593	15.3039	0.0103362	0.0617527	NA
ABHGA_HUMAN|O95870	NIST_vs_Untreated	-0.0006757	0.03593	15.3039	0.985238	0.994977	NA
ABHGA_HUMAN|O95870	ZNRF3_55_vs_Untreated	0.235203	0.03593	15.3039	8.39e-06	0.00014281	NA
ABHGA_HUMAN|O95870	NIST_vs_CIXU	-0.105673	0.03593	15.3039	0.00994605	0.0820391	NA
ABHGA_HUMAN|O95870	ZNRF3_55_vs_CIXU	0.130206	0.03593	15.3039	0.00242936	0.0549263	NA
ABHGA_HUMAN|O95870	ZNRF3_55_vs_NIST	0.235879	0.03593	15.3039	8.12e-06	0.00019337	NA
ABI1_HUMAN|Q8IZP0	CIXU_vs_Untreated	0.0430101	0.240741	15.3039	0.86055	0.924467	NA
ABI1_HUMAN|Q8IZP0	NIST_vs_Untreated	0.379113	0.240741	15.3039	0.135751	0.60439	NA
ABI1_HUMAN|Q8IZP0	ZNRF3_55_vs_Untreated	0.0930617	0.240741	15.3039	0.704401	0.786855	NA
ABI1_HUMAN|Q8IZP0	NIST_vs_CIXU	0.336103	0.240741	15.3039	0.182602	0.416408	NA
ABI1_HUMAN|Q8IZP0	ZNRF3_55_vs_CIXU	0.0500516	0.240741	15.3039	0.838043	0.927548	NA
ABI1_HUMAN|Q8IZP0	ZNRF3_55_vs_NIST	-0.286051	0.240741	15.3039	0.252862	0.384063	NA
ABI2_HUMAN|Q9NYB9	CIXU_vs_Untreated	-0.0369835	0.0547588	15.3039	0.509505	0.687726	NA
ABI2_HUMAN|Q9NYB9	NIST_vs_Untreated	0.0212013	0.0547588	15.3039	0.703957	0.9222	NA
ABI2_HUMAN|Q9NYB9	ZNRF3_55_vs_Untreated	-0.0019361	0.0547588	15.3039	0.972252	0.982834	NA
ABI2_HUMAN|Q9NYB9	NIST_vs_CIXU	0.0581849	0.0547588	15.3039	0.304459	0.548334	NA
ABI2_HUMAN|Q9NYB9	ZNRF3_55_vs_CIXU	0.0350474	0.0547588	15.3039	0.531617	0.755767	NA
ABI2_HUMAN|Q9NYB9	ZNRF3_55_vs_NIST	-0.0231374	0.0547588	15.3039	0.678512	0.777658	NA
ABL1_HUMAN|P00519	CIXU_vs_Untreated	0.0714556	0.0402946	15.3039	0.0960707	0.249028	NA
ABL1_HUMAN|P00519	NIST_vs_Untreated	0.0645176	0.0402946	15.3039	0.129781	0.593345	NA
ABL1_HUMAN|P00519	ZNRF3_55_vs_Untreated	0.0547853	0.0402946	15.3039	0.193647	0.305832	NA
ABL1_HUMAN|P00519	NIST_vs_CIXU	-0.0069381	0.0402946	15.3039	0.865549	0.941543	NA
ABL1_HUMAN|P00519	ZNRF3_55_vs_CIXU	-0.0166704	0.0402946	15.3039	0.684824	0.849843	NA
ABL1_HUMAN|P00519	ZNRF3_55_vs_NIST	-0.0097323	0.0402946	15.3039	0.812352	0.876713	NA
ABL2_HUMAN|P42684	CIXU_vs_Untreated	-0.0423752	0.0750095	15.3039	0.580308	0.743162	NA
ABL2_HUMAN|P42684	NIST_vs_Untreated	-0.049345	0.0750095	15.3039	0.520408	0.849008	NA
ABL2_HUMAN|P42684	ZNRF3_55_vs_Untreated	-0.102103	0.0750095	15.3039	0.193157	0.305293	NA
ABL2_HUMAN|P42684	NIST_vs_CIXU	-0.0069698	0.0750095	15.3039	0.927173	0.965446	NA
ABL2_HUMAN|P42684	ZNRF3_55_vs_CIXU	-0.0597279	0.0750095	15.3039	0.438053	0.685818	NA
ABL2_HUMAN|P42684	ZNRF3_55_vs_NIST	-0.0527581	0.0750095	15.3039	0.492399	0.624709	NA
ABLM1_HUMAN|O14639	CIXU_vs_Untreated	-0.0702787	0.0655326	15.3039	0.300151	0.505279	NA
ABLM1_HUMAN|O14639	NIST_vs_Untreated	-0.0800358	0.0655326	15.3039	0.24045	0.700355	NA
ABLM1_HUMAN|O14639	ZNRF3_55_vs_Untreated	-0.111982	0.0655326	15.3039	0.107685	0.1939	NA
ABLM1_HUMAN|O14639	NIST_vs_CIXU	-0.0097571	0.0655326	15.3039	0.883585	0.947744	NA
ABLM1_HUMAN|O14639	ZNRF3_55_vs_CIXU	-0.0417031	0.0655326	15.3039	0.533937	0.757353	NA
ABLM1_HUMAN|O14639	ZNRF3_55_vs_NIST	-0.031946	0.0655326	15.3039	0.632826	0.740774	NA
ABR_HUMAN|Q12979	CIXU_vs_Untreated	-0.066701	0.0306222	15.3039	0.0454195	0.158165	NA
ABR_HUMAN|Q12979	NIST_vs_Untreated	0.00013541	0.0306222	15.3039	0.996529	0.998283	NA
ABR_HUMAN|Q12979	ZNRF3_55_vs_Untreated	-0.109293	0.0306222	15.3039	0.00272118	0.0107545	NA
ABR_HUMAN|Q12979	NIST_vs_CIXU	0.0668364	0.0306222	15.3039	0.0450369	0.193628	NA
ABR_HUMAN|Q12979	ZNRF3_55_vs_CIXU	-0.042592	0.0306222	15.3039	0.184153	0.442107	NA
ABR_HUMAN|Q12979	ZNRF3_55_vs_NIST	-0.109428	0.0306222	15.3039	0.00269638	0.0131254	NA
ABRAL_HUMAN|Q9P1F3	CIXU_vs_Untreated	0.0712141	0.0788303	15.3039	0.380322	0.579385	NA
ABRAL_HUMAN|Q9P1F3	NIST_vs_Untreated	0.0383404	0.0788303	15.3039	0.633599	0.893373	NA
ABRAL_HUMAN|Q9P1F3	ZNRF3_55_vs_Untreated	-0.015238	0.0788303	15.3039	0.849265	0.896419	NA
ABRAL_HUMAN|Q9P1F3	NIST_vs_CIXU	-0.0328737	0.0788303	15.3039	0.682455	0.837539	NA
ABRAL_HUMAN|Q9P1F3	ZNRF3_55_vs_CIXU	-0.0864521	0.0788303	15.3039	0.289736	0.557048	NA
ABRAL_HUMAN|Q9P1F3	ZNRF3_55_vs_NIST	-0.0535784	0.0788303	15.3039	0.506866	0.63762	NA
ABRX1_HUMAN|Q6UWZ7	CIXU_vs_Untreated	0.0467626	0.0892741	15.3039	0.607915	0.765678	NA
ABRX1_HUMAN|Q6UWZ7	NIST_vs_Untreated	0.0259962	0.0892741	15.3039	0.774811	0.941499	NA
ABRX1_HUMAN|Q6UWZ7	ZNRF3_55_vs_Untreated	0.130516	0.0892741	15.3039	0.16398	0.269366	NA
ABRX1_HUMAN|Q6UWZ7	NIST_vs_CIXU	-0.0207663	0.0892741	15.3039	0.819144	0.915349	NA
ABRX1_HUMAN|Q6UWZ7	ZNRF3_55_vs_CIXU	0.0837534	0.0892741	15.3039	0.362733	0.624581	NA
ABRX1_HUMAN|Q6UWZ7	ZNRF3_55_vs_NIST	0.10452	0.0892741	15.3039	0.259598	0.391818	NA
ABRX2_HUMAN|Q15018	CIXU_vs_Untreated	-0.119404	0.0418717	15.3039	0.0119389	0.0677144	NA
ABRX2_HUMAN|Q15018	NIST_vs_Untreated	-0.0156152	0.0418717	15.3039	0.714315	0.923904	NA
ABRX2_HUMAN|Q15018	ZNRF3_55_vs_Untreated	-0.108397	0.0418717	15.3039	0.0203082	0.051545	NA
ABRX2_HUMAN|Q15018	NIST_vs_CIXU	0.103789	0.0418717	15.3039	0.0252856	0.139258	NA
ABRX2_HUMAN|Q15018	ZNRF3_55_vs_CIXU	0.011007	0.0418717	15.3039	0.796154	0.910065	NA
ABRX2_HUMAN|Q15018	ZNRF3_55_vs_NIST	-0.0927816	0.0418717	15.3039	0.0422558	0.101815	NA
ABT1_HUMAN|Q9ULW3	CIXU_vs_Untreated	0.0308183	0.0519589	15.3039	0.561759	0.729002	NA
ABT1_HUMAN|Q9ULW3	NIST_vs_Untreated	0.039921	0.0519589	15.3039	0.453991	0.822356	NA
ABT1_HUMAN|Q9ULW3	ZNRF3_55_vs_Untreated	0.0562782	0.0519589	15.3039	0.295521	0.419177	NA
ABT1_HUMAN|Q9ULW3	NIST_vs_CIXU	0.00910268	0.0519589	15.3039	0.863227	0.941189	NA
ABT1_HUMAN|Q9ULW3	ZNRF3_55_vs_CIXU	0.0254599	0.0519589	15.3039	0.631083	0.818388	NA
ABT1_HUMAN|Q9ULW3	ZNRF3_55_vs_NIST	0.0163572	0.0519589	15.3039	0.757156	0.836135	NA
ACACA_HUMAN|Q13085	CIXU_vs_Untreated	-0.0161325	0.0317665	15.3039	0.618803	0.772184	NA
ACACA_HUMAN|Q13085	NIST_vs_Untreated	0.0547426	0.0317665	15.3039	0.104977	0.559187	NA
ACACA_HUMAN|Q13085	ZNRF3_55_vs_Untreated	-0.0425134	0.0317665	15.3039	0.200341	0.313732	NA
ACACA_HUMAN|Q13085	NIST_vs_CIXU	0.0708751	0.0317665	15.3039	0.0410321	0.182954	NA
ACACA_HUMAN|Q13085	ZNRF3_55_vs_CIXU	-0.0263809	0.0317665	15.3039	0.419045	0.671145	NA
ACACA_HUMAN|Q13085	ZNRF3_55_vs_NIST	-0.097256	0.0317665	15.3039	0.00776721	0.0282768	NA
ACAD8_HUMAN|Q9UKU7	CIXU_vs_Untreated	0.119445	0.0392808	15.3039	0.00810639	0.0524989	NA
ACAD8_HUMAN|Q9UKU7	NIST_vs_Untreated	0.033982	0.0392808	15.3039	0.40034	0.793208	NA
ACAD8_HUMAN|Q9UKU7	ZNRF3_55_vs_Untreated	0.190767	0.0392808	15.3039	0.000198	0.00145787	NA
ACAD8_HUMAN|Q9UKU7	NIST_vs_CIXU	-0.085463	0.0392808	15.3039	0.0456374	0.194736	NA
ACAD8_HUMAN|Q9UKU7	ZNRF3_55_vs_CIXU	0.0713224	0.0392808	15.3039	0.0890576	0.306058	NA
ACAD8_HUMAN|Q9UKU7	ZNRF3_55_vs_NIST	0.156785	0.0392808	15.3039	0.00113783	0.00677313	NA
ACAD9_HUMAN|Q9H845	CIXU_vs_Untreated	-0.0387407	0.0311551	15.3039	0.232403	0.429444	NA
ACAD9_HUMAN|Q9H845	NIST_vs_Untreated	-0.0470838	0.0311551	15.3039	0.151091	0.621158	NA
ACAD9_HUMAN|Q9H845	ZNRF3_55_vs_Untreated	0.0271218	0.0311551	15.3039	0.397454	0.523174	NA
ACAD9_HUMAN|Q9H845	NIST_vs_CIXU	-0.0083431	0.0311551	15.3039	0.792435	0.900067	NA
ACAD9_HUMAN|Q9H845	ZNRF3_55_vs_CIXU	0.0658626	0.0311551	15.3039	0.0513204	0.229261	NA
ACAD9_HUMAN|Q9H845	ZNRF3_55_vs_NIST	0.0742056	0.0311551	15.3039	0.0306101	0.0796233	NA
ACADM_HUMAN|P11310	CIXU_vs_Untreated	0.180596	0.0392264	15.3039	0.00032751	0.00682842	NA
ACADM_HUMAN|P11310	NIST_vs_Untreated	0.0803742	0.0392264	15.3039	0.0580142	0.489825	NA
ACADM_HUMAN|P11310	ZNRF3_55_vs_Untreated	0.210234	0.0392264	15.3039	7.43e-05	0.00069232	NA
ACADM_HUMAN|P11310	NIST_vs_CIXU	-0.100222	0.0392264	15.3039	0.0217286	0.12723	NA
ACADM_HUMAN|P11310	ZNRF3_55_vs_CIXU	0.0296382	0.0392264	15.3039	0.461379	0.704701	NA
ACADM_HUMAN|P11310	ZNRF3_55_vs_NIST	0.12986	0.0392264	15.3039	0.00464739	0.01932	NA
ACADS_HUMAN|P16219	CIXU_vs_Untreated	0.149669	0.0430576	15.3039	0.00329949	0.0297646	NA
ACADS_HUMAN|P16219	NIST_vs_Untreated	0.0324007	0.0430576	15.3039	0.463171	0.827173	NA
ACADS_HUMAN|P16219	ZNRF3_55_vs_Untreated	0.206535	0.0430576	15.3039	0.00022291	0.00159114	NA
ACADS_HUMAN|P16219	NIST_vs_CIXU	-0.117268	0.0430576	15.3039	0.0154858	0.10553	NA
ACADS_HUMAN|P16219	ZNRF3_55_vs_CIXU	0.0568657	0.0430576	15.3039	0.206016	0.467225	NA
ACADS_HUMAN|P16219	ZNRF3_55_vs_NIST	0.174134	0.0430576	15.3039	0.00102085	0.00620329	NA
ACADV_HUMAN|P49748	CIXU_vs_Untreated	0.0486166	0.0318763	15.3039	0.147615	0.323361	NA
ACADV_HUMAN|P49748	NIST_vs_Untreated	0.00113013	0.0318763	15.3039	0.972176	0.992579	NA
ACADV_HUMAN|P49748	ZNRF3_55_vs_Untreated	0.0960148	0.0318763	15.3039	0.00859832	0.0264786	NA
ACADV_HUMAN|P49748	NIST_vs_CIXU	-0.0474865	0.0318763	15.3039	0.156619	0.385081	NA
ACADV_HUMAN|P49748	ZNRF3_55_vs_CIXU	0.0473982	0.0318763	15.3039	0.157342	0.408758	NA
ACADV_HUMAN|P49748	ZNRF3_55_vs_NIST	0.0948847	0.0318763	15.3039	0.00924695	0.0323663	NA
ACAP2_HUMAN|Q15057	CIXU_vs_Untreated	-0.0468363	0.0272804	15.3039	0.106172	0.265378	NA
ACAP2_HUMAN|Q15057	NIST_vs_Untreated	-0.0074264	0.0272804	15.3039	0.789087	0.945301	NA
ACAP2_HUMAN|Q15057	ZNRF3_55_vs_Untreated	-0.0519176	0.0272804	15.3039	0.0760096	0.147385	NA
ACAP2_HUMAN|Q15057	NIST_vs_CIXU	0.0394098	0.0272804	15.3039	0.168727	0.400176	NA
ACAP2_HUMAN|Q15057	ZNRF3_55_vs_CIXU	-0.0050813	0.0272804	15.3039	0.854686	0.935714	NA
ACAP2_HUMAN|Q15057	ZNRF3_55_vs_NIST	-0.0444911	0.0272804	15.3039	0.123319	0.225983	NA
ACATN_HUMAN|O00400	CIXU_vs_Untreated	0.034356	0.0517732	15.3039	0.516828	0.693487	NA
ACATN_HUMAN|O00400	NIST_vs_Untreated	0.0251282	0.0517732	15.3039	0.634302	0.893819	NA
ACATN_HUMAN|O00400	ZNRF3_55_vs_Untreated	0.0713215	0.0517732	15.3039	0.188148	0.298996	NA
ACATN_HUMAN|O00400	NIST_vs_CIXU	-0.0092278	0.0517732	15.3039	0.860876	0.939755	NA
ACATN_HUMAN|O00400	ZNRF3_55_vs_CIXU	0.0369655	0.0517732	15.3039	0.485982	0.72454	NA
ACATN_HUMAN|O00400	ZNRF3_55_vs_NIST	0.0461933	0.0517732	15.3039	0.386087	0.523125	NA
ACBD4_HUMAN|Q8NC06	CIXU_vs_Untreated	0.0477982	0.0603552	15.3039	0.440494	0.631914	NA
ACBD4_HUMAN|Q8NC06	NIST_vs_Untreated	0.0304222	0.0603552	15.3039	0.621403	0.889891	NA
ACBD4_HUMAN|Q8NC06	ZNRF3_55_vs_Untreated	0.192153	0.0603552	15.3039	0.00603949	0.0201461	NA
ACBD4_HUMAN|Q8NC06	NIST_vs_CIXU	-0.017376	0.0603552	15.3039	0.777289	0.891994	NA
ACBD4_HUMAN|Q8NC06	ZNRF3_55_vs_CIXU	0.144355	0.0603552	15.3039	0.0300185	0.176759	NA
ACBD4_HUMAN|Q8NC06	ZNRF3_55_vs_NIST	0.161731	0.0603552	15.3039	0.0169197	0.0505611	NA
ACBD4_HUMAN|Q8NC06-2	CIXU_vs_Untreated	0.199156	0.0474999	15.3039	0.00075311	0.0117018	NA
ACBD4_HUMAN|Q8NC06-2	NIST_vs_Untreated	0.145275	0.0474999	15.3039	0.00781785	0.293381	NA
ACBD4_HUMAN|Q8NC06-2	ZNRF3_55_vs_Untreated	0.210414	0.0474999	15.3039	0.00046515	0.00273514	NA
ACBD4_HUMAN|Q8NC06-2	NIST_vs_CIXU	-0.0538808	0.0474999	15.3039	0.27411	0.519671	NA
ACBD4_HUMAN|Q8NC06-2	ZNRF3_55_vs_CIXU	0.0112583	0.0474999	15.3039	0.815787	0.918252	NA
ACBD4_HUMAN|Q8NC06-2	ZNRF3_55_vs_NIST	0.0651391	0.0474999	15.3039	0.190039	0.310965	NA
ACBD5_HUMAN|Q5T8D3	CIXU_vs_Untreated	0.0262771	0.0400783	15.3039	0.521789	0.696486	NA
ACBD5_HUMAN|Q5T8D3	NIST_vs_Untreated	-0.0103443	0.0400783	15.3039	0.799766	0.947035	NA
ACBD5_HUMAN|Q5T8D3	ZNRF3_55_vs_Untreated	0.11733	0.0400783	15.3039	0.0102256	0.0302919	NA
ACBD5_HUMAN|Q5T8D3	NIST_vs_CIXU	-0.0366214	0.0400783	15.3039	0.375022	0.609961	NA
ACBD5_HUMAN|Q5T8D3	ZNRF3_55_vs_CIXU	0.0910533	0.0400783	15.3039	0.0379257	0.198952	NA
ACBD5_HUMAN|Q5T8D3	ZNRF3_55_vs_NIST	0.127675	0.0400783	15.3039	0.00601558	0.0233232	NA
ACBD5_HUMAN|Q5T8D3-2	CIXU_vs_Untreated	0.200124	0.0923159	15.3039	0.0463291	0.160512	NA
ACBD5_HUMAN|Q5T8D3-2	NIST_vs_Untreated	0.185755	0.0923159	15.3039	0.0621481	0.49618	NA
ACBD5_HUMAN|Q5T8D3-2	ZNRF3_55_vs_Untreated	0.259461	0.0923159	15.3039	0.0129799	0.0363801	NA
ACBD5_HUMAN|Q5T8D3-2	NIST_vs_CIXU	-0.0143691	0.0923159	15.3039	0.878343	0.946488	NA
ACBD5_HUMAN|Q5T8D3-2	ZNRF3_55_vs_CIXU	0.0593373	0.0923159	15.3039	0.529891	0.754478	NA
ACBD5_HUMAN|Q5T8D3-2	ZNRF3_55_vs_NIST	0.0737064	0.0923159	15.3039	0.436846	0.573293	NA
ACBD6_HUMAN|Q9BR61	CIXU_vs_Untreated	-0.0149751	0.0293991	15.3039	0.617757	0.771641	NA
ACBD6_HUMAN|Q9BR61	NIST_vs_Untreated	0.0513357	0.0293991	15.3039	0.100818	0.554108	NA
ACBD6_HUMAN|Q9BR61	ZNRF3_55_vs_Untreated	-0.0843784	0.0293991	15.3039	0.0114982	0.0331363	NA
ACBD6_HUMAN|Q9BR61	NIST_vs_CIXU	0.0663108	0.0293991	15.3039	0.039144	0.178062	NA
ACBD6_HUMAN|Q9BR61	ZNRF3_55_vs_CIXU	-0.0694033	0.0293991	15.3039	0.0319014	0.18284	NA
ACBD6_HUMAN|Q9BR61	ZNRF3_55_vs_NIST	-0.135714	0.0293991	15.3039	0.00031951	0.00266738	NA
ACBD7_HUMAN|Q8N6N7	CIXU_vs_Untreated	0.236039	0.0361737	15.3039	8.7e-06	0.00065255	NA
ACBD7_HUMAN|Q8N6N7	NIST_vs_Untreated	0.00623636	0.0361737	15.3039	0.865382	0.962543	NA
ACBD7_HUMAN|Q8N6N7	ZNRF3_55_vs_Untreated	0.264561	0.0361737	15.3039	2.27e-06	5.43e-05	NA
ACBD7_HUMAN|Q8N6N7	NIST_vs_CIXU	-0.229803	0.0361737	15.3039	1.18e-05	0.0017643	NA
ACBD7_HUMAN|Q8N6N7	ZNRF3_55_vs_CIXU	0.0285221	0.0361737	15.3039	0.442461	0.690517	NA
ACBD7_HUMAN|Q8N6N7	ZNRF3_55_vs_NIST	0.258325	0.0361737	15.3039	3.02e-06	9.11e-05	NA
ACBP_HUMAN|P07108	CIXU_vs_Untreated	-0.134202	0.109476	15.3039	0.238783	0.436813	NA
ACBP_HUMAN|P07108	NIST_vs_Untreated	0.0210161	0.109476	15.3039	0.85029	0.95907	NA
ACBP_HUMAN|P07108	ZNRF3_55_vs_Untreated	-0.243676	0.109476	15.3039	0.041452	0.0911698	NA
ACBP_HUMAN|P07108	NIST_vs_CIXU	0.155218	0.109476	15.3039	0.176281	0.410058	NA
ACBP_HUMAN|P07108	ZNRF3_55_vs_CIXU	-0.109474	0.109476	15.3039	0.33287	0.60015	NA
ACBP_HUMAN|P07108	ZNRF3_55_vs_NIST	-0.264692	0.109476	15.3039	0.0285196	0.075556	NA
ACD_HUMAN|Q96AP0	CIXU_vs_Untreated	0.0960439	0.053643	15.3039	0.0931847	0.243645	NA
ACD_HUMAN|Q96AP0	NIST_vs_Untreated	-0.0375385	0.053643	15.3039	0.494563	0.839997	NA
ACD_HUMAN|Q96AP0	ZNRF3_55_vs_Untreated	0.156163	0.053643	15.3039	0.0105739	0.0311201	NA
ACD_HUMAN|Q96AP0	NIST_vs_CIXU	-0.133582	0.053643	15.3039	0.0247163	0.137983	NA
ACD_HUMAN|Q96AP0	ZNRF3_55_vs_CIXU	0.0601187	0.053643	15.3039	0.279687	0.548172	NA
ACD_HUMAN|Q96AP0	ZNRF3_55_vs_NIST	0.193701	0.053643	15.3039	0.00249539	0.0124019	NA
ACD10_HUMAN|Q6JQN1	CIXU_vs_Untreated	0.116208	0.0355456	15.3039	0.00506131	0.0389878	NA
ACD10_HUMAN|Q6JQN1	NIST_vs_Untreated	0.0180679	0.0355456	15.3039	0.61849	0.888447	NA
ACD10_HUMAN|Q6JQN1	ZNRF3_55_vs_Untreated	0.202485	0.0355456	15.3039	3.92e-05	0.00042806	NA
ACD10_HUMAN|Q6JQN1	NIST_vs_CIXU	-0.0981398	0.0355456	15.3039	0.0143555	0.101407	NA
ACD10_HUMAN|Q6JQN1	ZNRF3_55_vs_CIXU	0.0862769	0.0355456	15.3039	0.0279954	0.172641	NA
ACD10_HUMAN|Q6JQN1	ZNRF3_55_vs_NIST	0.184417	0.0355456	15.3039	0.00010338	0.00117845	NA
ACD11_HUMAN|Q709F0	CIXU_vs_Untreated	0.00946781	0.035212	15.3039	0.791613	0.885954	NA
ACD11_HUMAN|Q709F0	NIST_vs_Untreated	0.0097017	0.035212	15.3039	0.7866	0.944417	NA
ACD11_HUMAN|Q709F0	ZNRF3_55_vs_Untreated	0.00104473	0.035212	15.3039	0.976714	0.98576	NA
ACD11_HUMAN|Q709F0	NIST_vs_CIXU	0.00023389	0.035212	15.3039	0.994786	0.998696	NA
ACD11_HUMAN|Q709F0	ZNRF3_55_vs_CIXU	-0.0084231	0.035212	15.3039	0.814116	0.917554	NA
ACD11_HUMAN|Q709F0	ZNRF3_55_vs_NIST	-0.008657	0.035212	15.3039	0.809063	0.874781	NA
ACDSB_HUMAN|P45954	CIXU_vs_Untreated	0.0932682	0.0379403	15.3039	0.0263297	0.111963	NA
ACDSB_HUMAN|P45954	NIST_vs_Untreated	0.0623095	0.0379403	15.3039	0.120912	0.584739	NA
ACDSB_HUMAN|P45954	ZNRF3_55_vs_Untreated	0.154846	0.0379403	15.3039	0.00094607	0.00475434	NA
ACDSB_HUMAN|P45954	NIST_vs_CIXU	-0.0309586	0.0379403	15.3039	0.427029	0.656406	NA
ACDSB_HUMAN|P45954	ZNRF3_55_vs_CIXU	0.0615775	0.0379403	15.3039	0.125003	0.361959	NA
ACDSB_HUMAN|P45954	ZNRF3_55_vs_NIST	0.0925361	0.0379403	15.3039	0.0273528	0.0731049	NA
ACE_HUMAN|P12821	CIXU_vs_Untreated	0.114752	0.0320524	15.3039	0.0026597	0.025826	NA
ACE_HUMAN|P12821	NIST_vs_Untreated	-0.0247644	0.0320524	15.3039	0.451514	0.821145	NA
ACE_HUMAN|P12821	ZNRF3_55_vs_Untreated	0.181001	0.0320524	15.3039	4.3e-05	0.00045856	NA
ACE_HUMAN|P12821	NIST_vs_CIXU	-0.139516	0.0320524	15.3039	0.00054373	0.0148495	NA
ACE_HUMAN|P12821	ZNRF3_55_vs_CIXU	0.0662496	0.0320524	15.3039	0.0560934	0.238988	NA
ACE_HUMAN|P12821	ZNRF3_55_vs_NIST	0.205766	0.0320524	15.3039	1.05e-05	0.00023577	NA
ACINU_HUMAN|Q9UKV3	CIXU_vs_Untreated	0.0520347	0.0263545	15.3039	0.0666634	0.198847	NA
ACINU_HUMAN|Q9UKV3	NIST_vs_Untreated	-0.0741387	0.0263545	15.3039	0.0129126	0.337612	NA
ACINU_HUMAN|Q9UKV3	ZNRF3_55_vs_Untreated	0.034076	0.0263545	15.3039	0.215194	0.329669	NA
ACINU_HUMAN|Q9UKV3	NIST_vs_CIXU	-0.126173	0.0263545	15.3039	0.000227	0.00876141	NA
ACINU_HUMAN|Q9UKV3	ZNRF3_55_vs_CIXU	-0.0179587	0.0263545	15.3039	0.505782	0.740266	NA
ACINU_HUMAN|Q9UKV3	ZNRF3_55_vs_NIST	0.108215	0.0263545	15.3039	0.00089913	0.00570228	NA
ACINU_HUMAN|Q9UKV3-5	CIXU_vs_Untreated	0.0979514	0.0667165	15.3039	0.162309	0.342779	NA
ACINU_HUMAN|Q9UKV3-5	NIST_vs_Untreated	-0.0567874	0.0667165	15.3039	0.407794	0.797535	NA
ACINU_HUMAN|Q9UKV3-5	ZNRF3_55_vs_Untreated	0.0541272	0.0667165	15.3039	0.42963	0.552524	NA
ACINU_HUMAN|Q9UKV3-5	NIST_vs_CIXU	-0.154739	0.0667165	15.3039	0.0345859	0.165887	NA
ACINU_HUMAN|Q9UKV3-5	ZNRF3_55_vs_CIXU	-0.0438242	0.0667165	15.3039	0.52102	0.748762	NA
ACINU_HUMAN|Q9UKV3-5	ZNRF3_55_vs_NIST	0.110915	0.0667165	15.3039	0.116758	0.217272	NA
ACL6A_HUMAN|O96019	CIXU_vs_Untreated	0.030255	0.0318929	15.3039	0.357543	0.558551	NA
ACL6A_HUMAN|O96019	NIST_vs_Untreated	-0.0555155	0.0318929	15.3039	0.101801	0.554108	NA
ACL6A_HUMAN|O96019	ZNRF3_55_vs_Untreated	-0.0007914	0.0318929	15.3039	0.980525	0.988236	NA
ACL6A_HUMAN|O96019	NIST_vs_CIXU	-0.0857705	0.0318929	15.3039	0.0165929	0.108752	NA
ACL6A_HUMAN|O96019	ZNRF3_55_vs_CIXU	-0.0310463	0.0318929	15.3039	0.345463	0.611133	NA
ACL6A_HUMAN|O96019	ZNRF3_55_vs_NIST	0.0547241	0.0318929	15.3039	0.106354	0.202865	NA
ACLY_HUMAN|P53396	CIXU_vs_Untreated	-0.113401	0.0270847	15.3039	0.0007622	0.0117982	NA
ACLY_HUMAN|P53396	NIST_vs_Untreated	-0.0402295	0.0270847	15.3039	0.157766	0.625689	NA
ACLY_HUMAN|P53396	ZNRF3_55_vs_Untreated	-0.169471	0.0270847	15.3039	1.4e-05	0.00020388	NA
ACLY_HUMAN|P53396	NIST_vs_CIXU	0.0731711	0.0270847	15.3039	0.0161882	0.107653	NA
ACLY_HUMAN|P53396	ZNRF3_55_vs_CIXU	-0.0560702	0.0270847	15.3039	0.0557498	0.238637	NA
ACLY_HUMAN|P53396	ZNRF3_55_vs_NIST	-0.129241	0.0270847	15.3039	0.00023425	0.00214389	NA
ACM3_HUMAN|P20309	CIXU_vs_Untreated	0.0234686	0.0623656	15.3039	0.711855	0.837121	NA
ACM3_HUMAN|P20309	NIST_vs_Untreated	-0.0502382	0.0623656	15.3039	0.432845	0.810713	NA
ACM3_HUMAN|P20309	ZNRF3_55_vs_Untreated	0.0974025	0.0623656	15.3039	0.138774	0.237082	NA
ACM3_HUMAN|P20309	NIST_vs_CIXU	-0.0737068	0.0623656	15.3039	0.255305	0.498949	NA
ACM3_HUMAN|P20309	ZNRF3_55_vs_CIXU	0.0739339	0.0623656	15.3039	0.253905	0.521279	NA
ACM3_HUMAN|P20309	ZNRF3_55_vs_NIST	0.147641	0.0623656	15.3039	0.0314912	0.0812429	NA
ACO11_HUMAN|Q8WXI4	CIXU_vs_Untreated	0.0941246	0.0386972	15.3039	0.0277142	0.115355	NA
ACO11_HUMAN|Q8WXI4	NIST_vs_Untreated	0.024009	0.0386972	15.3039	0.544102	0.859147	NA
ACO11_HUMAN|Q8WXI4	ZNRF3_55_vs_Untreated	0.153076	0.0386972	15.3039	0.00122441	0.00581468	NA
ACO11_HUMAN|Q8WXI4	NIST_vs_CIXU	-0.0701156	0.0386972	15.3039	0.0896674	0.285645	NA
ACO11_HUMAN|Q8WXI4	ZNRF3_55_vs_CIXU	0.0589514	0.0386972	15.3039	0.148053	0.395402	NA
ACO11_HUMAN|Q8WXI4	ZNRF3_55_vs_NIST	0.129067	0.0386972	15.3039	0.00441514	0.0187637	NA
ACO13_HUMAN|Q9NPJ3	CIXU_vs_Untreated	-0.0028882	0.0540341	15.3039	0.958064	0.977474	NA
ACO13_HUMAN|Q9NPJ3	NIST_vs_Untreated	-0.0538983	0.0540341	15.3039	0.334039	0.759373	NA
ACO13_HUMAN|Q9NPJ3	ZNRF3_55_vs_Untreated	0.0511215	0.0540341	15.3039	0.358798	0.484665	NA
ACO13_HUMAN|Q9NPJ3	NIST_vs_CIXU	-0.0510101	0.0540341	15.3039	0.359818	0.596509	NA
ACO13_HUMAN|Q9NPJ3	ZNRF3_55_vs_CIXU	0.0540097	0.0540341	15.3039	0.333072	0.600242	NA
ACO13_HUMAN|Q9NPJ3	ZNRF3_55_vs_NIST	0.10502	0.0540341	15.3039	0.0705691	0.149536	NA
ACOC_HUMAN|P21399	CIXU_vs_Untreated	-0.0107067	0.0362004	15.3039	0.771387	0.875321	NA
ACOC_HUMAN|P21399	NIST_vs_Untreated	0.0313046	0.0362004	15.3039	0.400524	0.793255	NA
ACOC_HUMAN|P21399	ZNRF3_55_vs_Untreated	-0.0416864	0.0362004	15.3039	0.267182	0.388002	NA
ACOC_HUMAN|P21399	NIST_vs_CIXU	0.0420113	0.0362004	15.3039	0.263621	0.508496	NA
ACOC_HUMAN|P21399	ZNRF3_55_vs_CIXU	-0.0309797	0.0362004	15.3039	0.405318	0.660289	NA
ACOC_HUMAN|P21399	ZNRF3_55_vs_NIST	-0.072991	0.0362004	15.3039	0.0616708	0.13542	NA
ACOD_HUMAN|O00767	CIXU_vs_Untreated	0.094354	0.0717128	15.3039	0.207638	0.399585	NA
ACOD_HUMAN|O00767	NIST_vs_Untreated	-0.0250312	0.0717128	15.3039	0.731809	0.928652	NA
ACOD_HUMAN|O00767	ZNRF3_55_vs_Untreated	0.363761	0.0717128	15.3039	0.00012949	0.00106151	NA
ACOD_HUMAN|O00767	NIST_vs_CIXU	-0.119385	0.0717128	15.3039	0.116294	0.327382	NA
ACOD_HUMAN|O00767	ZNRF3_55_vs_CIXU	0.269407	0.0717128	15.3039	0.0018457	0.0488184	NA
ACOD_HUMAN|O00767	ZNRF3_55_vs_NIST	0.388792	0.0717128	15.3039	6.6e-05	0.00085593	NA
ACON_HUMAN|Q99798	CIXU_vs_Untreated	-0.0188559	0.0307896	15.3039	0.549257	0.718515	NA
ACON_HUMAN|Q99798	NIST_vs_Untreated	-0.0039637	0.0307896	15.3039	0.899243	0.974046	NA
ACON_HUMAN|Q99798	ZNRF3_55_vs_Untreated	0.0550749	0.0307896	15.3039	0.0934646	0.174121	NA
ACON_HUMAN|Q99798	NIST_vs_CIXU	0.0148922	0.0307896	15.3039	0.635463	0.808349	NA
ACON_HUMAN|Q99798	ZNRF3_55_vs_CIXU	0.0739308	0.0307896	15.3039	0.0294691	0.175191	NA
ACON_HUMAN|Q99798	ZNRF3_55_vs_NIST	0.0590386	0.0307896	15.3039	0.0740357	0.154597	NA
ACOT8_HUMAN|O14734	CIXU_vs_Untreated	0.0532239	0.0445797	15.3039	0.250694	0.450411	NA
ACOT8_HUMAN|O14734	NIST_vs_Untreated	-0.0291521	0.0445797	15.3039	0.522861	0.849367	NA
ACOT8_HUMAN|O14734	ZNRF3_55_vs_Untreated	0.11071	0.0445797	15.3039	0.0250519	0.0609383	NA
ACOT8_HUMAN|O14734	NIST_vs_CIXU	-0.082376	0.0445797	15.3039	0.0840457	0.275423	NA
ACOT8_HUMAN|O14734	ZNRF3_55_vs_CIXU	0.0574857	0.0445797	15.3039	0.216371	0.479372	NA
ACOT8_HUMAN|O14734	ZNRF3_55_vs_NIST	0.139862	0.0445797	15.3039	0.00664554	0.0251105	NA
ACOT9_HUMAN|Q9Y305	CIXU_vs_Untreated	0.0412305	0.0372148	15.3039	0.285011	0.488855	NA
ACOT9_HUMAN|Q9Y305	NIST_vs_Untreated	0.00285004	0.0372148	15.3039	0.939947	0.984618	NA
ACOT9_HUMAN|Q9Y305	ZNRF3_55_vs_Untreated	0.0858829	0.0372148	15.3039	0.0353748	0.0802214	NA
ACOT9_HUMAN|Q9Y305	NIST_vs_CIXU	-0.0383805	0.0372148	15.3039	0.318413	0.561252	NA
ACOT9_HUMAN|Q9Y305	ZNRF3_55_vs_CIXU	0.0446523	0.0372148	15.3039	0.248442	0.515506	NA
ACOT9_HUMAN|Q9Y305	ZNRF3_55_vs_NIST	0.0830328	0.0372148	15.3039	0.0410277	0.0997974	NA
ACOX1_HUMAN|Q15067	CIXU_vs_Untreated	0.0584487	0.0319397	15.3039	0.0868004	0.233517	NA
ACOX1_HUMAN|Q15067	NIST_vs_Untreated	0.014572	0.0319397	15.3039	0.654629	0.901272	NA
ACOX1_HUMAN|Q15067	ZNRF3_55_vs_Untreated	0.0871717	0.0319397	15.3039	0.0153071	0.0414529	NA
ACOX1_HUMAN|Q15067	NIST_vs_CIXU	-0.0438767	0.0319397	15.3039	0.189312	0.42402	NA
ACOX1_HUMAN|Q15067	ZNRF3_55_vs_CIXU	0.028723	0.0319397	15.3039	0.382431	0.640715	NA
ACOX1_HUMAN|Q15067	ZNRF3_55_vs_NIST	0.0725997	0.0319397	15.3039	0.0378419	0.0938356	NA
ACOX3_HUMAN|O15254	CIXU_vs_Untreated	0.104363	0.0302874	15.3039	0.00351293	0.0309055	NA
ACOX3_HUMAN|O15254	NIST_vs_Untreated	0.0692337	0.0302874	15.3039	0.03691	0.42243	NA
ACOX3_HUMAN|O15254	ZNRF3_55_vs_Untreated	0.090593	0.0302874	15.3039	0.00897687	0.0273124	NA
ACOX3_HUMAN|O15254	NIST_vs_CIXU	-0.0351289	0.0302874	15.3039	0.263884	0.508496	NA
ACOX3_HUMAN|O15254	ZNRF3_55_vs_CIXU	-0.0137696	0.0302874	15.3039	0.655756	0.831702	NA
ACOX3_HUMAN|O15254	ZNRF3_55_vs_NIST	0.0213593	0.0302874	15.3039	0.491268	0.623661	NA
ACPH_HUMAN|P13798	CIXU_vs_Untreated	-0.0644581	0.0316934	15.3039	0.0596872	0.185555	NA
ACPH_HUMAN|P13798	NIST_vs_Untreated	-0.0617845	0.0316934	15.3039	0.0698113	0.508875	NA
ACPH_HUMAN|P13798	ZNRF3_55_vs_Untreated	-0.194673	0.0316934	15.3039	1.72e-05	0.00023805	NA
ACPH_HUMAN|P13798	NIST_vs_CIXU	0.00267364	0.0316934	15.3039	0.933864	0.968834	NA
ACPH_HUMAN|P13798	ZNRF3_55_vs_CIXU	-0.130215	0.0316934	15.3039	0.00089464	0.0349851	NA
ACPH_HUMAN|P13798	ZNRF3_55_vs_NIST	-0.132888	0.0316934	15.3039	0.00075285	0.00495813	NA
ACPM_HUMAN|O14561	CIXU_vs_Untreated	0.0160841	0.0565277	15.3039	0.779815	0.879295	NA
ACPM_HUMAN|O14561	NIST_vs_Untreated	-0.0070937	0.0565277	15.3039	0.901769	0.974867	NA
ACPM_HUMAN|O14561	ZNRF3_55_vs_Untreated	0.0755823	0.0565277	15.3039	0.200731	0.313866	NA
ACPM_HUMAN|O14561	NIST_vs_CIXU	-0.0231778	0.0565277	15.3039	0.687469	0.840869	NA
ACPM_HUMAN|O14561	ZNRF3_55_vs_CIXU	0.0594982	0.0565277	15.3039	0.308884	0.576037	NA
ACPM_HUMAN|O14561	ZNRF3_55_vs_NIST	0.082676	0.0565277	15.3039	0.163816	0.27858	NA
ACS2L_HUMAN|Q9NUB1	CIXU_vs_Untreated	0.0113295	0.030588	15.3039	0.716169	0.840423	NA
ACS2L_HUMAN|Q9NUB1	NIST_vs_Untreated	-0.0153498	0.030588	15.3039	0.622933	0.889898	NA
ACS2L_HUMAN|Q9NUB1	ZNRF3_55_vs_Untreated	0.107102	0.030588	15.3039	0.00313033	0.0119107	NA
ACS2L_HUMAN|Q9NUB1	NIST_vs_CIXU	-0.0266793	0.030588	15.3039	0.39657	0.62841	NA
ACS2L_HUMAN|Q9NUB1	ZNRF3_55_vs_CIXU	0.0957725	0.030588	15.3039	0.00673232	0.0887057	NA
ACS2L_HUMAN|Q9NUB1	ZNRF3_55_vs_NIST	0.122452	0.030588	15.3039	0.00111042	0.00665359	NA
ACSA_HUMAN|Q9NR19	CIXU_vs_Untreated	-0.0260113	0.0398455	15.3039	0.523569	0.69803	NA
ACSA_HUMAN|Q9NR19	NIST_vs_Untreated	-0.0543649	0.0398455	15.3039	0.192173	0.65986	NA
ACSA_HUMAN|Q9NR19	ZNRF3_55_vs_Untreated	-0.0322641	0.0398455	15.3039	0.430506	0.552967	NA
ACSA_HUMAN|Q9NR19	NIST_vs_CIXU	-0.0283536	0.0398455	15.3039	0.487427	0.705345	NA
ACSA_HUMAN|Q9NR19	ZNRF3_55_vs_CIXU	-0.0062528	0.0398455	15.3039	0.877355	0.947617	NA
ACSA_HUMAN|Q9NR19	ZNRF3_55_vs_NIST	0.0221007	0.0398455	15.3039	0.587142	0.706485	NA
ACSF2_HUMAN|Q96CM8	CIXU_vs_Untreated	0.112227	0.0373343	15.3039	0.00870683	0.0548235	NA
ACSF2_HUMAN|Q96CM8	NIST_vs_Untreated	0.0662925	0.0373343	15.3039	0.0956751	0.546438	NA
ACSF2_HUMAN|Q96CM8	ZNRF3_55_vs_Untreated	0.233403	0.0373343	15.3039	1.42e-05	0.00020447	NA
ACSF2_HUMAN|Q96CM8	NIST_vs_CIXU	-0.0459343	0.0373343	15.3039	0.237142	0.478087	NA
ACSF2_HUMAN|Q96CM8	ZNRF3_55_vs_CIXU	0.121176	0.0373343	15.3039	0.00531378	0.0783239	NA
ACSF2_HUMAN|Q96CM8	ZNRF3_55_vs_NIST	0.16711	0.0373343	15.3039	0.00042363	0.00325711	NA
ACSF3_HUMAN|Q4G176	CIXU_vs_Untreated	0.0444626	0.0408035	15.3039	0.292717	0.497327	NA
ACSF3_HUMAN|Q4G176	NIST_vs_Untreated	-0.0372498	0.0408035	15.3039	0.37545	0.782399	NA
ACSF3_HUMAN|Q4G176	ZNRF3_55_vs_Untreated	0.0617651	0.0408035	15.3039	0.150474	0.252271	NA
ACSF3_HUMAN|Q4G176	NIST_vs_CIXU	-0.0817124	0.0408035	15.3039	0.0632674	0.236004	NA
ACSF3_HUMAN|Q4G176	ZNRF3_55_vs_CIXU	0.0173025	0.0408035	15.3039	0.677434	0.845422	NA
ACSF3_HUMAN|Q4G176	ZNRF3_55_vs_NIST	0.0990149	0.0408035	15.3039	0.0280281	0.0744229	NA
ACSL1_HUMAN|P33121	CIXU_vs_Untreated	0.0011687	0.0301363	15.3039	0.969567	0.982556	NA
ACSL1_HUMAN|P33121	NIST_vs_Untreated	0.00404941	0.0301363	15.3039	0.894861	0.971778	NA
ACSL1_HUMAN|P33121	ZNRF3_55_vs_Untreated	-0.0042228	0.0301363	15.3039	0.890391	0.92573	NA
ACSL1_HUMAN|P33121	NIST_vs_CIXU	0.00288071	0.0301363	15.3039	0.925087	0.964858	NA
ACSL1_HUMAN|P33121	ZNRF3_55_vs_CIXU	-0.0053915	0.0301363	15.3039	0.860361	0.939199	NA
ACSL1_HUMAN|P33121	ZNRF3_55_vs_NIST	-0.0082722	0.0301363	15.3039	0.787377	0.859269	NA
ACSL3_HUMAN|O95573	CIXU_vs_Untreated	0.014751	0.0351823	15.3039	0.680843	0.814838	NA
ACSL3_HUMAN|O95573	NIST_vs_Untreated	0.0429744	0.0351823	15.3039	0.240388	0.700355	NA
ACSL3_HUMAN|O95573	ZNRF3_55_vs_Untreated	0.0406214	0.0351823	15.3039	0.265966	0.386511	NA
ACSL3_HUMAN|O95573	NIST_vs_CIXU	0.0282235	0.0351823	15.3039	0.434714	0.662982	NA
ACSL3_HUMAN|O95573	ZNRF3_55_vs_CIXU	0.0258705	0.0351823	15.3039	0.47326	0.714317	NA
ACSL3_HUMAN|O95573	ZNRF3_55_vs_NIST	-0.002353	0.0351823	15.3039	0.947543	0.967308	NA
ACSL4_HUMAN|O60488	CIXU_vs_Untreated	0.0262481	0.0251922	15.3039	0.313631	0.517109	NA
ACSL4_HUMAN|O60488	NIST_vs_Untreated	0.0147188	0.0251922	15.3039	0.567557	0.867858	NA
ACSL4_HUMAN|O60488	ZNRF3_55_vs_Untreated	0.0506486	0.0251922	15.3039	0.0623429	0.12661	NA
ACSL4_HUMAN|O60488	NIST_vs_CIXU	-0.0115293	0.0251922	15.3039	0.653632	0.819471	NA
ACSL4_HUMAN|O60488	ZNRF3_55_vs_CIXU	0.0244004	0.0251922	15.3039	0.347818	0.61306	NA
ACSL4_HUMAN|O60488	ZNRF3_55_vs_NIST	0.0359297	0.0251922	15.3039	0.173884	0.291011	NA
ACSL5_HUMAN|Q9ULC5	CIXU_vs_Untreated	0.187075	0.0353049	15.3039	8.35e-05	0.00290335	NA
ACSL5_HUMAN|Q9ULC5	NIST_vs_Untreated	0.105853	0.0353049	15.3039	0.00884657	0.295486	NA
ACSL5_HUMAN|Q9ULC5	ZNRF3_55_vs_Untreated	0.328914	0.0353049	15.3039	1.06e-07	5.6e-06	NA
ACSL5_HUMAN|Q9ULC5	NIST_vs_CIXU	-0.0812227	0.0353049	15.3039	0.0358704	0.169462	NA
ACSL5_HUMAN|Q9ULC5	ZNRF3_55_vs_CIXU	0.141838	0.0353049	15.3039	0.00107836	0.0376783	NA
ACSL5_HUMAN|Q9ULC5	ZNRF3_55_vs_NIST	0.223061	0.0353049	15.3039	1.26e-05	0.00026561	NA
ACTA_HUMAN|P62736	CIXU_vs_Untreated	-0.0646593	0.0678725	15.3039	0.355569	0.55693	NA
ACTA_HUMAN|P62736	NIST_vs_Untreated	-0.0125064	0.0678725	15.3039	0.856227	0.960754	NA
ACTA_HUMAN|P62736	ZNRF3_55_vs_Untreated	0.0100905	0.0678725	15.3039	0.883757	0.921999	NA
ACTA_HUMAN|P62736	NIST_vs_CIXU	0.0521529	0.0678725	15.3039	0.453947	0.67901	NA
ACTA_HUMAN|P62736	ZNRF3_55_vs_CIXU	0.0747498	0.0678725	15.3039	0.287775	0.555466	NA
ACTA_HUMAN|P62736	ZNRF3_55_vs_NIST	0.0225969	0.0678725	15.3039	0.743704	0.825187	NA
ACTB_HUMAN|P60709	CIXU_vs_Untreated	0.138389	0.0629887	15.3039	0.0438088	0.154665	NA
ACTB_HUMAN|P60709	NIST_vs_Untreated	0.142959	0.0629887	15.3039	0.0380946	0.425575	NA
ACTB_HUMAN|P60709	ZNRF3_55_vs_Untreated	0.0132712	0.0629887	15.3039	0.835908	0.886872	NA
ACTB_HUMAN|P60709	NIST_vs_CIXU	0.00456916	0.0629887	15.3039	0.943112	0.973608	NA
ACTB_HUMAN|P60709	ZNRF3_55_vs_CIXU	-0.125118	0.0629887	15.3039	0.0652037	0.258569	NA
ACTB_HUMAN|P60709	ZNRF3_55_vs_NIST	-0.129687	0.0629887	15.3039	0.0569446	0.127579	NA
ACTBL_HUMAN|Q562R1	CIXU_vs_Untreated	0.0124756	0.0620233	15.3039	0.843236	0.914755	NA
ACTBL_HUMAN|Q562R1	NIST_vs_Untreated	0.0637503	0.0620233	15.3039	0.319995	0.748753	NA
ACTBL_HUMAN|Q562R1	ZNRF3_55_vs_Untreated	0.0195916	0.0620233	15.3039	0.756364	0.825556	NA
ACTBL_HUMAN|Q562R1	NIST_vs_CIXU	0.0512748	0.0620233	15.3039	0.421109	0.650733	NA
ACTBL_HUMAN|Q562R1	ZNRF3_55_vs_CIXU	0.00711607	0.0620233	15.3039	0.910149	0.963776	NA
ACTBL_HUMAN|Q562R1	ZNRF3_55_vs_NIST	-0.0441587	0.0620233	15.3039	0.487197	0.619937	NA
ACTBM_HUMAN|Q9BYX7	CIXU_vs_Untreated	-0.061078	0.174257	15.3039	0.730737	0.84914	NA
ACTBM_HUMAN|Q9BYX7	NIST_vs_Untreated	0.14241	0.174257	15.3039	0.426328	0.80713	NA
ACTBM_HUMAN|Q9BYX7	ZNRF3_55_vs_Untreated	0.314581	0.174257	15.3039	0.0907404	0.170253	NA
ACTBM_HUMAN|Q9BYX7	NIST_vs_CIXU	0.203488	0.174257	15.3039	0.260779	0.505058	NA
ACTBM_HUMAN|Q9BYX7	ZNRF3_55_vs_CIXU	0.375659	0.174257	15.3039	0.0474053	0.221389	NA
ACTBM_HUMAN|Q9BYX7	ZNRF3_55_vs_NIST	0.172171	0.174257	15.3039	0.338503	0.476095	NA
ACTL8_HUMAN|Q9H568	CIXU_vs_Untreated	0.0930483	0.0387086	15.3039	0.0293159	0.119203	NA
ACTL8_HUMAN|Q9H568	NIST_vs_Untreated	0.0297526	0.0387086	15.3039	0.453813	0.822356	NA
ACTL8_HUMAN|Q9H568	ZNRF3_55_vs_Untreated	0.0581014	0.0387086	15.3039	0.153706	0.256219	NA
ACTL8_HUMAN|Q9H568	NIST_vs_CIXU	-0.0632957	0.0387086	15.3039	0.122408	0.335155	NA
ACTL8_HUMAN|Q9H568	ZNRF3_55_vs_CIXU	-0.0349469	0.0387086	15.3039	0.380613	0.638808	NA
ACTL8_HUMAN|Q9H568	ZNRF3_55_vs_NIST	0.0283488	0.0387086	15.3039	0.475014	0.609178	NA
ACTN1_HUMAN|P12814	CIXU_vs_Untreated	-0.0370087	0.0269042	15.3039	0.188755	0.377187	NA
ACTN1_HUMAN|P12814	NIST_vs_Untreated	0.00967774	0.0269042	15.3039	0.723979	0.926332	NA
ACTN1_HUMAN|P12814	ZNRF3_55_vs_Untreated	-0.0859294	0.0269042	15.3039	0.00591383	0.0197851	NA
ACTN1_HUMAN|P12814	NIST_vs_CIXU	0.0466864	0.0269042	15.3039	0.102778	0.304348	NA
ACTN1_HUMAN|P12814	ZNRF3_55_vs_CIXU	-0.0489207	0.0269042	15.3039	0.0886391	0.305932	NA
ACTN1_HUMAN|P12814	ZNRF3_55_vs_NIST	-0.0956071	0.0269042	15.3039	0.00280978	0.0135468	NA
ACTN2_HUMAN|P35609	CIXU_vs_Untreated	-0.099613	0.09502	15.3039	0.310758	0.514312	NA
ACTN2_HUMAN|P35609	NIST_vs_Untreated	-0.140224	0.09502	15.3039	0.160292	0.627945	NA
ACTN2_HUMAN|P35609	ZNRF3_55_vs_Untreated	-0.0770529	0.09502	15.3039	0.429847	0.552558	NA
ACTN2_HUMAN|P35609	NIST_vs_CIXU	-0.0406114	0.09502	15.3039	0.675042	0.833083	NA
ACTN2_HUMAN|P35609	ZNRF3_55_vs_CIXU	0.0225601	0.09502	15.3039	0.815476	0.918047	NA
ACTN2_HUMAN|P35609	ZNRF3_55_vs_NIST	0.0631715	0.09502	15.3039	0.516057	0.645407	NA
ACTN4_HUMAN|O43707	CIXU_vs_Untreated	-0.0279595	0.0330075	15.3039	0.410012	0.605315	NA
ACTN4_HUMAN|O43707	NIST_vs_Untreated	-0.0333747	0.0330075	15.3039	0.327677	0.754822	NA
ACTN4_HUMAN|O43707	ZNRF3_55_vs_Untreated	-0.0836134	0.0330075	15.3039	0.0226936	0.0562728	NA
ACTN4_HUMAN|O43707	NIST_vs_CIXU	-0.0054152	0.0330075	15.3039	0.87183	0.943582	NA
ACTN4_HUMAN|O43707	ZNRF3_55_vs_CIXU	-0.0556539	0.0330075	15.3039	0.112052	0.342355	NA
ACTN4_HUMAN|O43707	ZNRF3_55_vs_NIST	-0.0502386	0.0330075	15.3039	0.148393	0.258927	NA
ACTY_HUMAN|P42025	CIXU_vs_Untreated	-0.0343946	0.0468799	15.3039	0.474238	0.662187	NA
ACTY_HUMAN|P42025	NIST_vs_Untreated	-0.0621971	0.0468799	15.3039	0.204055	0.672043	NA
ACTY_HUMAN|P42025	ZNRF3_55_vs_Untreated	-0.135135	0.0468799	15.3039	0.0112093	0.0325609	NA
ACTY_HUMAN|P42025	NIST_vs_CIXU	-0.0278025	0.0468799	15.3039	0.561805	0.759575	NA
ACTY_HUMAN|P42025	ZNRF3_55_vs_CIXU	-0.10074	0.0468799	15.3039	0.0480311	0.223286	NA
ACTY_HUMAN|P42025	ZNRF3_55_vs_NIST	-0.0729377	0.0468799	15.3039	0.140181	0.248554	NA
ACTZ_HUMAN|P61163	CIXU_vs_Untreated	-0.105734	0.0526778	15.3039	0.0627278	0.191404	NA
ACTZ_HUMAN|P61163	NIST_vs_Untreated	-0.0631082	0.0526778	15.3039	0.249141	0.70652	NA
ACTZ_HUMAN|P61163	ZNRF3_55_vs_Untreated	-0.135557	0.0526778	15.3039	0.0209456	0.0527871	NA
ACTZ_HUMAN|P61163	NIST_vs_CIXU	0.042626	0.0526778	15.3039	0.430812	0.659239	NA
ACTZ_HUMAN|P61163	ZNRF3_55_vs_CIXU	-0.0298233	0.0526778	15.3039	0.579503	0.784541	NA
ACTZ_HUMAN|P61163	ZNRF3_55_vs_NIST	-0.0724493	0.0526778	15.3039	0.188829	0.309403	NA
ACV1B_HUMAN|P36896	CIXU_vs_Untreated	0.236802	0.15629	15.3039	0.150115	0.326997	NA
ACV1B_HUMAN|P36896	NIST_vs_Untreated	-0.0558808	0.15629	15.3039	0.725567	0.92661	NA
ACV1B_HUMAN|P36896	ZNRF3_55_vs_Untreated	0.329264	0.15629	15.3039	0.0520323	0.109434	NA
ACV1B_HUMAN|P36896	NIST_vs_CIXU	-0.292683	0.15629	15.3039	0.0803428	0.268785	NA
ACV1B_HUMAN|P36896	ZNRF3_55_vs_CIXU	0.0924617	0.15629	15.3039	0.562754	0.773442	NA
ACV1B_HUMAN|P36896	ZNRF3_55_vs_NIST	0.385145	0.15629	15.3039	0.0260186	0.0704138	NA
ACY1_HUMAN|Q03154	CIXU_vs_Untreated	0.0280731	0.0326861	15.3039	0.403665	0.600145	NA
ACY1_HUMAN|Q03154	NIST_vs_Untreated	0.0229522	0.0326861	15.3039	0.493096	0.839074	NA
ACY1_HUMAN|Q03154	ZNRF3_55_vs_Untreated	-0.0200389	0.0326861	15.3039	0.548832	0.65729	NA
ACY1_HUMAN|Q03154	NIST_vs_CIXU	-0.0051209	0.0326861	15.3039	0.877554	0.946082	NA
ACY1_HUMAN|Q03154	ZNRF3_55_vs_CIXU	-0.048112	0.0326861	15.3039	0.161302	0.414696	NA
ACY1_HUMAN|Q03154	ZNRF3_55_vs_NIST	-0.0429912	0.0326861	15.3039	0.207785	0.332464	NA
ACY3_HUMAN|Q96HD9	CIXU_vs_Untreated	-0.0336388	0.0420595	15.3039	0.436071	0.628351	NA
ACY3_HUMAN|Q96HD9	NIST_vs_Untreated	0.0641606	0.0420595	15.3039	0.147539	0.616435	NA
ACY3_HUMAN|Q96HD9	ZNRF3_55_vs_Untreated	-0.0924716	0.0420595	15.3039	0.0436795	0.0950966	NA
ACY3_HUMAN|Q96HD9	NIST_vs_CIXU	0.0977994	0.0420595	15.3039	0.0341895	0.165452	NA
ACY3_HUMAN|Q96HD9	ZNRF3_55_vs_CIXU	-0.0588328	0.0420595	15.3039	0.181812	0.439696	NA
ACY3_HUMAN|Q96HD9	ZNRF3_55_vs_NIST	-0.156632	0.0420595	15.3039	0.00197466	0.010372	NA
ACYP1_HUMAN|P07311	CIXU_vs_Untreated	-0.0904495	0.0499733	15.3039	0.0899816	0.238769	NA
ACYP1_HUMAN|P07311	NIST_vs_Untreated	-0.0121127	0.0499733	15.3039	0.811702	0.949122	NA
ACYP1_HUMAN|P07311	ZNRF3_55_vs_Untreated	-0.0610604	0.0499733	15.3039	0.240248	0.357138	NA
ACYP1_HUMAN|P07311	NIST_vs_CIXU	0.0783368	0.0499733	15.3039	0.137422	0.358262	NA
ACYP1_HUMAN|P07311	ZNRF3_55_vs_CIXU	0.0293891	0.0499733	15.3039	0.565046	0.774701	NA
ACYP1_HUMAN|P07311	ZNRF3_55_vs_NIST	-0.0489477	0.0499733	15.3039	0.342575	0.480087	NA
ACYP2_HUMAN|P14621	CIXU_vs_Untreated	0.00642513	0.0346602	15.3039	0.85537	0.921801	NA
ACYP2_HUMAN|P14621	NIST_vs_Untreated	0.0728813	0.0346602	15.3039	0.0524288	0.477172	NA
ACYP2_HUMAN|P14621	ZNRF3_55_vs_Untreated	0.102291	0.0346602	15.3039	0.00974083	0.0290979	NA
ACYP2_HUMAN|P14621	NIST_vs_CIXU	0.0664562	0.0346602	15.3039	0.0740524	0.258424	NA
ACYP2_HUMAN|P14621	ZNRF3_55_vs_CIXU	0.0958661	0.0346602	15.3039	0.0142129	0.126953	NA
ACYP2_HUMAN|P14621	ZNRF3_55_vs_NIST	0.02941	0.0346602	15.3039	0.409224	0.547126	NA
ADA_HUMAN|P00813	CIXU_vs_Untreated	0.0831424	0.0426369	15.3039	0.0697384	0.203926	NA
ADA_HUMAN|P00813	NIST_vs_Untreated	0.0894861	0.0426369	15.3039	0.052821	0.477373	NA
ADA_HUMAN|P00813	ZNRF3_55_vs_Untreated	0.0250958	0.0426369	15.3039	0.56472	0.670754	NA
ADA_HUMAN|P00813	NIST_vs_CIXU	0.00634364	0.0426369	15.3039	0.883668	0.947744	NA
ADA_HUMAN|P00813	ZNRF3_55_vs_CIXU	-0.0580466	0.0426369	15.3039	0.193091	0.452575	NA
ADA_HUMAN|P00813	ZNRF3_55_vs_NIST	-0.0643902	0.0426369	15.3039	0.151362	0.262427	NA
ADA10_HUMAN|O14672	CIXU_vs_Untreated	0.152959	0.0437304	15.3039	0.00315412	0.0288674	NA
ADA10_HUMAN|O14672	NIST_vs_Untreated	0.0139055	0.0437304	15.3039	0.754796	0.933133	NA
ADA10_HUMAN|O14672	ZNRF3_55_vs_Untreated	0.270809	0.0437304	15.3039	1.57e-05	0.00022183	NA
ADA10_HUMAN|O14672	NIST_vs_CIXU	-0.139054	0.0437304	15.3039	0.00608845	0.0632286	NA
ADA10_HUMAN|O14672	ZNRF3_55_vs_CIXU	0.11785	0.0437304	15.3039	0.0164066	0.137244	NA
ADA10_HUMAN|O14672	ZNRF3_55_vs_NIST	0.256904	0.0437304	15.3039	2.81e-05	0.00047438	NA
ADA17_HUMAN|P78536	CIXU_vs_Untreated	0.0552474	0.055323	15.3039	0.333501	0.537085	NA
ADA17_HUMAN|P78536	NIST_vs_Untreated	-0.0193866	0.055323	15.3039	0.730796	0.928607	NA
ADA17_HUMAN|P78536	ZNRF3_55_vs_Untreated	0.0734851	0.055323	15.3039	0.203551	0.317181	NA
ADA17_HUMAN|P78536	NIST_vs_CIXU	-0.074634	0.055323	15.3039	0.196941	0.432915	NA
ADA17_HUMAN|P78536	ZNRF3_55_vs_CIXU	0.0182377	0.055323	15.3039	0.746128	0.883911	NA
ADA17_HUMAN|P78536	ZNRF3_55_vs_NIST	0.0928716	0.055323	15.3039	0.113504	0.212915	NA
ADAM9_HUMAN|Q13443	CIXU_vs_Untreated	0.00689157	0.0470648	15.3039	0.885496	0.937813	NA
ADAM9_HUMAN|Q13443	NIST_vs_Untreated	0.0102531	0.0470648	15.3039	0.830423	0.952853	NA
ADAM9_HUMAN|Q13443	ZNRF3_55_vs_Untreated	-0.0180116	0.0470648	15.3039	0.707207	0.789294	NA
ADAM9_HUMAN|Q13443	NIST_vs_CIXU	0.00336154	0.0470648	15.3039	0.943986	0.973895	NA
ADAM9_HUMAN|Q13443	ZNRF3_55_vs_CIXU	-0.0249032	0.0470648	15.3039	0.604309	0.799194	NA
ADAM9_HUMAN|Q13443	ZNRF3_55_vs_NIST	-0.0282647	0.0470648	15.3039	0.55693	0.679961	NA
ADAP1_HUMAN|O75689	CIXU_vs_Untreated	0.0261171	0.0387106	15.3039	0.509946	0.687772	NA
ADAP1_HUMAN|O75689	NIST_vs_Untreated	0.0483043	0.0387106	15.3039	0.230849	0.691823	NA
ADAP1_HUMAN|O75689	ZNRF3_55_vs_Untreated	-0.0616892	0.0387106	15.3039	0.131466	0.227402	NA
ADAP1_HUMAN|O75689	NIST_vs_CIXU	0.0221872	0.0387106	15.3039	0.574865	0.770249	NA
ADAP1_HUMAN|O75689	ZNRF3_55_vs_CIXU	-0.0878063	0.0387106	15.3039	0.0381916	0.199578	NA
ADAP1_HUMAN|O75689	ZNRF3_55_vs_NIST	-0.109993	0.0387106	15.3039	0.0121901	0.0395345	NA
ADAS_HUMAN|O00116	CIXU_vs_Untreated	-0.0286706	0.0224484	15.3039	0.220578	0.415088	NA
ADAS_HUMAN|O00116	NIST_vs_Untreated	-0.0012525	0.0224484	15.3039	0.956229	0.989273	NA
ADAS_HUMAN|O00116	ZNRF3_55_vs_Untreated	0.0149773	0.0224484	15.3039	0.514587	0.629128	NA
ADAS_HUMAN|O00116	NIST_vs_CIXU	0.0274181	0.0224484	15.3039	0.240424	0.482797	NA
ADAS_HUMAN|O00116	ZNRF3_55_vs_CIXU	0.0436479	0.0224484	15.3039	0.0704683	0.267328	NA
ADAS_HUMAN|O00116	ZNRF3_55_vs_NIST	0.0162298	0.0224484	15.3039	0.480597	0.614089	NA
ADAT1_HUMAN|Q9BUB4	CIXU_vs_Untreated	-0.0471022	0.0532522	15.3039	0.390106	0.588145	NA
ADAT1_HUMAN|Q9BUB4	NIST_vs_Untreated	0.0462923	0.0532522	15.3039	0.398111	0.791825	NA
ADAT1_HUMAN|Q9BUB4	ZNRF3_55_vs_Untreated	-0.015011	0.0532522	15.3039	0.781807	0.846095	NA
ADAT1_HUMAN|Q9BUB4	NIST_vs_CIXU	0.0933945	0.0532522	15.3039	0.0994615	0.29908	NA
ADAT1_HUMAN|Q9BUB4	ZNRF3_55_vs_CIXU	0.0320911	0.0532522	15.3039	0.555583	0.768452	NA
ADAT1_HUMAN|Q9BUB4	ZNRF3_55_vs_NIST	-0.0613033	0.0532522	15.3039	0.267324	0.40052	NA
ADAT2_HUMAN|Q7Z6V5	CIXU_vs_Untreated	0.0199412	0.0438216	15.3039	0.65546	0.797146	NA
ADAT2_HUMAN|Q7Z6V5	NIST_vs_Untreated	0.0501075	0.0438216	15.3039	0.270427	0.720096	NA
ADAT2_HUMAN|Q7Z6V5	ZNRF3_55_vs_Untreated	-0.147824	0.0438216	15.3039	0.00408116	0.0146681	NA
ADAT2_HUMAN|Q7Z6V5	NIST_vs_CIXU	0.0301663	0.0438216	15.3039	0.50151	0.714089	NA
ADAT2_HUMAN|Q7Z6V5	ZNRF3_55_vs_CIXU	-0.167766	0.0438216	15.3039	0.00159191	0.0451462	NA
ADAT2_HUMAN|Q7Z6V5	ZNRF3_55_vs_NIST	-0.197932	0.0438216	15.3039	0.00039024	0.00304629	NA
ADAT3_HUMAN|Q96EY9	CIXU_vs_Untreated	0.216844	0.0813123	15.3039	0.0173635	0.0855407	NA
ADAT3_HUMAN|Q96EY9	NIST_vs_Untreated	0.21613	0.0813123	15.3039	0.017673	0.356646	NA
ADAT3_HUMAN|Q96EY9	ZNRF3_55_vs_Untreated	0.23099	0.0813123	15.3039	0.0122065	0.0347246	NA
ADAT3_HUMAN|Q96EY9	NIST_vs_CIXU	-0.0007136	0.0813123	15.3039	0.993111	0.997624	NA
ADAT3_HUMAN|Q96EY9	ZNRF3_55_vs_CIXU	0.0141456	0.0813123	15.3039	0.864172	0.940476	NA
ADAT3_HUMAN|Q96EY9	ZNRF3_55_vs_NIST	0.0148592	0.0813123	15.3039	0.857399	0.909644	NA
ADCK1_HUMAN|Q86TW2	CIXU_vs_Untreated	0.211586	0.0521261	15.3039	0.00099011	0.0140489	NA
ADCK1_HUMAN|Q86TW2	NIST_vs_Untreated	0.175734	0.0521261	15.3039	0.004098	0.270353	NA
ADCK1_HUMAN|Q86TW2	ZNRF3_55_vs_Untreated	0.303056	0.0521261	15.3039	3.15e-05	0.00036524	NA
ADCK1_HUMAN|Q86TW2	NIST_vs_CIXU	-0.0358512	0.0521261	15.3039	0.501884	0.714346	NA
ADCK1_HUMAN|Q86TW2	ZNRF3_55_vs_CIXU	0.0914706	0.0521261	15.3039	0.0992887	0.325246	NA
ADCK1_HUMAN|Q86TW2	ZNRF3_55_vs_NIST	0.127322	0.0521261	15.3039	0.0271601	0.0728279	NA
ADCK5_HUMAN|Q3MIX3	CIXU_vs_Untreated	0.0356215	0.0712126	15.3039	0.624041	0.775044	NA
ADCK5_HUMAN|Q3MIX3	NIST_vs_Untreated	0.0547244	0.0712126	15.3039	0.453907	0.822356	NA
ADCK5_HUMAN|Q3MIX3	ZNRF3_55_vs_Untreated	0.124366	0.0712126	15.3039	0.100776	0.184632	NA
ADCK5_HUMAN|Q3MIX3	NIST_vs_CIXU	0.0191029	0.0712126	15.3039	0.792088	0.900022	NA
ADCK5_HUMAN|Q3MIX3	ZNRF3_55_vs_CIXU	0.0887445	0.0712126	15.3039	0.231434	0.49633	NA
ADCK5_HUMAN|Q3MIX3	ZNRF3_55_vs_NIST	0.0696416	0.0712126	15.3039	0.343312	0.480872	NA
ADCY2_HUMAN|Q08462	CIXU_vs_Untreated	-0.0511178	0.0949415	15.3039	0.598036	0.757321	NA
ADCY2_HUMAN|Q08462	NIST_vs_Untreated	0.0862194	0.0949415	15.3039	0.377888	0.782399	NA
ADCY2_HUMAN|Q08462	ZNRF3_55_vs_Untreated	0.116148	0.0949415	15.3039	0.239697	0.356579	NA
ADCY2_HUMAN|Q08462	NIST_vs_CIXU	0.137337	0.0949415	15.3039	0.168195	0.399273	NA
ADCY2_HUMAN|Q08462	ZNRF3_55_vs_CIXU	0.167265	0.0949415	15.3039	0.0980661	0.323053	NA
ADCY2_HUMAN|Q08462	ZNRF3_55_vs_NIST	0.0299283	0.0949415	15.3039	0.756846	0.835906	NA
ADCY3_HUMAN|O60266	CIXU_vs_Untreated	0.0216754	0.0272189	15.3039	0.438017	0.629876	NA
ADCY3_HUMAN|O60266	NIST_vs_Untreated	0.0477539	0.0272189	15.3039	0.099352	0.553136	NA
ADCY3_HUMAN|O60266	ZNRF3_55_vs_Untreated	-0.0026821	0.0272189	15.3039	0.922784	0.949266	NA
ADCY3_HUMAN|O60266	NIST_vs_CIXU	0.0260784	0.0272189	15.3039	0.352905	0.589715	NA
ADCY3_HUMAN|O60266	ZNRF3_55_vs_CIXU	-0.0243575	0.0272189	15.3039	0.384713	0.642604	NA
ADCY3_HUMAN|O60266	ZNRF3_55_vs_NIST	-0.0504359	0.0272189	15.3039	0.0832684	0.16925	NA
ADCY5_HUMAN|O95622	CIXU_vs_Untreated	-0.0355183	0.0623309	15.3039	0.57706	0.740511	NA
ADCY5_HUMAN|O95622	NIST_vs_Untreated	0.115429	0.0623309	15.3039	0.0834352	0.534407	NA
ADCY5_HUMAN|O95622	ZNRF3_55_vs_Untreated	0.0112985	0.0623309	15.3039	0.858538	0.903648	NA
ADCY5_HUMAN|O95622	NIST_vs_CIXU	0.150947	0.0623309	15.3039	0.0283016	0.149358	NA
ADCY5_HUMAN|O95622	ZNRF3_55_vs_CIXU	0.0468168	0.0623309	15.3039	0.463986	0.706965	NA
ADCY5_HUMAN|O95622	ZNRF3_55_vs_NIST	-0.10413	0.0623309	15.3039	0.11512	0.215205	NA
ADCY6_HUMAN|O43306	CIXU_vs_Untreated	0.0611859	0.0793799	15.3039	0.452563	0.642674	NA
ADCY6_HUMAN|O43306	NIST_vs_Untreated	0.170697	0.0793799	15.3039	0.0478954	0.46498	NA
ADCY6_HUMAN|O43306	ZNRF3_55_vs_Untreated	-0.0355794	0.0793799	15.3039	0.660278	0.749819	NA
ADCY6_HUMAN|O43306	NIST_vs_CIXU	0.109511	0.0793799	15.3039	0.18754	0.42225	NA
ADCY6_HUMAN|O43306	ZNRF3_55_vs_CIXU	-0.0967653	0.0793799	15.3039	0.241296	0.507099	NA
ADCY6_HUMAN|O43306	ZNRF3_55_vs_NIST	-0.206277	0.0793799	15.3039	0.0199128	0.0572853	NA
ADCY7_HUMAN|P51828	CIXU_vs_Untreated	0.121878	0.0626212	15.3039	0.0702215	0.204911	NA
ADCY7_HUMAN|P51828	NIST_vs_Untreated	0.133205	0.0626212	15.3039	0.0500583	0.468828	NA
ADCY7_HUMAN|P51828	ZNRF3_55_vs_Untreated	0.192525	0.0626212	15.3039	0.00756462	0.0239684	NA
ADCY7_HUMAN|P51828	NIST_vs_CIXU	0.0113275	0.0626212	15.3039	0.858829	0.938655	NA
ADCY7_HUMAN|P51828	ZNRF3_55_vs_CIXU	0.0706474	0.0626212	15.3039	0.276625	0.544259	NA
ADCY7_HUMAN|P51828	ZNRF3_55_vs_NIST	0.0593199	0.0626212	15.3039	0.358214	0.494542	NA
ADCY9_HUMAN|O60503	CIXU_vs_Untreated	0.0869108	0.0482451	15.3039	0.0913654	0.240725	NA
ADCY9_HUMAN|O60503	NIST_vs_Untreated	0.0632097	0.0482451	15.3039	0.20946	0.678903	NA
ADCY9_HUMAN|O60503	ZNRF3_55_vs_Untreated	0.0311675	0.0482451	15.3039	0.527833	0.639392	NA
ADCY9_HUMAN|O60503	NIST_vs_CIXU	-0.0237011	0.0482451	15.3039	0.630209	0.804923	NA
ADCY9_HUMAN|O60503	ZNRF3_55_vs_CIXU	-0.0557434	0.0482451	15.3039	0.265639	0.534596	NA
ADCY9_HUMAN|O60503	ZNRF3_55_vs_NIST	-0.0320422	0.0482451	15.3039	0.516473	0.645532	NA
ADDA_HUMAN|P35611	CIXU_vs_Untreated	0.153999	0.0253144	15.3039	1.92e-05	0.00106701	NA
ADDA_HUMAN|P35611	NIST_vs_Untreated	-0.0264321	0.0253144	15.3039	0.312627	0.746255	NA
ADDA_HUMAN|P35611	ZNRF3_55_vs_Untreated	0.29202	0.0253144	15.3039	5.94e-09	6.61e-07	NA
ADDA_HUMAN|P35611	NIST_vs_CIXU	-0.180431	0.0253144	15.3039	3.09e-06	0.00084183	NA
ADDA_HUMAN|P35611	ZNRF3_55_vs_CIXU	0.138022	0.0253144	15.3039	6.22e-05	0.00833554	NA
ADDA_HUMAN|P35611	ZNRF3_55_vs_NIST	0.318452	0.0253144	15.3039	1.78e-09	4.69e-07	NA
ADDG_HUMAN|Q9UEY8	CIXU_vs_Untreated	0.200079	0.0367732	15.3039	6.36e-05	0.00243924	NA
ADDG_HUMAN|Q9UEY8	NIST_vs_Untreated	0.0424871	0.0367732	15.3039	0.265656	0.717047	NA
ADDG_HUMAN|Q9UEY8	ZNRF3_55_vs_Untreated	0.353175	0.0367732	15.3039	7.12e-08	4.07e-06	NA
ADDG_HUMAN|Q9UEY8	NIST_vs_CIXU	-0.157592	0.0367732	15.3039	0.00062335	0.0157335	NA
ADDG_HUMAN|Q9UEY8	ZNRF3_55_vs_CIXU	0.153096	0.0367732	15.3039	0.00079995	0.0331375	NA
ADDG_HUMAN|Q9UEY8	ZNRF3_55_vs_NIST	0.310688	0.0367732	15.3039	3.77e-07	2.15e-05	NA
ADHX_HUMAN|P11766	CIXU_vs_Untreated	-0.0443164	0.0506397	15.3039	0.395029	0.593054	NA
ADHX_HUMAN|P11766	NIST_vs_Untreated	-0.036274	0.0506397	15.3039	0.484584	0.834259	NA
ADHX_HUMAN|P11766	ZNRF3_55_vs_Untreated	-0.0910537	0.0506397	15.3039	0.0919194	0.171991	NA
ADHX_HUMAN|P11766	NIST_vs_CIXU	0.00804244	0.0506397	15.3039	0.87589	0.94566	NA
ADHX_HUMAN|P11766	ZNRF3_55_vs_CIXU	-0.0467372	0.0506397	15.3039	0.370363	0.630119	NA
ADHX_HUMAN|P11766	ZNRF3_55_vs_NIST	-0.0547796	0.0506397	15.3039	0.296114	0.431032	NA
ADIP_HUMAN|Q9Y2D8	CIXU_vs_Untreated	0.0173181	0.0362445	15.3039	0.639536	0.785397	NA
ADIP_HUMAN|Q9Y2D8	NIST_vs_Untreated	-0.0052904	0.0362445	15.3039	0.885855	0.969919	NA
ADIP_HUMAN|Q9Y2D8	ZNRF3_55_vs_Untreated	-0.0362676	0.0362445	15.3039	0.332562	0.457336	NA
ADIP_HUMAN|Q9Y2D8	NIST_vs_CIXU	-0.0226085	0.0362445	15.3039	0.54196	0.745645	NA
ADIP_HUMAN|Q9Y2D8	ZNRF3_55_vs_CIXU	-0.0535857	0.0362445	15.3039	0.159573	0.412279	NA
ADIP_HUMAN|Q9Y2D8	ZNRF3_55_vs_NIST	-0.0309772	0.0362445	15.3039	0.405913	0.543679	NA
ADIRF_HUMAN|Q15847	CIXU_vs_Untreated	0.00926	0.0487883	15.3039	0.851961	0.919551	NA
ADIRF_HUMAN|Q15847	NIST_vs_Untreated	-0.0487956	0.0487883	15.3039	0.332791	0.759028	NA
ADIRF_HUMAN|Q15847	ZNRF3_55_vs_Untreated	-0.0559973	0.0487883	15.3039	0.268693	0.389436	NA
ADIRF_HUMAN|Q15847	NIST_vs_CIXU	-0.0580556	0.0487883	15.3039	0.2522	0.496323	NA
ADIRF_HUMAN|Q15847	ZNRF3_55_vs_CIXU	-0.0652573	0.0487883	15.3039	0.200579	0.4611	NA
ADIRF_HUMAN|Q15847	ZNRF3_55_vs_NIST	-0.0072018	0.0487883	15.3039	0.884576	0.927709	NA
ADK_HUMAN|P55263	CIXU_vs_Untreated	-0.0598367	0.038985	15.3039	0.14523	0.319678	NA
ADK_HUMAN|P55263	NIST_vs_Untreated	-0.0292406	0.038985	15.3039	0.464602	0.828357	NA
ADK_HUMAN|P55263	ZNRF3_55_vs_Untreated	-0.117632	0.038985	15.3039	0.00850617	0.026274	NA
ADK_HUMAN|P55263	NIST_vs_CIXU	0.0305961	0.038985	15.3039	0.44454	0.670956	NA
ADK_HUMAN|P55263	ZNRF3_55_vs_CIXU	-0.057795	0.038985	15.3039	0.158508	0.410873	NA
ADK_HUMAN|P55263	ZNRF3_55_vs_NIST	-0.0883911	0.038985	15.3039	0.038263	0.0946107	NA
ADNP_HUMAN|Q9H2P0	CIXU_vs_Untreated	0.0573537	0.0296134	15.3039	0.0714629	0.207116	NA
ADNP_HUMAN|Q9H2P0	NIST_vs_Untreated	-0.0163143	0.0296134	15.3039	0.589649	0.874771	NA
ADNP_HUMAN|Q9H2P0	ZNRF3_55_vs_Untreated	0.0258551	0.0296134	15.3039	0.396108	0.521526	NA
ADNP_HUMAN|Q9H2P0	NIST_vs_CIXU	-0.0736679	0.0296134	15.3039	0.0248418	0.138305	NA
ADNP_HUMAN|Q9H2P0	ZNRF3_55_vs_CIXU	-0.0314986	0.0296134	15.3039	0.303979	0.571559	NA
ADNP_HUMAN|Q9H2P0	ZNRF3_55_vs_NIST	0.0421693	0.0296134	15.3039	0.174518	0.291833	NA
ADNP2_HUMAN|Q6IQ32	CIXU_vs_Untreated	-0.0363255	0.070727	15.3039	0.614865	0.769806	NA
ADNP2_HUMAN|Q6IQ32	NIST_vs_Untreated	-0.019247	0.070727	15.3039	0.789158	0.945301	NA
ADNP2_HUMAN|Q6IQ32	ZNRF3_55_vs_Untreated	0.0500794	0.070727	15.3039	0.489548	0.607328	NA
ADNP2_HUMAN|Q6IQ32	NIST_vs_CIXU	0.0170785	0.070727	15.3039	0.812396	0.912174	NA
ADNP2_HUMAN|Q6IQ32	ZNRF3_55_vs_CIXU	0.0864049	0.070727	15.3039	0.240318	0.505956	NA
ADNP2_HUMAN|Q6IQ32	ZNRF3_55_vs_NIST	0.0693265	0.070727	15.3039	0.34223	0.479708	NA
ADPGK_HUMAN|Q9BRR6	CIXU_vs_Untreated	-0.0048887	0.0627329	15.3039	0.938894	0.967201	NA
ADPGK_HUMAN|Q9BRR6	NIST_vs_Untreated	-0.0745464	0.0627329	15.3039	0.252823	0.709103	NA
ADPGK_HUMAN|Q9BRR6	ZNRF3_55_vs_Untreated	-0.0363746	0.0627329	15.3039	0.570465	0.675614	NA
ADPGK_HUMAN|Q9BRR6	NIST_vs_CIXU	-0.0696577	0.0627329	15.3039	0.283975	0.529288	NA
ADPGK_HUMAN|Q9BRR6	ZNRF3_55_vs_CIXU	-0.0314859	0.0627329	15.3039	0.622878	0.813214	NA
ADPGK_HUMAN|Q9BRR6	ZNRF3_55_vs_NIST	0.0381718	0.0627329	15.3039	0.551793	0.676031	NA
ADPPT_HUMAN|Q9NRN7	CIXU_vs_Untreated	-0.0442098	0.0497404	15.3039	0.387862	0.58606	NA
ADPPT_HUMAN|Q9NRN7	NIST_vs_Untreated	0.00660122	0.0497404	15.3039	0.896149	0.972094	NA
ADPPT_HUMAN|Q9NRN7	ZNRF3_55_vs_Untreated	-0.14518	0.0497404	15.3039	0.0104105	0.03075	NA
ADPPT_HUMAN|Q9NRN7	NIST_vs_CIXU	0.050811	0.0497404	15.3039	0.322884	0.565587	NA
ADPPT_HUMAN|Q9NRN7	ZNRF3_55_vs_CIXU	-0.100971	0.0497404	15.3039	0.0601188	0.247657	NA
ADPPT_HUMAN|Q9NRN7	ZNRF3_55_vs_NIST	-0.151782	0.0497404	15.3039	0.00793036	0.0286919	NA
ADR1_HUMAN|Q96A54	CIXU_vs_Untreated	-0.007829	0.0642709	15.3039	0.904632	0.948987	NA
ADR1_HUMAN|Q96A54	NIST_vs_Untreated	-0.0435478	0.0642709	15.3039	0.508161	0.845005	NA
ADR1_HUMAN|Q96A54	ZNRF3_55_vs_Untreated	0.0777003	0.0642709	15.3039	0.245029	0.362269	NA
ADR1_HUMAN|Q96A54	NIST_vs_CIXU	-0.0357188	0.0642709	15.3039	0.586413	0.77778	NA
ADR1_HUMAN|Q96A54	ZNRF3_55_vs_CIXU	0.0855293	0.0642709	15.3039	0.202755	0.463429	NA
ADR1_HUMAN|Q96A54	ZNRF3_55_vs_NIST	0.121248	0.0642709	15.3039	0.0783465	0.161228	NA
ADR2_HUMAN|Q86V24	CIXU_vs_Untreated	-0.308296	0.12046	15.3039	0.0215399	0.0987909	NA
ADR2_HUMAN|Q86V24	NIST_vs_Untreated	-0.0863488	0.12046	15.3039	0.484279	0.834259	NA
ADR2_HUMAN|Q86V24	ZNRF3_55_vs_Untreated	-0.166729	0.12046	15.3039	0.186181	0.296967	NA
ADR2_HUMAN|Q86V24	NIST_vs_CIXU	0.221948	0.12046	15.3039	0.0848604	0.277204	NA
ADR2_HUMAN|Q86V24	ZNRF3_55_vs_CIXU	0.141568	0.12046	15.3039	0.257866	0.526358	NA
ADR2_HUMAN|Q86V24	ZNRF3_55_vs_NIST	-0.08038	0.12046	15.3039	0.514533	0.644013	NA
ADRM1_HUMAN|Q16186	CIXU_vs_Untreated	-0.0829833	0.0337754	15.3039	0.0264014	0.112151	NA
ADRM1_HUMAN|Q16186	NIST_vs_Untreated	-0.0307336	0.0337754	15.3039	0.376964	0.782399	NA
ADRM1_HUMAN|Q16186	ZNRF3_55_vs_Untreated	-0.207875	0.0337754	15.3039	1.69e-05	0.00023522	NA
ADRM1_HUMAN|Q16186	NIST_vs_CIXU	0.0522497	0.0337754	15.3039	0.142297	0.365184	NA
ADRM1_HUMAN|Q16186	ZNRF3_55_vs_CIXU	-0.124892	0.0337754	15.3039	0.00208528	0.0507233	NA
ADRM1_HUMAN|Q16186	ZNRF3_55_vs_NIST	-0.177141	0.0337754	15.3039	9.27e-05	0.00109131	NA
ADRO_HUMAN|P22570	CIXU_vs_Untreated	-0.395754	0.154281	15.3039	0.0212907	0.0984215	NA
ADRO_HUMAN|P22570	NIST_vs_Untreated	-0.152949	0.154281	15.3039	0.336925	0.762171	NA
ADRO_HUMAN|P22570	ZNRF3_55_vs_Untreated	-0.102626	0.154281	15.3039	0.515832	0.630179	NA
ADRO_HUMAN|P22570	NIST_vs_CIXU	0.242806	0.154281	15.3039	0.13598	0.356205	NA
ADRO_HUMAN|P22570	ZNRF3_55_vs_CIXU	0.293129	0.154281	15.3039	0.0764476	0.279555	NA
ADRO_HUMAN|P22570	ZNRF3_55_vs_NIST	0.0503231	0.154281	15.3039	0.748707	0.829495	NA
ADRO_HUMAN|P22570-6	CIXU_vs_Untreated	-0.199501	0.163717	15.3039	0.241459	0.440206	NA
ADRO_HUMAN|P22570-6	NIST_vs_Untreated	-0.158273	0.163717	15.3039	0.348701	0.767832	NA
ADRO_HUMAN|P22570-6	ZNRF3_55_vs_Untreated	0.0216018	0.163717	15.3039	0.896746	0.930444	NA
ADRO_HUMAN|P22570-6	NIST_vs_CIXU	0.0412281	0.163717	15.3039	0.804527	0.907585	NA
ADRO_HUMAN|P22570-6	ZNRF3_55_vs_CIXU	0.221103	0.163717	15.3039	0.196483	0.456599	NA
ADRO_HUMAN|P22570-6	ZNRF3_55_vs_NIST	0.179875	0.163717	15.3039	0.288887	0.423866	NA
ADSV_HUMAN|Q9Y6U3	CIXU_vs_Untreated	0.240184	0.0333915	15.3039	2.77e-06	0.0003161	NA
ADSV_HUMAN|Q9Y6U3	NIST_vs_Untreated	-0.0008347	0.0333915	15.3039	0.98038	0.993632	NA
ADSV_HUMAN|Q9Y6U3	ZNRF3_55_vs_Untreated	0.321285	0.0333915	15.3039	6.94e-08	4.03e-06	NA
ADSV_HUMAN|Q9Y6U3	NIST_vs_CIXU	-0.241018	0.0333915	15.3039	2.66e-06	0.00077548	NA
ADSV_HUMAN|Q9Y6U3	ZNRF3_55_vs_CIXU	0.0811014	0.0333915	15.3039	0.0279079	0.172641	NA
ADSV_HUMAN|Q9Y6U3	ZNRF3_55_vs_NIST	0.32212	0.0333915	15.3039	6.71e-08	6.53e-06	NA
ADT1_HUMAN|P12235	CIXU_vs_Untreated	0.00979708	0.0363617	15.3039	0.791194	0.885794	NA
ADT1_HUMAN|P12235	NIST_vs_Untreated	-0.0022574	0.0363617	15.3039	0.951302	0.988198	NA
ADT1_HUMAN|P12235	ZNRF3_55_vs_Untreated	0.0468806	0.0363617	15.3039	0.216445	0.330841	NA
ADT1_HUMAN|P12235	NIST_vs_CIXU	-0.0120544	0.0363617	15.3039	0.744752	0.872986	NA
ADT1_HUMAN|P12235	ZNRF3_55_vs_CIXU	0.0370835	0.0363617	15.3039	0.323651	0.589393	NA
ADT1_HUMAN|P12235	ZNRF3_55_vs_NIST	0.049138	0.0363617	15.3039	0.196217	0.31861	NA
ADT2_HUMAN|P05141	CIXU_vs_Untreated	-0.033988	0.0499744	15.3039	0.506595	0.685497	NA
ADT2_HUMAN|P05141	NIST_vs_Untreated	-0.0776773	0.0499744	15.3039	0.140537	0.610107	NA
ADT2_HUMAN|P05141	ZNRF3_55_vs_Untreated	-0.0162063	0.0499744	15.3039	0.750107	0.820557	NA
ADT2_HUMAN|P05141	NIST_vs_CIXU	-0.0436893	0.0499744	15.3039	0.395503	0.627173	NA
ADT2_HUMAN|P05141	ZNRF3_55_vs_CIXU	0.0177817	0.0499744	15.3039	0.726836	0.874106	NA
ADT2_HUMAN|P05141	ZNRF3_55_vs_NIST	0.061471	0.0499744	15.3039	0.237252	0.367386	NA
ADT3_HUMAN|P12236	CIXU_vs_Untreated	-0.0175562	0.0581145	15.3039	0.766646	0.871998	NA
ADT3_HUMAN|P12236	NIST_vs_Untreated	0.0250523	0.0581145	15.3039	0.672417	0.906779	NA
ADT3_HUMAN|P12236	ZNRF3_55_vs_Untreated	0.0257081	0.0581145	15.3039	0.664409	0.753778	NA
ADT3_HUMAN|P12236	NIST_vs_CIXU	0.0426084	0.0581145	15.3039	0.47453	0.695791	NA
ADT3_HUMAN|P12236	ZNRF3_55_vs_CIXU	0.0432643	0.0581145	15.3039	0.467873	0.710239	NA
ADT3_HUMAN|P12236	ZNRF3_55_vs_NIST	0.00065586	0.0581145	15.3039	0.991141	0.994915	NA
ADX_HUMAN|P10109	CIXU_vs_Untreated	0.00848263	0.0355975	15.3039	0.814815	0.898896	NA
ADX_HUMAN|P10109	NIST_vs_Untreated	-0.0669588	0.0355975	15.3039	0.0791384	0.526028	NA
ADX_HUMAN|P10109	ZNRF3_55_vs_Untreated	0.0659095	0.0355975	15.3039	0.0834876	0.159575	NA
ADX_HUMAN|P10109	NIST_vs_CIXU	-0.0754414	0.0355975	15.3039	0.050811	0.206498	NA
ADX_HUMAN|P10109	ZNRF3_55_vs_CIXU	0.0574269	0.0355975	15.3039	0.127122	0.364933	NA
ADX_HUMAN|P10109	ZNRF3_55_vs_NIST	0.132868	0.0355975	15.3039	0.00194047	0.0102274	NA
AEDO_HUMAN|Q96SZ5	CIXU_vs_Untreated	-0.0237546	0.040705	15.3039	0.568005	0.733576	NA
AEDO_HUMAN|Q96SZ5	NIST_vs_Untreated	-0.0146939	0.040705	15.3039	0.723045	0.926269	NA
AEDO_HUMAN|Q96SZ5	ZNRF3_55_vs_Untreated	-0.0481186	0.040705	15.3039	0.255197	0.374121	NA
AEDO_HUMAN|Q96SZ5	NIST_vs_CIXU	0.00906068	0.040705	15.3039	0.826795	0.920613	NA
AEDO_HUMAN|Q96SZ5	ZNRF3_55_vs_CIXU	-0.024364	0.040705	15.3039	0.558229	0.770648	NA
AEDO_HUMAN|Q96SZ5	ZNRF3_55_vs_NIST	-0.0334247	0.040705	15.3039	0.424172	0.561145	NA
AES_HUMAN|Q08117	CIXU_vs_Untreated	0.273183	0.0616877	15.3039	0.00046638	0.0083845	NA
AES_HUMAN|Q08117	NIST_vs_Untreated	0.121034	0.0616877	15.3039	0.0682071	0.507702	NA
AES_HUMAN|Q08117	ZNRF3_55_vs_Untreated	0.460787	0.0616877	15.3039	1.75e-06	4.56e-05	NA
AES_HUMAN|Q08117	NIST_vs_CIXU	-0.152149	0.0616877	15.3039	0.0259084	0.141089	NA
AES_HUMAN|Q08117	ZNRF3_55_vs_CIXU	0.187604	0.0616877	15.3039	0.00809969	0.0977826	NA
AES_HUMAN|Q08117	ZNRF3_55_vs_NIST	0.339753	0.0616877	15.3039	5.6e-05	0.00076187	NA
AF10_HUMAN|P55197	CIXU_vs_Untreated	-0.0795027	0.0644672	15.3039	0.236098	0.433518	NA
AF10_HUMAN|P55197	NIST_vs_Untreated	-0.181629	0.0644672	15.3039	0.0128016	0.337612	NA
AF10_HUMAN|P55197	ZNRF3_55_vs_Untreated	-0.157301	0.0644672	15.3039	0.0272978	0.0650263	NA
AF10_HUMAN|P55197	NIST_vs_CIXU	-0.102126	0.0644672	15.3039	0.133601	0.354061	NA
AF10_HUMAN|P55197	ZNRF3_55_vs_CIXU	-0.0777978	0.0644672	15.3039	0.245839	0.512752	NA
AF10_HUMAN|P55197	ZNRF3_55_vs_NIST	0.0243282	0.0644672	15.3039	0.711078	0.800833	NA
AF17_HUMAN|P55198	CIXU_vs_Untreated	0.0129497	0.0438088	15.3039	0.771512	0.875321	NA
AF17_HUMAN|P55198	NIST_vs_Untreated	-0.0151629	0.0438088	15.3039	0.733969	0.929411	NA
AF17_HUMAN|P55198	ZNRF3_55_vs_Untreated	0.0816751	0.0438088	15.3039	0.0815685	0.156456	NA
AF17_HUMAN|P55198	NIST_vs_CIXU	-0.0281126	0.0438088	15.3039	0.530556	0.735953	NA
AF17_HUMAN|P55198	ZNRF3_55_vs_CIXU	0.0687254	0.0438088	15.3039	0.137146	0.380983	NA
AF17_HUMAN|P55198	ZNRF3_55_vs_NIST	0.0968379	0.0438088	15.3039	0.0426952	0.102632	NA
AFAD_HUMAN|P55196	CIXU_vs_Untreated	-0.0162691	0.0285179	15.3039	0.576628	0.740421	NA
AFAD_HUMAN|P55196	NIST_vs_Untreated	0.00113217	0.0285179	15.3039	0.968845	0.991722	NA
AFAD_HUMAN|P55196	ZNRF3_55_vs_Untreated	0.0145786	0.0285179	15.3039	0.6165	0.715717	NA
AFAD_HUMAN|P55196	NIST_vs_CIXU	0.0174013	0.0285179	15.3039	0.550691	0.752139	NA
AFAD_HUMAN|P55196	ZNRF3_55_vs_CIXU	0.0308477	0.0285179	15.3039	0.296137	0.563433	NA
AFAD_HUMAN|P55196	ZNRF3_55_vs_NIST	0.0134465	0.0285179	15.3039	0.643928	0.750011	NA
AFAP1_HUMAN|Q8N556	CIXU_vs_Untreated	-0.182468	0.0894719	15.3039	0.0590663	0.184608	NA
AFAP1_HUMAN|Q8N556	NIST_vs_Untreated	-0.0178552	0.0894719	15.3039	0.844451	0.957295	NA
AFAP1_HUMAN|Q8N556	ZNRF3_55_vs_Untreated	-0.193532	0.0894719	15.3039	0.0467526	0.100396	NA
AFAP1_HUMAN|Q8N556	NIST_vs_CIXU	0.164613	0.0894719	15.3039	0.0852705	0.278321	NA
AFAP1_HUMAN|Q8N556	ZNRF3_55_vs_CIXU	-0.011064	0.0894719	15.3039	0.903195	0.960673	NA
AFAP1_HUMAN|Q8N556	ZNRF3_55_vs_NIST	-0.175677	0.0894719	15.3039	0.0680247	0.145351	NA
AFF1_HUMAN|P51825	CIXU_vs_Untreated	0.187368	0.0660627	15.3039	0.0123204	0.0689689	NA
AFF1_HUMAN|P51825	NIST_vs_Untreated	-0.0629412	0.0660627	15.3039	0.355524	0.772689	NA
AFF1_HUMAN|P51825	ZNRF3_55_vs_Untreated	0.432985	0.0660627	15.3039	8.27e-06	0.00014171	NA
AFF1_HUMAN|P51825	NIST_vs_CIXU	-0.250309	0.0660627	15.3039	0.00172686	0.0304173	NA
AFF1_HUMAN|P51825	ZNRF3_55_vs_CIXU	0.245618	0.0660627	15.3039	0.00199979	0.0501446	NA
AFF1_HUMAN|P51825	ZNRF3_55_vs_NIST	0.495927	0.0660627	15.3039	1.65e-06	6.08e-05	NA
AFF4_HUMAN|Q9UHB7	CIXU_vs_Untreated	0.0890027	0.0332773	15.3039	0.0170938	0.0846807	NA
AFF4_HUMAN|Q9UHB7	NIST_vs_Untreated	-0.0013209	0.0332773	15.3039	0.968849	0.991722	NA
AFF4_HUMAN|Q9UHB7	ZNRF3_55_vs_Untreated	0.215591	0.0332773	15.3039	9.45e-06	0.00015539	NA
AFF4_HUMAN|Q9UHB7	NIST_vs_CIXU	-0.0903237	0.0332773	15.3039	0.015778	0.10616	NA
AFF4_HUMAN|Q9UHB7	ZNRF3_55_vs_CIXU	0.126588	0.0332773	15.3039	0.00167392	0.0464851	NA
AFF4_HUMAN|Q9UHB7	ZNRF3_55_vs_NIST	0.216912	0.0332773	15.3039	8.81e-06	0.0002051	NA
AFG1L_HUMAN|Q8WV93	CIXU_vs_Untreated	0.0420133	0.039846	15.3039	0.308066	0.511857	NA
AFG1L_HUMAN|Q8WV93	NIST_vs_Untreated	0.0125162	0.039846	15.3039	0.757675	0.934704	NA
AFG1L_HUMAN|Q8WV93	ZNRF3_55_vs_Untreated	0.00608672	0.039846	15.3039	0.880586	0.919396	NA
AFG1L_HUMAN|Q8WV93	NIST_vs_CIXU	-0.0294971	0.039846	15.3039	0.470337	0.692999	NA
AFG1L_HUMAN|Q8WV93	ZNRF3_55_vs_CIXU	-0.0359266	0.039846	15.3039	0.381221	0.639354	NA
AFG1L_HUMAN|Q8WV93	ZNRF3_55_vs_NIST	-0.0064295	0.039846	15.3039	0.873921	0.920786	NA
AFG32_HUMAN|Q9Y4W6	CIXU_vs_Untreated	0.0494751	0.0399719	15.3039	0.234463	0.431345	NA
AFG32_HUMAN|Q9Y4W6	NIST_vs_Untreated	-0.0375543	0.0399719	15.3039	0.362058	0.775334	NA
AFG32_HUMAN|Q9Y4W6	ZNRF3_55_vs_Untreated	0.0255657	0.0399719	15.3039	0.531897	0.64241	NA
AFG32_HUMAN|Q9Y4W6	NIST_vs_CIXU	-0.0870294	0.0399719	15.3039	0.0455002	0.194494	NA
AFG32_HUMAN|Q9Y4W6	ZNRF3_55_vs_CIXU	-0.0239095	0.0399719	15.3039	0.558484	0.770648	NA
AFG32_HUMAN|Q9Y4W6	ZNRF3_55_vs_NIST	0.0631199	0.0399719	15.3039	0.134754	0.241736	NA
AFTIN_HUMAN|Q6ULP2	CIXU_vs_Untreated	-0.0051059	0.0381634	15.3039	0.895312	0.943691	NA
AFTIN_HUMAN|Q6ULP2	NIST_vs_Untreated	0.0254057	0.0381634	15.3039	0.515508	0.846203	NA
AFTIN_HUMAN|Q6ULP2	ZNRF3_55_vs_Untreated	-0.0251606	0.0381634	15.3039	0.51951	0.632619	NA
AFTIN_HUMAN|Q6ULP2	NIST_vs_CIXU	0.0305116	0.0381634	15.3039	0.436236	0.663995	NA
AFTIN_HUMAN|Q6ULP2	ZNRF3_55_vs_CIXU	-0.0200547	0.0381634	15.3039	0.606769	0.801151	NA
AFTIN_HUMAN|Q6ULP2	ZNRF3_55_vs_NIST	-0.0505663	0.0381634	15.3039	0.204617	0.328553	NA
AG10A_HUMAN|Q5BKT4	CIXU_vs_Untreated	0.083947	0.0860497	15.3039	0.34445	0.547197	NA
AG10A_HUMAN|Q5BKT4	NIST_vs_Untreated	0.162754	0.0860497	15.3039	0.0776527	0.523931	NA
AG10A_HUMAN|Q5BKT4	ZNRF3_55_vs_Untreated	0.195353	0.0860497	15.3039	0.0380472	0.0851555	NA
AG10A_HUMAN|Q5BKT4	NIST_vs_CIXU	0.0788071	0.0860497	15.3039	0.373961	0.608962	NA
AG10A_HUMAN|Q5BKT4	ZNRF3_55_vs_CIXU	0.111406	0.0860497	15.3039	0.214628	0.477358	NA
AG10A_HUMAN|Q5BKT4	ZNRF3_55_vs_NIST	0.0325987	0.0860497	15.3039	0.710014	0.800132	NA
AG1L2_HUMAN|C9J202	CIXU_vs_Untreated	-0.130961	0.066489	15.3039	0.0672526	0.199802	NA
AG1L2_HUMAN|C9J202	NIST_vs_Untreated	-0.186067	0.066489	15.3039	0.0133037	0.339785	NA
AG1L2_HUMAN|C9J202	ZNRF3_55_vs_Untreated	-0.144267	0.066489	15.3039	0.0461555	0.0993754	NA
AG1L2_HUMAN|C9J202	NIST_vs_CIXU	-0.0551057	0.066489	15.3039	0.41996	0.649448	NA
AG1L2_HUMAN|C9J202	ZNRF3_55_vs_CIXU	-0.0133059	0.066489	15.3039	0.844021	0.931683	NA
AG1L2_HUMAN|C9J202	ZNRF3_55_vs_NIST	0.0417998	0.066489	15.3039	0.538834	0.664538	NA
AGA11_HUMAN|Q8TF27	CIXU_vs_Untreated	-0.05289	0.0506326	15.3039	0.312435	0.515866	NA
AGA11_HUMAN|Q8TF27	NIST_vs_Untreated	-0.0219106	0.0506326	15.3039	0.671242	0.906052	NA
AGA11_HUMAN|Q8TF27	ZNRF3_55_vs_Untreated	-0.107712	0.0506326	15.3039	0.0500427	0.106151	NA
AGA11_HUMAN|Q8TF27	NIST_vs_CIXU	0.0309793	0.0506326	15.3039	0.549622	0.751055	NA
AGA11_HUMAN|Q8TF27	ZNRF3_55_vs_CIXU	-0.0548217	0.0506326	15.3039	0.295691	0.563197	NA
AGA11_HUMAN|Q8TF27	ZNRF3_55_vs_NIST	-0.0858011	0.0506326	15.3039	0.110401	0.208965	NA
AGAL_HUMAN|P06280	CIXU_vs_Untreated	0.150521	0.0415841	15.3039	0.00245061	0.0248249	NA
AGAL_HUMAN|P06280	NIST_vs_Untreated	-0.0452476	0.0415841	15.3039	0.293392	0.733749	NA
AGAL_HUMAN|P06280	ZNRF3_55_vs_Untreated	0.0888962	0.0415841	15.3039	0.0490616	0.104527	NA
AGAL_HUMAN|P06280	NIST_vs_CIXU	-0.195769	0.0415841	15.3039	0.00026608	0.00967878	NA
AGAL_HUMAN|P06280	ZNRF3_55_vs_CIXU	-0.061625	0.0415841	15.3039	0.158655	0.410958	NA
AGAL_HUMAN|P06280	ZNRF3_55_vs_NIST	0.134144	0.0415841	15.3039	0.00553639	0.0218776	NA
AGAP1_HUMAN|Q9UPQ3	CIXU_vs_Untreated	0.0213768	0.0425601	15.3039	0.622625	0.774302	NA
AGAP1_HUMAN|Q9UPQ3	NIST_vs_Untreated	-0.0470187	0.0425601	15.3039	0.286331	0.728121	NA
AGAP1_HUMAN|Q9UPQ3	ZNRF3_55_vs_Untreated	-0.0342191	0.0425601	15.3039	0.433698	0.555757	NA
AGAP1_HUMAN|Q9UPQ3	NIST_vs_CIXU	-0.0683955	0.0425601	15.3039	0.128479	0.345642	NA
AGAP1_HUMAN|Q9UPQ3	ZNRF3_55_vs_CIXU	-0.0555959	0.0425601	15.3039	0.210746	0.473845	NA
AGAP1_HUMAN|Q9UPQ3	ZNRF3_55_vs_NIST	0.0127996	0.0425601	15.3039	0.767659	0.843971	NA
AGFG1_HUMAN|P52594	CIXU_vs_Untreated	-0.117794	0.0345104	15.3039	0.00375704	0.0322207	NA
AGFG1_HUMAN|P52594	NIST_vs_Untreated	-0.0393473	0.0345104	15.3039	0.271751	0.720456	NA
AGFG1_HUMAN|P52594	ZNRF3_55_vs_Untreated	-0.150518	0.0345104	15.3039	0.00053414	0.00306419	NA
AGFG1_HUMAN|P52594	NIST_vs_CIXU	0.078447	0.0345104	15.3039	0.0378337	0.174647	NA
AGFG1_HUMAN|P52594	ZNRF3_55_vs_CIXU	-0.0327234	0.0345104	15.3039	0.357752	0.621447	NA
AGFG1_HUMAN|P52594	ZNRF3_55_vs_NIST	-0.11117	0.0345104	15.3039	0.00558787	0.0220626	NA
AGFG2_HUMAN|O95081	CIXU_vs_Untreated	-0.162833	0.0643341	15.3039	0.0227888	0.102138	NA
AGFG2_HUMAN|O95081	NIST_vs_Untreated	-0.0660449	0.0643341	15.3039	0.320566	0.749396	NA
AGFG2_HUMAN|O95081	ZNRF3_55_vs_Untreated	-0.173699	0.0643341	15.3039	0.0162413	0.0432942	NA
AGFG2_HUMAN|O95081	NIST_vs_CIXU	0.0967885	0.0643341	15.3039	0.152818	0.3794	NA
AGFG2_HUMAN|O95081	ZNRF3_55_vs_CIXU	-0.0108651	0.0643341	15.3039	0.868098	0.94272	NA
AGFG2_HUMAN|O95081	ZNRF3_55_vs_NIST	-0.107654	0.0643341	15.3039	0.11457	0.214373	NA
AGGF1_HUMAN|Q8N302	CIXU_vs_Untreated	0.178695	0.0483945	15.3039	0.00210799	0.0230947	NA
AGGF1_HUMAN|Q8N302	NIST_vs_Untreated	0.00107775	0.0483945	15.3039	0.98252	0.994351	NA
AGGF1_HUMAN|Q8N302	ZNRF3_55_vs_Untreated	0.187363	0.0483945	15.3039	0.00145617	0.00665456	NA
AGGF1_HUMAN|Q8N302	NIST_vs_CIXU	-0.177617	0.0483945	15.3039	0.00220737	0.0348952	NA
AGGF1_HUMAN|Q8N302	ZNRF3_55_vs_CIXU	0.00866815	0.0483945	15.3039	0.860198	0.939199	NA
AGGF1_HUMAN|Q8N302	ZNRF3_55_vs_NIST	0.186285	0.0483945	15.3039	0.00152461	0.00853469	NA
AGM1_HUMAN|O95394	CIXU_vs_Untreated	-0.0904054	0.0346785	15.3039	0.0195822	0.0926724	NA
AGM1_HUMAN|O95394	NIST_vs_Untreated	-0.0139241	0.0346785	15.3039	0.693589	0.916969	NA
AGM1_HUMAN|O95394	ZNRF3_55_vs_Untreated	-0.139836	0.0346785	15.3039	0.00104601	0.00513457	NA
AGM1_HUMAN|O95394	NIST_vs_CIXU	0.0764813	0.0346785	15.3039	0.0431097	0.188344	NA
AGM1_HUMAN|O95394	ZNRF3_55_vs_CIXU	-0.0494306	0.0346785	15.3039	0.17412	0.431734	NA
AGM1_HUMAN|O95394	ZNRF3_55_vs_NIST	-0.125912	0.0346785	15.3039	0.00239469	0.0120294	NA
AGO1_HUMAN|Q9UL18	CIXU_vs_Untreated	0.06246	0.024622	15.3039	0.0225314	0.101498	NA
AGO1_HUMAN|Q9UL18	NIST_vs_Untreated	0.0302344	0.024622	15.3039	0.238019	0.698002	NA
AGO1_HUMAN|Q9UL18	ZNRF3_55_vs_Untreated	0.0256531	0.024622	15.3039	0.313648	0.437672	NA
AGO1_HUMAN|Q9UL18	NIST_vs_CIXU	-0.0322256	0.024622	15.3039	0.209911	0.449464	NA
AGO1_HUMAN|Q9UL18	ZNRF3_55_vs_CIXU	-0.0368069	0.024622	15.3039	0.155279	0.407007	NA
AGO1_HUMAN|Q9UL18	ZNRF3_55_vs_NIST	-0.0045813	0.024622	15.3039	0.854836	0.908271	NA
AGO2_HUMAN|Q9UKV8	CIXU_vs_Untreated	-0.0489473	0.0250082	15.3039	0.0688129	0.202161	NA
AGO2_HUMAN|Q9UKV8	NIST_vs_Untreated	0.00745745	0.0250082	15.3039	0.769561	0.939458	NA
AGO2_HUMAN|Q9UKV8	ZNRF3_55_vs_Untreated	-0.0940423	0.0250082	15.3039	0.00183157	0.00796668	NA
AGO2_HUMAN|Q9UKV8	NIST_vs_CIXU	0.0564048	0.0250082	15.3039	0.0391505	0.178062	NA
AGO2_HUMAN|Q9UKV8	ZNRF3_55_vs_CIXU	-0.045095	0.0250082	15.3039	0.0910769	0.30957	NA
AGO2_HUMAN|Q9UKV8	ZNRF3_55_vs_NIST	-0.1015	0.0250082	15.3039	0.00099102	0.0060671	NA
AGO3_HUMAN|Q9H9G7	CIXU_vs_Untreated	0.103839	0.0584738	15.3039	0.0956451	0.248082	NA
AGO3_HUMAN|Q9H9G7	NIST_vs_Untreated	0.0859976	0.0584738	15.3039	0.161632	0.628697	NA
AGO3_HUMAN|Q9H9G7	ZNRF3_55_vs_Untreated	0.0434804	0.0584738	15.3039	0.468389	0.588764	NA
AGO3_HUMAN|Q9H9G7	NIST_vs_CIXU	-0.0178415	0.0584738	15.3039	0.764385	0.884639	NA
AGO3_HUMAN|Q9H9G7	ZNRF3_55_vs_CIXU	-0.0603588	0.0584738	15.3039	0.318	0.584538	NA
AGO3_HUMAN|Q9H9G7	ZNRF3_55_vs_NIST	-0.0425172	0.0584738	15.3039	0.478132	0.612119	NA
AGRA3_HUMAN|Q8IWK6	CIXU_vs_Untreated	0.184608	0.0503213	15.3039	0.00221474	0.0236272	NA
AGRA3_HUMAN|Q8IWK6	NIST_vs_Untreated	0.151968	0.0503213	15.3039	0.008461	0.295486	NA
AGRA3_HUMAN|Q8IWK6	ZNRF3_55_vs_Untreated	0.900938	0.0503213	15.3039	1.12e-11	8.29e-09	NA
AGRA3_HUMAN|Q8IWK6	NIST_vs_CIXU	-0.0326401	0.0503213	15.3039	0.526189	0.733612	NA
AGRA3_HUMAN|Q8IWK6	ZNRF3_55_vs_CIXU	0.71633	0.0503213	15.3039	3.09e-10	1.26e-06	NA
AGRA3_HUMAN|Q8IWK6	ZNRF3_55_vs_NIST	0.74897	0.0503213	15.3039	1.63e-10	7.84e-08	NA
AGRG1_HUMAN|Q9Y653	CIXU_vs_Untreated	-0.0341778	0.0714928	15.3039	0.639365	0.785397	NA
AGRG1_HUMAN|Q9Y653	NIST_vs_Untreated	0.170887	0.0714928	15.3039	0.0301068	0.397689	NA
AGRG1_HUMAN|Q9Y653	ZNRF3_55_vs_Untreated	0.0537974	0.0714928	15.3039	0.463176	0.584639	NA
AGRG1_HUMAN|Q9Y653	NIST_vs_CIXU	0.205065	0.0714928	15.3039	0.01154	0.0892302	NA
AGRG1_HUMAN|Q9Y653	ZNRF3_55_vs_CIXU	0.0879752	0.0714928	15.3039	0.237072	0.501763	NA
AGRG1_HUMAN|Q9Y653	ZNRF3_55_vs_NIST	-0.117089	0.0714928	15.3039	0.121861	0.223964	NA
AHDC1_HUMAN|Q5TGY3	CIXU_vs_Untreated	0.205111	0.112538	15.3039	0.0879607	0.235243	NA
AHDC1_HUMAN|Q5TGY3	NIST_vs_Untreated	0.124218	0.112538	15.3039	0.286738	0.728291	NA
AHDC1_HUMAN|Q5TGY3	ZNRF3_55_vs_Untreated	0.173803	0.112538	15.3039	0.142917	0.24274	NA
AHDC1_HUMAN|Q5TGY3	NIST_vs_CIXU	-0.080893	0.112538	15.3039	0.483092	0.702171	NA
AHDC1_HUMAN|Q5TGY3	ZNRF3_55_vs_CIXU	-0.0313084	0.112538	15.3039	0.78458	0.904916	NA
AHDC1_HUMAN|Q5TGY3	ZNRF3_55_vs_NIST	0.0495846	0.112538	15.3039	0.66566	0.767496	NA
AHNK_HUMAN|Q09666	CIXU_vs_Untreated	-0.0188706	0.0321514	15.3039	0.565809	0.732312	NA
AHNK_HUMAN|Q09666	NIST_vs_Untreated	0.00449479	0.0321514	15.3039	0.890641	0.970561	NA
AHNK_HUMAN|Q09666	ZNRF3_55_vs_Untreated	-0.0122036	0.0321514	15.3039	0.709483	0.791078	NA
AHNK_HUMAN|Q09666	NIST_vs_CIXU	0.0233654	0.0321514	15.3039	0.47836	0.698878	NA
AHNK_HUMAN|Q09666	ZNRF3_55_vs_CIXU	0.00666705	0.0321514	15.3039	0.838459	0.927587	NA
AHNK_HUMAN|Q09666	ZNRF3_55_vs_NIST	-0.0166984	0.0321514	15.3039	0.610935	0.725066	NA
AHNK2_HUMAN|Q8IVF2	CIXU_vs_Untreated	0.0150043	0.0340324	15.3039	0.665464	0.804443	NA
AHNK2_HUMAN|Q8IVF2	NIST_vs_Untreated	0.0474631	0.0340324	15.3039	0.183039	0.648052	NA
AHNK2_HUMAN|Q8IVF2	ZNRF3_55_vs_Untreated	0.058795	0.0340324	15.3039	0.104178	0.18948	NA
AHNK2_HUMAN|Q8IVF2	NIST_vs_CIXU	0.0324588	0.0340324	15.3039	0.355027	0.591929	NA
AHNK2_HUMAN|Q8IVF2	ZNRF3_55_vs_CIXU	0.0437907	0.0340324	15.3039	0.217311	0.48024	NA
AHNK2_HUMAN|Q8IVF2	ZNRF3_55_vs_NIST	0.0113319	0.0340324	15.3039	0.743673	0.825187	NA
AHR_HUMAN|P35869	CIXU_vs_Untreated	-0.003044	0.0438919	15.3039	0.945608	0.97018	NA
AHR_HUMAN|P35869	NIST_vs_Untreated	0.0684835	0.0438919	15.3039	0.139132	0.607245	NA
AHR_HUMAN|P35869	ZNRF3_55_vs_Untreated	0.0155302	0.0438919	15.3039	0.728295	0.805184	NA
AHR_HUMAN|P35869	NIST_vs_CIXU	0.0715275	0.0438919	15.3039	0.123586	0.337138	NA
AHR_HUMAN|P35869	ZNRF3_55_vs_CIXU	0.0185741	0.0438919	15.3039	0.678051	0.845796	NA
AHR_HUMAN|P35869	ZNRF3_55_vs_NIST	-0.0529534	0.0438919	15.3039	0.245964	0.376764	NA
AHSA1_HUMAN|O95433	CIXU_vs_Untreated	-0.125053	0.0334563	15.3039	0.00191945	0.0217281	NA
AHSA1_HUMAN|O95433	NIST_vs_Untreated	-0.0444818	0.0334563	15.3039	0.203147	0.670023	NA
AHSA1_HUMAN|O95433	ZNRF3_55_vs_Untreated	-0.163507	0.0334563	15.3039	0.00018634	0.00138345	NA
AHSA1_HUMAN|O95433	NIST_vs_CIXU	0.0805707	0.0334563	15.3039	0.0290619	0.151008	NA
AHSA1_HUMAN|O95433	ZNRF3_55_vs_CIXU	-0.0384549	0.0334563	15.3039	0.268035	0.536268	NA
AHSA1_HUMAN|O95433	ZNRF3_55_vs_NIST	-0.119026	0.0334563	15.3039	0.00278641	0.0134754	NA
AIDA_HUMAN|Q96BJ3	CIXU_vs_Untreated	0.149221	0.0432056	15.3039	0.00345518	0.0305719	NA
AIDA_HUMAN|Q96BJ3	NIST_vs_Untreated	0.047817	0.0432056	15.3039	0.285504	0.728113	NA
AIDA_HUMAN|Q96BJ3	ZNRF3_55_vs_Untreated	0.184543	0.0432056	15.3039	0.00064167	0.00349856	NA
AIDA_HUMAN|Q96BJ3	NIST_vs_CIXU	-0.101404	0.0432056	15.3039	0.0327683	0.161724	NA
AIDA_HUMAN|Q96BJ3	ZNRF3_55_vs_CIXU	0.0353219	0.0432056	15.3039	0.42617	0.676985	NA
AIDA_HUMAN|Q96BJ3	ZNRF3_55_vs_NIST	0.136726	0.0432056	15.3039	0.00628296	0.0240744	NA
AIF1L_HUMAN|Q9BQI0	CIXU_vs_Untreated	-0.051469	0.0311539	15.3039	0.118881	0.282776	NA
AIF1L_HUMAN|Q9BQI0	NIST_vs_Untreated	-0.0832743	0.0311539	15.3039	0.0171484	0.353924	NA
AIF1L_HUMAN|Q9BQI0	ZNRF3_55_vs_Untreated	-0.172019	0.0311539	15.3039	5.45e-05	0.000551	NA
AIF1L_HUMAN|Q9BQI0	NIST_vs_CIXU	-0.0318053	0.0311539	15.3039	0.323166	0.565939	NA
AIF1L_HUMAN|Q9BQI0	ZNRF3_55_vs_CIXU	-0.12055	0.0311539	15.3039	0.00146242	0.0442679	NA
AIF1L_HUMAN|Q9BQI0	ZNRF3_55_vs_NIST	-0.088745	0.0311539	15.3039	0.0120135	0.0391884	NA
AIFM1_HUMAN|O95831	CIXU_vs_Untreated	0.0884299	0.0329127	15.3039	0.0166775	0.0837338	NA
AIFM1_HUMAN|O95831	NIST_vs_Untreated	0.00757119	0.0329127	15.3039	0.821108	0.950959	NA
AIFM1_HUMAN|O95831	ZNRF3_55_vs_Untreated	0.153096	0.0329127	15.3039	0.00029768	0.0019687	NA
AIFM1_HUMAN|O95831	NIST_vs_CIXU	-0.0808587	0.0329127	15.3039	0.0264089	0.142187	NA
AIFM1_HUMAN|O95831	ZNRF3_55_vs_CIXU	0.0646665	0.0329127	15.3039	0.0678614	0.262858	NA
AIFM1_HUMAN|O95831	ZNRF3_55_vs_NIST	0.145525	0.0329127	15.3039	0.00047295	0.0035398	NA
AIFM2_HUMAN|Q9BRQ8	CIXU_vs_Untreated	-0.0213468	0.0322084	15.3039	0.517335	0.694054	NA
AIFM2_HUMAN|Q9BRQ8	NIST_vs_Untreated	0.0177405	0.0322084	15.3039	0.58972	0.874771	NA
AIFM2_HUMAN|Q9BRQ8	ZNRF3_55_vs_Untreated	-0.0923229	0.0322084	15.3039	0.0115849	0.0333039	NA
AIFM2_HUMAN|Q9BRQ8	NIST_vs_CIXU	0.0390873	0.0322084	15.3039	0.243308	0.486912	NA
AIFM2_HUMAN|Q9BRQ8	ZNRF3_55_vs_CIXU	-0.0709761	0.0322084	15.3039	0.0432578	0.211052	NA
AIFM2_HUMAN|Q9BRQ8	ZNRF3_55_vs_NIST	-0.110063	0.0322084	15.3039	0.00372663	0.0166054	NA
AIMP1_HUMAN|Q12904	CIXU_vs_Untreated	-0.0512466	0.0312785	15.3039	0.12173	0.286699	NA
AIMP1_HUMAN|Q12904	NIST_vs_Untreated	-0.0288043	0.0312785	15.3039	0.371394	0.78071	NA
AIMP1_HUMAN|Q12904	ZNRF3_55_vs_Untreated	-0.0442671	0.0312785	15.3039	0.17702	0.286436	NA
AIMP1_HUMAN|Q12904	NIST_vs_CIXU	0.0224423	0.0312785	15.3039	0.483874	0.702791	NA
AIMP1_HUMAN|Q12904	ZNRF3_55_vs_CIXU	0.00697954	0.0312785	15.3039	0.826376	0.922907	NA
AIMP1_HUMAN|Q12904	ZNRF3_55_vs_NIST	-0.0154628	0.0312785	15.3039	0.628074	0.737525	NA
AIMP2_HUMAN|Q13155	CIXU_vs_Untreated	-0.0176294	0.038562	15.3039	0.653971	0.795964	NA
AIMP2_HUMAN|Q13155	NIST_vs_Untreated	-0.0323878	0.038562	15.3039	0.4139	0.801245	NA
AIMP2_HUMAN|Q13155	ZNRF3_55_vs_Untreated	-0.0324611	0.038562	15.3039	0.412867	0.537246	NA
AIMP2_HUMAN|Q13155	NIST_vs_CIXU	-0.0147583	0.038562	15.3039	0.707192	0.85136	NA
AIMP2_HUMAN|Q13155	ZNRF3_55_vs_CIXU	-0.0148317	0.038562	15.3039	0.705812	0.862143	NA
AIMP2_HUMAN|Q13155	ZNRF3_55_vs_NIST	-7.33e-05	0.038562	15.3039	0.998507	0.99892	NA
AIP_HUMAN|O00170	CIXU_vs_Untreated	-0.0240424	0.0332084	15.3039	0.479997	0.666963	NA
AIP_HUMAN|O00170	NIST_vs_Untreated	-0.0643965	0.0332084	15.3039	0.0711457	0.50901	NA
AIP_HUMAN|O00170	ZNRF3_55_vs_Untreated	-0.0549452	0.0332084	15.3039	0.118373	0.209001	NA
AIP_HUMAN|O00170	NIST_vs_CIXU	-0.0403542	0.0332084	15.3039	0.242713	0.486199	NA
AIP_HUMAN|O00170	ZNRF3_55_vs_CIXU	-0.0309028	0.0332084	15.3039	0.366522	0.626783	NA
AIP_HUMAN|O00170	ZNRF3_55_vs_NIST	0.00945133	0.0332084	15.3039	0.77976	0.853601	NA
AJUBA_HUMAN|Q96IF1	CIXU_vs_Untreated	-0.0549178	0.0387715	15.3039	0.176677	0.361809	NA
AJUBA_HUMAN|Q96IF1	NIST_vs_Untreated	0.0312636	0.0387715	15.3039	0.43239	0.810533	NA
AJUBA_HUMAN|Q96IF1	ZNRF3_55_vs_Untreated	-0.0973681	0.0387715	15.3039	0.0237009	0.0582405	NA
AJUBA_HUMAN|Q96IF1	NIST_vs_CIXU	0.0861814	0.0387715	15.3039	0.0416944	0.184951	NA
AJUBA_HUMAN|Q96IF1	ZNRF3_55_vs_CIXU	-0.0424503	0.0387715	15.3039	0.2905	0.557823	NA
AJUBA_HUMAN|Q96IF1	ZNRF3_55_vs_NIST	-0.128632	0.0387715	15.3039	0.00457903	0.0191525	NA
AK17A_HUMAN|Q02040	CIXU_vs_Untreated	0.059251	0.0362702	15.3039	0.122743	0.288103	NA
AK17A_HUMAN|Q02040	NIST_vs_Untreated	0.0254872	0.0362702	15.3039	0.492792	0.839074	NA
AK17A_HUMAN|Q02040	ZNRF3_55_vs_Untreated	0.0652454	0.0362702	15.3039	0.0917876	0.171823	NA
AK17A_HUMAN|Q02040	NIST_vs_CIXU	-0.0337638	0.0362702	15.3039	0.366361	0.602363	NA
AK17A_HUMAN|Q02040	ZNRF3_55_vs_CIXU	0.00599448	0.0362702	15.3039	0.870893	0.944856	NA
AK17A_HUMAN|Q02040	ZNRF3_55_vs_NIST	0.0397583	0.0362702	15.3039	0.289956	0.424849	NA
AK1A1_HUMAN|P14550	CIXU_vs_Untreated	0.0605469	0.0374352	15.3039	0.126218	0.292897	NA
AK1A1_HUMAN|P14550	NIST_vs_Untreated	-0.0035813	0.0374352	15.3039	0.925027	0.980658	NA
AK1A1_HUMAN|P14550	ZNRF3_55_vs_Untreated	-0.0395034	0.0374352	15.3039	0.307687	0.431638	NA
AK1A1_HUMAN|P14550	NIST_vs_CIXU	-0.0641282	0.0374352	15.3039	0.106884	0.311764	NA
AK1A1_HUMAN|P14550	ZNRF3_55_vs_CIXU	-0.10005	0.0374352	15.3039	0.0171611	0.139283	NA
AK1A1_HUMAN|P14550	ZNRF3_55_vs_NIST	-0.0359221	0.0374352	15.3039	0.352182	0.489188	NA
AKA10_HUMAN|O43572	CIXU_vs_Untreated	0.0103523	0.0371117	15.3039	0.784017	0.880969	NA
AKA10_HUMAN|O43572	NIST_vs_Untreated	0.08965	0.0371117	15.3039	0.028639	0.391416	NA
AKA10_HUMAN|O43572	ZNRF3_55_vs_Untreated	0.0227396	0.0371117	15.3039	0.54905	0.6573	NA
AKA10_HUMAN|O43572	NIST_vs_CIXU	0.0792977	0.0371117	15.3039	0.049156	0.202905	NA
AKA10_HUMAN|O43572	ZNRF3_55_vs_CIXU	0.0123872	0.0371117	15.3039	0.743074	0.882892	NA
AKA10_HUMAN|O43572	ZNRF3_55_vs_NIST	-0.0669105	0.0371117	15.3039	0.0911195	0.181595	NA
AKA11_HUMAN|Q9UKA4	CIXU_vs_Untreated	-0.0611468	0.0396298	15.3039	0.143266	0.317321	NA
AKA11_HUMAN|Q9UKA4	NIST_vs_Untreated	-0.0100592	0.0396298	15.3039	0.803006	0.947035	NA
AKA11_HUMAN|Q9UKA4	ZNRF3_55_vs_Untreated	-0.134566	0.0396298	15.3039	0.00389747	0.0141573	NA
AKA11_HUMAN|Q9UKA4	NIST_vs_CIXU	0.0510876	0.0396298	15.3039	0.216501	0.456048	NA
AKA11_HUMAN|Q9UKA4	ZNRF3_55_vs_CIXU	-0.0734191	0.0396298	15.3039	0.0833212	0.294671	NA
AKA11_HUMAN|Q9UKA4	ZNRF3_55_vs_NIST	-0.124507	0.0396298	15.3039	0.00658553	0.0249606	NA
AKA12_HUMAN|Q02952	CIXU_vs_Untreated	0.171866	0.0986348	15.3039	0.101484	0.257906	NA
AKA12_HUMAN|Q02952	NIST_vs_Untreated	0.0797196	0.0986348	15.3039	0.431343	0.809127	NA
AKA12_HUMAN|Q02952	ZNRF3_55_vs_Untreated	0.299719	0.0986348	15.3039	0.00814173	0.0254075	NA
AKA12_HUMAN|Q02952	NIST_vs_CIXU	-0.0921464	0.0986348	15.3039	0.364698	0.601099	NA
AKA12_HUMAN|Q02952	ZNRF3_55_vs_CIXU	0.127853	0.0986348	15.3039	0.214104	0.477322	NA
AKA12_HUMAN|Q02952	ZNRF3_55_vs_NIST	0.22	0.0986348	15.3039	0.0410855	0.0999084	NA
AKAP1_HUMAN|Q92667	CIXU_vs_Untreated	-0.0323317	0.0386015	15.3039	0.415158	0.608844	NA
AKAP1_HUMAN|Q92667	NIST_vs_Untreated	-0.0276032	0.0386015	15.3039	0.485325	0.834259	NA
AKAP1_HUMAN|Q92667	ZNRF3_55_vs_Untreated	-0.0180842	0.0386015	15.3039	0.646041	0.740234	NA
AKAP1_HUMAN|Q92667	NIST_vs_CIXU	0.00472847	0.0386015	15.3039	0.904102	0.955705	NA
AKAP1_HUMAN|Q92667	ZNRF3_55_vs_CIXU	0.0142475	0.0386015	15.3039	0.717117	0.868676	NA
AKAP1_HUMAN|Q92667	ZNRF3_55_vs_NIST	0.00951899	0.0386015	15.3039	0.808498	0.874286	NA
AKAP8_HUMAN|O43823	CIXU_vs_Untreated	0.00293177	0.0333115	15.3039	0.93101	0.963304	NA
AKAP8_HUMAN|O43823	NIST_vs_Untreated	-0.0023725	0.0333115	15.3039	0.944143	0.985686	NA
AKAP8_HUMAN|O43823	ZNRF3_55_vs_Untreated	-0.0360049	0.0333115	15.3039	0.2965	0.420128	NA
AKAP8_HUMAN|O43823	NIST_vs_CIXU	-0.0053043	0.0333115	15.3039	0.875567	0.94566	NA
AKAP8_HUMAN|O43823	ZNRF3_55_vs_CIXU	-0.0389367	0.0333115	15.3039	0.260343	0.528904	NA
AKAP8_HUMAN|O43823	ZNRF3_55_vs_NIST	-0.0336324	0.0333115	15.3039	0.328369	0.465494	NA
AKAP9_HUMAN|Q99996	CIXU_vs_Untreated	0.0148214	0.0284113	15.3039	0.609366	0.766208	NA
AKAP9_HUMAN|Q99996	NIST_vs_Untreated	-0.0208961	0.0284113	15.3039	0.473167	0.830843	NA
AKAP9_HUMAN|Q99996	ZNRF3_55_vs_Untreated	0.0222213	0.0284113	15.3039	0.446074	0.568052	NA
AKAP9_HUMAN|Q99996	NIST_vs_CIXU	-0.0357175	0.0284113	15.3039	0.227545	0.466917	NA
AKAP9_HUMAN|Q99996	ZNRF3_55_vs_CIXU	0.00739985	0.0284113	15.3039	0.797985	0.910427	NA
AKAP9_HUMAN|Q99996	ZNRF3_55_vs_NIST	0.0431173	0.0284113	15.3039	0.149497	0.260299	NA
AKIB1_HUMAN|Q9P2G1	CIXU_vs_Untreated	0.0665687	0.0434469	15.3039	0.145886	0.320582	NA
AKIB1_HUMAN|Q9P2G1	NIST_vs_Untreated	0.055301	0.0434469	15.3039	0.222072	0.685897	NA
AKIB1_HUMAN|Q9P2G1	ZNRF3_55_vs_Untreated	0.0904513	0.0434469	15.3039	0.0545343	0.113585	NA
AKIB1_HUMAN|Q9P2G1	NIST_vs_CIXU	-0.0112677	0.0434469	15.3039	0.798826	0.904768	NA
AKIB1_HUMAN|Q9P2G1	ZNRF3_55_vs_CIXU	0.0238827	0.0434469	15.3039	0.590459	0.790348	NA
AKIB1_HUMAN|Q9P2G1	ZNRF3_55_vs_NIST	0.0351504	0.0434469	15.3039	0.43089	0.566821	NA
AKIP_HUMAN|Q9NWT8	CIXU_vs_Untreated	0.0777818	0.0892095	15.3039	0.396736	0.593651	NA
AKIP_HUMAN|Q9NWT8	NIST_vs_Untreated	-0.0085178	0.0892095	15.3039	0.925172	0.980658	NA
AKIP_HUMAN|Q9NWT8	ZNRF3_55_vs_Untreated	0.207463	0.0892095	15.3039	0.0341693	0.077855	NA
AKIP_HUMAN|Q9NWT8	NIST_vs_CIXU	-0.0862996	0.0892095	15.3039	0.348394	0.585648	NA
AKIP_HUMAN|Q9NWT8	ZNRF3_55_vs_CIXU	0.129681	0.0892095	15.3039	0.166237	0.421225	NA
AKIP_HUMAN|Q9NWT8	ZNRF3_55_vs_NIST	0.215981	0.0892095	15.3039	0.0283379	0.0751477	NA
AKP13_HUMAN|Q12802	CIXU_vs_Untreated	0.0330816	0.0259808	15.3039	0.22191	0.415884	NA
AKP13_HUMAN|Q12802	NIST_vs_Untreated	0.0511156	0.0259808	15.3039	0.06753	0.50575	NA
AKP13_HUMAN|Q12802	ZNRF3_55_vs_Untreated	0.0173006	0.0259808	15.3039	0.515388	0.629825	NA
AKP13_HUMAN|Q12802	NIST_vs_CIXU	0.018034	0.0259808	15.3039	0.498005	0.711946	NA
AKP13_HUMAN|Q12802	ZNRF3_55_vs_CIXU	-0.015781	0.0259808	15.3039	0.552485	0.767503	NA
AKP13_HUMAN|Q12802	ZNRF3_55_vs_NIST	-0.033815	0.0259808	15.3039	0.212327	0.337594	NA
AKP8L_HUMAN|Q9ULX6	CIXU_vs_Untreated	-0.056014	0.0297542	15.3039	0.078914	0.220822	NA
AKP8L_HUMAN|Q9ULX6	NIST_vs_Untreated	-0.0493562	0.0297542	15.3039	0.117507	0.577676	NA
AKP8L_HUMAN|Q9ULX6	ZNRF3_55_vs_Untreated	-0.113904	0.0297542	15.3039	0.00159264	0.00714417	NA
AKP8L_HUMAN|Q9ULX6	NIST_vs_CIXU	0.00665782	0.0297542	15.3039	0.825903	0.920071	NA
AKP8L_HUMAN|Q9ULX6	ZNRF3_55_vs_CIXU	-0.0578897	0.0297542	15.3039	0.0703082	0.267269	NA
AKP8L_HUMAN|Q9ULX6	ZNRF3_55_vs_NIST	-0.0645476	0.0297542	15.3039	0.0461931	0.109146	NA
AKT1_HUMAN|P31749	CIXU_vs_Untreated	-0.0197643	0.0261526	15.3039	0.461284	0.650237	NA
AKT1_HUMAN|P31749	NIST_vs_Untreated	0.0294211	0.0261526	15.3039	0.277932	0.722756	NA
AKT1_HUMAN|P31749	ZNRF3_55_vs_Untreated	-0.0970457	0.0261526	15.3039	0.00202976	0.00860437	NA
AKT1_HUMAN|P31749	NIST_vs_CIXU	0.0491855	0.0261526	15.3039	0.0791789	0.265871	NA
AKT1_HUMAN|P31749	ZNRF3_55_vs_CIXU	-0.0772814	0.0261526	15.3039	0.00966605	0.104507	NA
AKT1_HUMAN|P31749	ZNRF3_55_vs_NIST	-0.126467	0.0261526	15.3039	0.00020631	0.00196728	NA
AKT2_HUMAN|P31751	CIXU_vs_Untreated	0.0622108	0.0358906	15.3039	0.103129	0.26063	NA
AKT2_HUMAN|P31751	NIST_vs_Untreated	0.033286	0.0358906	15.3039	0.3681	0.779977	NA
AKT2_HUMAN|P31751	ZNRF3_55_vs_Untreated	0.0516369	0.0358906	15.3039	0.170364	0.27781	NA
AKT2_HUMAN|P31751	NIST_vs_CIXU	-0.0289249	0.0358906	15.3039	0.432635	0.66116	NA
AKT2_HUMAN|P31751	ZNRF3_55_vs_CIXU	-0.0105739	0.0358906	15.3039	0.772246	0.897777	NA
AKT2_HUMAN|P31751	ZNRF3_55_vs_NIST	0.018351	0.0358906	15.3039	0.616436	0.729023	NA
AKTIP_HUMAN|Q9H8T0	CIXU_vs_Untreated	0.0100101	0.0698212	15.3039	0.887871	0.93924	NA
AKTIP_HUMAN|Q9H8T0	NIST_vs_Untreated	0.0808976	0.0698212	15.3039	0.264364	0.715446	NA
AKTIP_HUMAN|Q9H8T0	ZNRF3_55_vs_Untreated	0.00376309	0.0698212	15.3039	0.957715	0.972953	NA
AKTIP_HUMAN|Q9H8T0	NIST_vs_CIXU	0.0708875	0.0698212	15.3039	0.325759	0.568356	NA
AKTIP_HUMAN|Q9H8T0	ZNRF3_55_vs_CIXU	-0.006247	0.0698212	15.3039	0.929868	0.97147	NA
AKTIP_HUMAN|Q9H8T0	ZNRF3_55_vs_NIST	-0.0771345	0.0698212	15.3039	0.286338	0.421057	NA
AKTS1_HUMAN|Q96B36	CIXU_vs_Untreated	-0.0386028	0.0526486	15.3039	0.474509	0.662187	NA
AKTS1_HUMAN|Q96B36	NIST_vs_Untreated	-0.0351048	0.0526486	15.3039	0.514843	0.846203	NA
AKTS1_HUMAN|Q96B36	ZNRF3_55_vs_Untreated	-0.175977	0.0526486	15.3039	0.00435011	0.0154984	NA
AKTS1_HUMAN|Q96B36	NIST_vs_CIXU	0.00349801	0.0526486	15.3039	0.947887	0.976532	NA
AKTS1_HUMAN|Q96B36	ZNRF3_55_vs_CIXU	-0.137374	0.0526486	15.3039	0.0194918	0.147779	NA
AKTS1_HUMAN|Q96B36	ZNRF3_55_vs_NIST	-0.140872	0.0526486	15.3039	0.017055	0.050891	NA
AL14E_HUMAN|Q8N8R7	CIXU_vs_Untreated	-0.0624837	0.0545931	15.3039	0.269987	0.471799	NA
AL14E_HUMAN|Q8N8R7	NIST_vs_Untreated	-0.0764267	0.0545931	15.3039	0.181478	0.64713	NA
AL14E_HUMAN|Q8N8R7	ZNRF3_55_vs_Untreated	-0.0820732	0.0545931	15.3039	0.1531	0.255678	NA
AL14E_HUMAN|Q8N8R7	NIST_vs_CIXU	-0.013943	0.0545931	15.3039	0.801816	0.906318	NA
AL14E_HUMAN|Q8N8R7	ZNRF3_55_vs_CIXU	-0.0195894	0.0545931	15.3039	0.724627	0.873552	NA
AL14E_HUMAN|Q8N8R7	ZNRF3_55_vs_NIST	-0.0056464	0.0545931	15.3039	0.918967	0.949882	NA
AL1A1_HUMAN|P00352	CIXU_vs_Untreated	0.0134271	0.0357965	15.3039	0.712737	0.837681	NA
AL1A1_HUMAN|P00352	NIST_vs_Untreated	-0.043349	0.0357965	15.3039	0.244271	0.703165	NA
AL1A1_HUMAN|P00352	ZNRF3_55_vs_Untreated	0.0871086	0.0357965	15.3039	0.0276541	0.0656614	NA
AL1A1_HUMAN|P00352	NIST_vs_CIXU	-0.0567761	0.0357965	15.3039	0.133164	0.353559	NA
AL1A1_HUMAN|P00352	ZNRF3_55_vs_CIXU	0.0736815	0.0357965	15.3039	0.0570041	0.241238	NA
AL1A1_HUMAN|P00352	ZNRF3_55_vs_NIST	0.130458	0.0357965	15.3039	0.00232827	0.0117843	NA
AL1A2_HUMAN|O94788	CIXU_vs_Untreated	-0.0748327	0.0578204	15.3039	0.214777	0.408322	NA
AL1A2_HUMAN|O94788	NIST_vs_Untreated	-0.0969761	0.0578204	15.3039	0.113806	0.570491	NA
AL1A2_HUMAN|O94788	ZNRF3_55_vs_Untreated	-0.0372132	0.0578204	15.3039	0.529362	0.640485	NA
AL1A2_HUMAN|O94788	NIST_vs_CIXU	-0.0221434	0.0578204	15.3039	0.70701	0.85136	NA
AL1A2_HUMAN|O94788	ZNRF3_55_vs_CIXU	0.0376194	0.0578204	15.3039	0.524937	0.751236	NA
AL1A2_HUMAN|O94788	ZNRF3_55_vs_NIST	0.0597628	0.0578204	15.3039	0.317384	0.453097	NA
AL1B1_HUMAN|P30837	CIXU_vs_Untreated	0.00788962	0.031848	15.3039	0.807639	0.895028	NA
AL1B1_HUMAN|P30837	NIST_vs_Untreated	-0.0267686	0.031848	15.3039	0.413562	0.801147	NA
AL1B1_HUMAN|P30837	ZNRF3_55_vs_Untreated	0.0540384	0.031848	15.3039	0.109982	0.197253	NA
AL1B1_HUMAN|P30837	NIST_vs_CIXU	-0.0346582	0.031848	15.3039	0.293332	0.537775	NA
AL1B1_HUMAN|P30837	ZNRF3_55_vs_CIXU	0.0461488	0.031848	15.3039	0.16751	0.422809	NA
AL1B1_HUMAN|P30837	ZNRF3_55_vs_NIST	0.080807	0.031848	15.3039	0.0225086	0.0628717	NA
AL1L1_HUMAN|O75891	CIXU_vs_Untreated	0.0637552	0.0280575	15.3039	0.0378948	0.141357	NA
AL1L1_HUMAN|O75891	NIST_vs_Untreated	0.042594	0.0280575	15.3039	0.149376	0.618684	NA
AL1L1_HUMAN|O75891	ZNRF3_55_vs_Untreated	0.0773076	0.0280575	15.3039	0.0145203	0.0397393	NA
AL1L1_HUMAN|O75891	NIST_vs_CIXU	-0.0211612	0.0280575	15.3039	0.462171	0.685632	NA
AL1L1_HUMAN|O75891	ZNRF3_55_vs_CIXU	0.0135523	0.0280575	15.3039	0.635918	0.820262	NA
AL1L1_HUMAN|O75891	ZNRF3_55_vs_NIST	0.0347136	0.0280575	15.3039	0.23465	0.364392	NA
AL1L2_HUMAN|Q3SY69	CIXU_vs_Untreated	-0.0394498	0.0352243	15.3039	0.280001	0.483203	NA
AL1L2_HUMAN|Q3SY69	NIST_vs_Untreated	0.0270163	0.0352243	15.3039	0.454765	0.822901	NA
AL1L2_HUMAN|Q3SY69	ZNRF3_55_vs_Untreated	-0.0166549	0.0352243	15.3039	0.643011	0.73728	NA
AL1L2_HUMAN|Q3SY69	NIST_vs_CIXU	0.066466	0.0352243	15.3039	0.078287	0.264396	NA
AL1L2_HUMAN|Q3SY69	ZNRF3_55_vs_CIXU	0.0227948	0.0352243	15.3039	0.527134	0.752142	NA
AL1L2_HUMAN|Q3SY69	ZNRF3_55_vs_NIST	-0.0436712	0.0352243	15.3039	0.233724	0.363437	NA
AL3A1_HUMAN|P30838	CIXU_vs_Untreated	-0.0857712	0.0424324	15.3039	0.0610914	0.188344	NA
AL3A1_HUMAN|P30838	NIST_vs_Untreated	-0.057322	0.0424324	15.3039	0.196363	0.664049	NA
AL3A1_HUMAN|P30838	ZNRF3_55_vs_Untreated	-0.132362	0.0424324	15.3039	0.00689626	0.0223408	NA
AL3A1_HUMAN|P30838	NIST_vs_CIXU	0.0284492	0.0424324	15.3039	0.512557	0.722194	NA
AL3A1_HUMAN|P30838	ZNRF3_55_vs_CIXU	-0.0465911	0.0424324	15.3039	0.289177	0.556628	NA
AL3A1_HUMAN|P30838	ZNRF3_55_vs_NIST	-0.0750403	0.0424324	15.3039	0.0969062	0.189886	NA
AL3A2_HUMAN|P51648	CIXU_vs_Untreated	-0.0228823	0.0308601	15.3039	0.469627	0.657913	NA
AL3A2_HUMAN|P51648	NIST_vs_Untreated	-0.02232	0.0308601	15.3039	0.480427	0.833782	NA
AL3A2_HUMAN|P51648	ZNRF3_55_vs_Untreated	0.0644474	0.0308601	15.3039	0.0538709	0.112605	NA
AL3A2_HUMAN|P51648	NIST_vs_CIXU	0.00056226	0.0308601	15.3039	0.985699	0.994828	NA
AL3A2_HUMAN|P51648	ZNRF3_55_vs_CIXU	0.0873297	0.0308601	15.3039	0.0124808	0.118933	NA
AL3A2_HUMAN|P51648	ZNRF3_55_vs_NIST	0.0867674	0.0308601	15.3039	0.0129521	0.0413286	NA
AL4A1_HUMAN|P30038	CIXU_vs_Untreated	0.0772212	0.0288558	15.3039	0.0170411	0.0846632	NA
AL4A1_HUMAN|P30038	NIST_vs_Untreated	-0.0175199	0.0288558	15.3039	0.552651	0.862807	NA
AL4A1_HUMAN|P30038	ZNRF3_55_vs_Untreated	0.161198	0.0288558	15.3039	4.82e-05	0.0005004	NA
AL4A1_HUMAN|P30038	NIST_vs_CIXU	-0.0947411	0.0288558	15.3039	0.0049169	0.0557363	NA
AL4A1_HUMAN|P30038	ZNRF3_55_vs_CIXU	0.0839773	0.0288558	15.3039	0.0105934	0.109181	NA
AL4A1_HUMAN|P30038	ZNRF3_55_vs_NIST	0.178718	0.0288558	15.3039	1.57e-05	0.00031316	NA
AL7A1_HUMAN|P49419	CIXU_vs_Untreated	0.0872467	0.0298014	15.3039	0.010224	0.0613965	NA
AL7A1_HUMAN|P49419	NIST_vs_Untreated	-0.0121782	0.0298014	15.3039	0.688462	0.9151	NA
AL7A1_HUMAN|P49419	ZNRF3_55_vs_Untreated	0.091628	0.0298014	15.3039	0.00756179	0.0239684	NA
AL7A1_HUMAN|P49419	NIST_vs_CIXU	-0.0994249	0.0298014	15.3039	0.00440657	0.0521124	NA
AL7A1_HUMAN|P49419	ZNRF3_55_vs_CIXU	0.00438122	0.0298014	15.3039	0.88504	0.95181	NA
AL7A1_HUMAN|P49419	ZNRF3_55_vs_NIST	0.103806	0.0298014	15.3039	0.00325037	0.0150597	NA
AL7A1_HUMAN|P49419-2	CIXU_vs_Untreated	0.23758	0.0658105	15.3039	0.00249986	0.0250692	NA
AL7A1_HUMAN|P49419-2	NIST_vs_Untreated	0.12873	0.0658105	15.3039	0.0689634	0.508798	NA
AL7A1_HUMAN|P49419-2	ZNRF3_55_vs_Untreated	0.29123	0.0658105	15.3039	0.00046941	0.00275806	NA
AL7A1_HUMAN|P49419-2	NIST_vs_CIXU	-0.10885	0.0658105	15.3039	0.118489	0.330291	NA
AL7A1_HUMAN|P49419-2	ZNRF3_55_vs_CIXU	0.0536499	0.0658105	15.3039	0.427454	0.677882	NA
AL7A1_HUMAN|P49419-2	ZNRF3_55_vs_NIST	0.1625	0.0658105	15.3039	0.0257666	0.0699405	NA
AL9A1_HUMAN|P49189	CIXU_vs_Untreated	0.0532276	0.0238583	15.3039	0.0410424	0.149244	NA
AL9A1_HUMAN|P49189	NIST_vs_Untreated	0.0067824	0.0238583	15.3039	0.780007	0.942099	NA
AL9A1_HUMAN|P49189	ZNRF3_55_vs_Untreated	0.0314701	0.0238583	15.3039	0.206552	0.320088	NA
AL9A1_HUMAN|P49189	NIST_vs_CIXU	-0.0464452	0.0238583	15.3039	0.0701636	0.249217	NA
AL9A1_HUMAN|P49189	ZNRF3_55_vs_CIXU	-0.0217575	0.0238583	15.3039	0.375938	0.634545	NA
AL9A1_HUMAN|P49189	ZNRF3_55_vs_NIST	0.0246877	0.0238583	15.3039	0.316854	0.452746	NA
ALAT1_HUMAN|P24298	CIXU_vs_Untreated	-0.0353027	0.0557879	15.3039	0.536204	0.708667	NA
ALAT1_HUMAN|P24298	NIST_vs_Untreated	0.0198622	0.0557879	15.3039	0.726678	0.927182	NA
ALAT1_HUMAN|P24298	ZNRF3_55_vs_Untreated	-0.176935	0.0557879	15.3039	0.00619263	0.0205658	NA
ALAT1_HUMAN|P24298	NIST_vs_CIXU	0.0551649	0.0557879	15.3039	0.338122	0.578132	NA
ALAT1_HUMAN|P24298	ZNRF3_55_vs_CIXU	-0.141633	0.0557879	15.3039	0.0224414	0.155567	NA
ALAT1_HUMAN|P24298	ZNRF3_55_vs_NIST	-0.196798	0.0557879	15.3039	0.00296522	0.0141169	NA
ALAT2_HUMAN|Q8TD30	CIXU_vs_Untreated	-0.0812523	0.0406009	15.3039	0.0634249	0.192919	NA
ALAT2_HUMAN|Q8TD30	NIST_vs_Untreated	-0.006879	0.0406009	15.3039	0.867677	0.963485	NA
ALAT2_HUMAN|Q8TD30	ZNRF3_55_vs_Untreated	-0.186315	0.0406009	15.3039	0.00033751	0.00215003	NA
ALAT2_HUMAN|Q8TD30	NIST_vs_CIXU	0.0743733	0.0406009	15.3039	0.0865125	0.28005	NA
ALAT2_HUMAN|Q8TD30	ZNRF3_55_vs_CIXU	-0.105063	0.0406009	15.3039	0.0203521	0.150596	NA
ALAT2_HUMAN|Q8TD30	ZNRF3_55_vs_NIST	-0.179436	0.0406009	15.3039	0.00047491	0.00354795	NA
ALBU_HUMAN|P02768	CIXU_vs_Untreated	0.133526	0.0819147	15.3039	0.123493	0.288869	NA
ALBU_HUMAN|P02768	NIST_vs_Untreated	-0.0350019	0.0819147	15.3039	0.675114	0.907657	NA
ALBU_HUMAN|P02768	ZNRF3_55_vs_Untreated	0.0950563	0.0819147	15.3039	0.263657	0.384111	NA
ALBU_HUMAN|P02768	NIST_vs_CIXU	-0.168528	0.0819147	15.3039	0.0571093	0.22237	NA
ALBU_HUMAN|P02768	ZNRF3_55_vs_CIXU	-0.0384699	0.0819147	15.3039	0.645238	0.824634	NA
ALBU_HUMAN|P02768	ZNRF3_55_vs_NIST	0.130058	0.0819147	15.3039	0.13279	0.23921	NA
ALDH2_HUMAN|P05091	CIXU_vs_Untreated	0.0972981	0.042784	15.3039	0.0377582	0.140915	NA
ALDH2_HUMAN|P05091	NIST_vs_Untreated	-0.0054137	0.042784	15.3039	0.900955	0.974524	NA
ALDH2_HUMAN|P05091	ZNRF3_55_vs_Untreated	0.131289	0.042784	15.3039	0.00765511	0.0241938	NA
ALDH2_HUMAN|P05091	NIST_vs_CIXU	-0.102712	0.042784	15.3039	0.0294954	0.152016	NA
ALDH2_HUMAN|P05091	ZNRF3_55_vs_CIXU	0.0339913	0.042784	15.3039	0.43906	0.686877	NA
ALDH2_HUMAN|P05091	ZNRF3_55_vs_NIST	0.136703	0.042784	15.3039	0.00589805	0.0230204	NA
ALDOA_HUMAN|P04075	CIXU_vs_Untreated	-0.0897102	0.0336119	15.3039	0.0172868	0.0853171	NA
ALDOA_HUMAN|P04075	NIST_vs_Untreated	-0.0478726	0.0336119	15.3039	0.174438	0.643299	NA
ALDOA_HUMAN|P04075	ZNRF3_55_vs_Untreated	-0.20005	0.0336119	15.3039	2.44e-05	0.00030281	NA
ALDOA_HUMAN|P04075	NIST_vs_CIXU	0.0418376	0.0336119	15.3039	0.231957	0.472385	NA
ALDOA_HUMAN|P04075	ZNRF3_55_vs_CIXU	-0.110339	0.0336119	15.3039	0.00492212	0.0753342	NA
ALDOA_HUMAN|P04075	ZNRF3_55_vs_NIST	-0.152177	0.0336119	15.3039	0.00038191	0.00301582	NA
ALDOC_HUMAN|P09972	CIXU_vs_Untreated	0.0553456	0.0359431	15.3039	0.144026	0.318248	NA
ALDOC_HUMAN|P09972	NIST_vs_Untreated	0.0999633	0.0359431	15.3039	0.0137794	0.34429	NA
ALDOC_HUMAN|P09972	ZNRF3_55_vs_Untreated	0.0121835	0.0359431	15.3039	0.739242	0.81251	NA
ALDOC_HUMAN|P09972	NIST_vs_CIXU	0.0446177	0.0359431	15.3039	0.23317	0.473578	NA
ALDOC_HUMAN|P09972	ZNRF3_55_vs_CIXU	-0.0431621	0.0359431	15.3039	0.248068	0.515369	NA
ALDOC_HUMAN|P09972	ZNRF3_55_vs_NIST	-0.0877798	0.0359431	15.3039	0.0271807	0.0728591	NA
ALG1_HUMAN|Q9BT22	CIXU_vs_Untreated	-0.0066892	0.0408529	15.3039	0.87208	0.931214	NA
ALG1_HUMAN|Q9BT22	NIST_vs_Untreated	0.0422887	0.0408529	15.3039	0.316682	0.747961	NA
ALG1_HUMAN|Q9BT22	ZNRF3_55_vs_Untreated	0.0831058	0.0408529	15.3039	0.0596354	0.12185	NA
ALG1_HUMAN|Q9BT22	NIST_vs_CIXU	0.0489779	0.0408529	15.3039	0.248808	0.492839	NA
ALG1_HUMAN|Q9BT22	ZNRF3_55_vs_CIXU	0.0897949	0.0408529	15.3039	0.0437285	0.212355	NA
ALG1_HUMAN|Q9BT22	ZNRF3_55_vs_NIST	0.0408171	0.0408529	15.3039	0.333272	0.470762	NA
ALG11_HUMAN|Q2TAA5	CIXU_vs_Untreated	-0.0038272	0.0370914	15.3039	0.919159	0.956269	NA
ALG11_HUMAN|Q2TAA5	NIST_vs_Untreated	0.0324683	0.0370914	15.3039	0.394911	0.790704	NA
ALG11_HUMAN|Q2TAA5	ZNRF3_55_vs_Untreated	0.0854814	0.0370914	15.3039	0.0355921	0.0805133	NA
ALG11_HUMAN|Q2TAA5	NIST_vs_CIXU	0.0362954	0.0370914	15.3039	0.343024	0.581164	NA
ALG11_HUMAN|Q2TAA5	ZNRF3_55_vs_CIXU	0.0893086	0.0370914	15.3039	0.0290871	0.174544	NA
ALG11_HUMAN|Q2TAA5	ZNRF3_55_vs_NIST	0.0530131	0.0370914	15.3039	0.173026	0.290259	NA
ALG1L_HUMAN|Q6GMV1	CIXU_vs_Untreated	0.169661	0.0527528	15.3039	0.00564828	0.0419286	NA
ALG1L_HUMAN|Q6GMV1	NIST_vs_Untreated	0.100368	0.0527528	15.3039	0.0760783	0.519316	NA
ALG1L_HUMAN|Q6GMV1	ZNRF3_55_vs_Untreated	0.0649949	0.0527528	15.3039	0.23652	0.353203	NA
ALG1L_HUMAN|Q6GMV1	NIST_vs_CIXU	-0.0692927	0.0527528	15.3039	0.208355	0.447304	NA
ALG1L_HUMAN|Q6GMV1	ZNRF3_55_vs_CIXU	-0.104666	0.0527528	15.3039	0.0654792	0.258907	NA
ALG1L_HUMAN|Q6GMV1	ZNRF3_55_vs_NIST	-0.0353735	0.0527528	15.3039	0.512499	0.642235	NA
ALG2_HUMAN|Q9H553	CIXU_vs_Untreated	-0.0825113	0.0424518	15.3039	0.0705613	0.205377	NA
ALG2_HUMAN|Q9H553	NIST_vs_Untreated	0.0365812	0.0424518	15.3039	0.402147	0.794093	NA
ALG2_HUMAN|Q9H553	ZNRF3_55_vs_Untreated	-0.0297626	0.0424518	15.3039	0.49377	0.611266	NA
ALG2_HUMAN|Q9H553	NIST_vs_CIXU	0.119093	0.0424518	15.3039	0.0131185	0.0951771	NA
ALG2_HUMAN|Q9H553	ZNRF3_55_vs_CIXU	0.0527487	0.0424518	15.3039	0.232735	0.497464	NA
ALG2_HUMAN|Q9H553	ZNRF3_55_vs_NIST	-0.0663438	0.0424518	15.3039	0.138538	0.246522	NA
ALG3_HUMAN|Q92685	CIXU_vs_Untreated	-0.0499561	0.0874122	15.3039	0.575959	0.739794	NA
ALG3_HUMAN|Q92685	NIST_vs_Untreated	0.0889113	0.0874122	15.3039	0.324894	0.753191	NA
ALG3_HUMAN|Q92685	ZNRF3_55_vs_Untreated	0.215966	0.0874122	15.3039	0.0256928	0.0621263	NA
ALG3_HUMAN|Q92685	NIST_vs_CIXU	0.138867	0.0874122	15.3039	0.132582	0.352846	NA
ALG3_HUMAN|Q92685	ZNRF3_55_vs_CIXU	0.265922	0.0874122	15.3039	0.00808367	0.0977335	NA
ALG3_HUMAN|Q92685	ZNRF3_55_vs_NIST	0.127055	0.0874122	15.3039	0.166281	0.281777	NA
ALG5_HUMAN|Q9Y673	CIXU_vs_Untreated	0.0189626	0.0394309	15.3039	0.637385	0.784056	NA
ALG5_HUMAN|Q9Y673	NIST_vs_Untreated	0.0138557	0.0394309	15.3039	0.730086	0.928041	NA
ALG5_HUMAN|Q9Y673	ZNRF3_55_vs_Untreated	0.00477912	0.0394309	15.3039	0.905108	0.936504	NA
ALG5_HUMAN|Q9Y673	NIST_vs_CIXU	-0.0051069	0.0394309	15.3039	0.898636	0.953838	NA
ALG5_HUMAN|Q9Y673	ZNRF3_55_vs_CIXU	-0.0141835	0.0394309	15.3039	0.723983	0.873374	NA
ALG5_HUMAN|Q9Y673	ZNRF3_55_vs_NIST	-0.0090766	0.0394309	15.3039	0.820993	0.882544	NA
ALG6_HUMAN|Q9Y672	CIXU_vs_Untreated	0.012681	0.0475182	15.3039	0.793135	0.886608	NA
ALG6_HUMAN|Q9Y672	NIST_vs_Untreated	-0.0178829	0.0475182	15.3039	0.711832	0.923576	NA
ALG6_HUMAN|Q9Y672	ZNRF3_55_vs_Untreated	0.158342	0.0475182	15.3039	0.0044432	0.0157546	NA
ALG6_HUMAN|Q9Y672	NIST_vs_CIXU	-0.0305639	0.0475182	15.3039	0.529612	0.735553	NA
ALG6_HUMAN|Q9Y672	ZNRF3_55_vs_CIXU	0.145661	0.0475182	15.3039	0.00770687	0.0963123	NA
ALG6_HUMAN|Q9Y672	ZNRF3_55_vs_NIST	0.176225	0.0475182	15.3039	0.00203889	0.010641	NA
ALG8_HUMAN|Q9BVK2	CIXU_vs_Untreated	0.0328015	0.0457952	15.3039	0.484615	0.671429	NA
ALG8_HUMAN|Q9BVK2	NIST_vs_Untreated	-0.0292803	0.0457952	15.3039	0.532034	0.854253	NA
ALG8_HUMAN|Q9BVK2	ZNRF3_55_vs_Untreated	-0.0224135	0.0457952	15.3039	0.631479	0.728452	NA
ALG8_HUMAN|Q9BVK2	NIST_vs_CIXU	-0.0620818	0.0457952	15.3039	0.194883	0.431064	NA
ALG8_HUMAN|Q9BVK2	ZNRF3_55_vs_CIXU	-0.055215	0.0457952	15.3039	0.246247	0.513282	NA
ALG8_HUMAN|Q9BVK2	ZNRF3_55_vs_NIST	0.00686682	0.0457952	15.3039	0.882765	0.927006	NA
ALG9_HUMAN|Q9H6U8	CIXU_vs_Untreated	0.0145373	0.0707501	15.3039	0.83991	0.913515	NA
ALG9_HUMAN|Q9H6U8	NIST_vs_Untreated	-0.0049826	0.0707501	15.3039	0.944767	0.985686	NA
ALG9_HUMAN|Q9H6U8	ZNRF3_55_vs_Untreated	-0.0030979	0.0707501	15.3039	0.965641	0.977966	NA
ALG9_HUMAN|Q9H6U8	NIST_vs_CIXU	-0.0195199	0.0707501	15.3039	0.786317	0.896901	NA
ALG9_HUMAN|Q9H6U8	ZNRF3_55_vs_CIXU	-0.0176352	0.0707501	15.3039	0.806474	0.913532	NA
ALG9_HUMAN|Q9H6U8	ZNRF3_55_vs_NIST	0.00188467	0.0707501	15.3039	0.979092	0.987185	NA
ALKB1_HUMAN|Q13686	CIXU_vs_Untreated	0.0680166	0.0368388	15.3039	0.0842745	0.229524	NA
ALKB1_HUMAN|Q13686	NIST_vs_Untreated	0.0321274	0.0368388	15.3039	0.396626	0.791597	NA
ALKB1_HUMAN|Q13686	ZNRF3_55_vs_Untreated	0.0799868	0.0368388	15.3039	0.0460249	0.0991203	NA
ALKB1_HUMAN|Q13686	NIST_vs_CIXU	-0.0358893	0.0368388	15.3039	0.345093	0.58271	NA
ALKB1_HUMAN|Q13686	ZNRF3_55_vs_CIXU	0.0119702	0.0368388	15.3039	0.749631	0.885403	NA
ALKB1_HUMAN|Q13686	ZNRF3_55_vs_NIST	0.0478594	0.0368388	15.3039	0.213122	0.338485	NA
ALKB2_HUMAN|Q6NS38	CIXU_vs_Untreated	-0.0101059	0.0719217	15.3039	0.890088	0.940368	NA
ALKB2_HUMAN|Q6NS38	NIST_vs_Untreated	0.0206281	0.0719217	15.3039	0.778102	0.941558	NA
ALKB2_HUMAN|Q6NS38	ZNRF3_55_vs_Untreated	-0.0663083	0.0719217	15.3039	0.370861	0.496045	NA
ALKB2_HUMAN|Q6NS38	NIST_vs_CIXU	0.030734	0.0719217	15.3039	0.675094	0.833083	NA
ALKB2_HUMAN|Q6NS38	ZNRF3_55_vs_CIXU	-0.0562025	0.0719217	15.3039	0.446466	0.692129	NA
ALKB2_HUMAN|Q6NS38	ZNRF3_55_vs_NIST	-0.0869364	0.0719217	15.3039	0.245099	0.375833	NA
ALKB3_HUMAN|Q96Q83	CIXU_vs_Untreated	0.127288	0.0335693	15.3039	0.00171681	0.0201024	NA
ALKB3_HUMAN|Q96Q83	NIST_vs_Untreated	0.0928922	0.0335693	15.3039	0.0141756	0.34429	NA
ALKB3_HUMAN|Q96Q83	ZNRF3_55_vs_Untreated	0.0752399	0.0335693	15.3039	0.0402326	0.0888946	NA
ALKB3_HUMAN|Q96Q83	NIST_vs_CIXU	-0.0343955	0.0335693	15.3039	0.321471	0.564543	NA
ALKB3_HUMAN|Q96Q83	ZNRF3_55_vs_CIXU	-0.0520478	0.0335693	15.3039	0.141462	0.388023	NA
ALKB3_HUMAN|Q96Q83	ZNRF3_55_vs_NIST	-0.0176523	0.0335693	15.3039	0.606531	0.721674	NA
ALKB4_HUMAN|Q9NXW9	CIXU_vs_Untreated	0.0652545	0.0390846	15.3039	0.115327	0.277716	NA
ALKB4_HUMAN|Q9NXW9	NIST_vs_Untreated	0.06641	0.0390846	15.3039	0.109525	0.564406	NA
ALKB4_HUMAN|Q9NXW9	ZNRF3_55_vs_Untreated	0.0132032	0.0390846	15.3039	0.740094	0.813037	NA
ALKB4_HUMAN|Q9NXW9	NIST_vs_CIXU	0.00115554	0.0390846	15.3039	0.976796	0.990859	NA
ALKB4_HUMAN|Q9NXW9	ZNRF3_55_vs_CIXU	-0.0520513	0.0390846	15.3039	0.202436	0.463058	NA
ALKB4_HUMAN|Q9NXW9	ZNRF3_55_vs_NIST	-0.0532068	0.0390846	15.3039	0.19312	0.315169	NA
ALKB5_HUMAN|Q6P6C2	CIXU_vs_Untreated	0.0634623	0.0324524	15.3039	0.0690292	0.202359	NA
ALKB5_HUMAN|Q6P6C2	NIST_vs_Untreated	0.0357125	0.0324524	15.3039	0.288141	0.7288	NA
ALKB5_HUMAN|Q6P6C2	ZNRF3_55_vs_Untreated	0.0556146	0.0324524	15.3039	0.106755	0.19307	NA
ALKB5_HUMAN|Q6P6C2	NIST_vs_CIXU	-0.0277498	0.0324524	15.3039	0.405688	0.636609	NA
ALKB5_HUMAN|Q6P6C2	ZNRF3_55_vs_CIXU	-0.0078477	0.0324524	15.3039	0.812128	0.916912	NA
ALKB5_HUMAN|Q6P6C2	ZNRF3_55_vs_NIST	0.0199021	0.0324524	15.3039	0.548704	0.673559	NA
ALKB6_HUMAN|Q3KRA9	CIXU_vs_Untreated	0.203632	0.0506828	15.3039	0.00107781	0.01488	NA
ALKB6_HUMAN|Q3KRA9	NIST_vs_Untreated	-0.0517685	0.0506828	15.3039	0.322931	0.751137	NA
ALKB6_HUMAN|Q3KRA9	ZNRF3_55_vs_Untreated	0.14752	0.0506828	15.3039	0.0105845	0.031129	NA
ALKB6_HUMAN|Q3KRA9	NIST_vs_CIXU	-0.2554	0.0506828	15.3039	0.0001382	0.0063484	NA
ALKB6_HUMAN|Q3KRA9	ZNRF3_55_vs_CIXU	-0.0561116	0.0506828	15.3039	0.285343	0.553551	NA
ALKB6_HUMAN|Q3KRA9	ZNRF3_55_vs_NIST	0.199289	0.0506828	15.3039	0.00128553	0.0074822	NA
ALKB8_HUMAN|Q96BT7	CIXU_vs_Untreated	0.133539	0.0621044	15.3039	0.0479096	0.164109	NA
ALKB8_HUMAN|Q96BT7	NIST_vs_Untreated	0.0420351	0.0621044	15.3039	0.508606	0.845071	NA
ALKB8_HUMAN|Q96BT7	ZNRF3_55_vs_Untreated	0.126036	0.0621044	15.3039	0.0601781	0.122713	NA
ALKB8_HUMAN|Q96BT7	NIST_vs_CIXU	-0.0915036	0.0621044	15.3039	0.160918	0.390437	NA
ALKB8_HUMAN|Q96BT7	ZNRF3_55_vs_CIXU	-0.0075025	0.0621044	15.3039	0.905418	0.961661	NA
ALKB8_HUMAN|Q96BT7	ZNRF3_55_vs_NIST	0.0840012	0.0621044	15.3039	0.195838	0.318208	NA
ALMS1_HUMAN|Q8TCU4	CIXU_vs_Untreated	0.0430251	0.0391128	15.3039	0.288324	0.492094	NA
ALMS1_HUMAN|Q8TCU4	NIST_vs_Untreated	0.0691411	0.0391128	15.3039	0.0970326	0.549276	NA
ALMS1_HUMAN|Q8TCU4	ZNRF3_55_vs_Untreated	0.00879987	0.0391128	15.3039	0.824966	0.879641	NA
ALMS1_HUMAN|Q8TCU4	NIST_vs_CIXU	0.026116	0.0391128	15.3039	0.514264	0.723919	NA
ALMS1_HUMAN|Q8TCU4	ZNRF3_55_vs_CIXU	-0.0342252	0.0391128	15.3039	0.395079	0.651274	NA
ALMS1_HUMAN|Q8TCU4	ZNRF3_55_vs_NIST	-0.0603412	0.0391128	15.3039	0.143315	0.25282	NA
ALPK1_HUMAN|Q96QP1	CIXU_vs_Untreated	0.0586651	0.0632456	15.3039	0.368027	0.567204	NA
ALPK1_HUMAN|Q96QP1	NIST_vs_Untreated	0.0143916	0.0632456	15.3039	0.823008	0.951541	NA
ALPK1_HUMAN|Q96QP1	ZNRF3_55_vs_Untreated	0.0825971	0.0632456	15.3039	0.210852	0.325026	NA
ALPK1_HUMAN|Q96QP1	NIST_vs_CIXU	-0.0442735	0.0632456	15.3039	0.494417	0.709982	NA
ALPK1_HUMAN|Q96QP1	ZNRF3_55_vs_CIXU	0.0239321	0.0632456	15.3039	0.710332	0.864306	NA
ALPK1_HUMAN|Q96QP1	ZNRF3_55_vs_NIST	0.0682056	0.0632456	15.3039	0.29755	0.432795	NA
ALR_HUMAN|P55789	CIXU_vs_Untreated	-0.0092698	0.0360312	15.3039	0.800396	0.890908	NA
ALR_HUMAN|P55789	NIST_vs_Untreated	-0.0181586	0.0360312	15.3039	0.621461	0.889891	NA
ALR_HUMAN|P55789	ZNRF3_55_vs_Untreated	0.0124956	0.0360312	15.3039	0.733464	0.808443	NA
ALR_HUMAN|P55789	NIST_vs_CIXU	-0.0088888	0.0360312	15.3039	0.808422	0.909854	NA
ALR_HUMAN|P55789	ZNRF3_55_vs_CIXU	0.0217654	0.0360312	15.3039	0.554646	0.767675	NA
ALR_HUMAN|P55789	ZNRF3_55_vs_NIST	0.0306542	0.0360312	15.3039	0.408013	0.545882	NA
ALS2_HUMAN|Q96Q42	CIXU_vs_Untreated	0.206477	0.0793478	15.3039	0.0197706	0.0934558	NA
ALS2_HUMAN|Q96Q42	NIST_vs_Untreated	0.10824	0.0793478	15.3039	0.192258	0.65986	NA
ALS2_HUMAN|Q96Q42	ZNRF3_55_vs_Untreated	0.345116	0.0793478	15.3039	0.00054743	0.00312223	NA
ALS2_HUMAN|Q96Q42	NIST_vs_CIXU	-0.0982376	0.0793478	15.3039	0.23435	0.474682	NA
ALS2_HUMAN|Q96Q42	ZNRF3_55_vs_CIXU	0.138639	0.0793478	15.3039	0.100629	0.327719	NA
ALS2_HUMAN|Q96Q42	ZNRF3_55_vs_NIST	0.236876	0.0793478	15.3039	0.00908473	0.031949	NA
AMACR_HUMAN|Q9UHK6	CIXU_vs_Untreated	0.0503393	0.0808466	15.3039	0.542681	0.713879	NA
AMACR_HUMAN|Q9UHK6	NIST_vs_Untreated	0.0617983	0.0808466	15.3039	0.45626	0.824026	NA
AMACR_HUMAN|Q9UHK6	ZNRF3_55_vs_Untreated	0.104573	0.0808466	15.3039	0.21503	0.329665	NA
AMACR_HUMAN|Q9UHK6	NIST_vs_CIXU	0.011459	0.0808466	15.3039	0.889136	0.950669	NA
AMACR_HUMAN|Q9UHK6	ZNRF3_55_vs_CIXU	0.0542337	0.0808466	15.3039	0.512331	0.743868	NA
AMACR_HUMAN|Q9UHK6	ZNRF3_55_vs_NIST	0.0427747	0.0808466	15.3039	0.604336	0.719901	NA
AMD_HUMAN|P19021	CIXU_vs_Untreated	0.314108	0.147488	15.3039	0.0498154	0.167548	NA
AMD_HUMAN|P19021	NIST_vs_Untreated	-0.0842161	0.147488	15.3039	0.576288	0.871579	NA
AMD_HUMAN|P19021	ZNRF3_55_vs_Untreated	0.385068	0.147488	15.3039	0.0194305	0.0497863	NA
AMD_HUMAN|P19021	NIST_vs_CIXU	-0.398324	0.147488	15.3039	0.0162159	0.107662	NA
AMD_HUMAN|P19021	ZNRF3_55_vs_CIXU	0.0709594	0.147488	15.3039	0.637238	0.821189	NA
AMD_HUMAN|P19021	ZNRF3_55_vs_NIST	0.469284	0.147488	15.3039	0.00606285	0.0234533	NA
AMERL_HUMAN|Q6DCA0	CIXU_vs_Untreated	-0.277636	0.101115	15.3039	0.0148051	0.0776533	NA
AMERL_HUMAN|Q6DCA0	NIST_vs_Untreated	-0.0629803	0.101115	15.3039	0.54255	0.858801	NA
AMERL_HUMAN|Q6DCA0	ZNRF3_55_vs_Untreated	-0.154005	0.101115	15.3039	0.148137	0.249324	NA
AMERL_HUMAN|Q6DCA0	NIST_vs_CIXU	0.214656	0.101115	15.3039	0.0504659	0.205912	NA
AMERL_HUMAN|Q6DCA0	ZNRF3_55_vs_CIXU	0.123631	0.101115	15.3039	0.23995	0.505831	NA
AMERL_HUMAN|Q6DCA0	ZNRF3_55_vs_NIST	-0.0910249	0.101115	15.3039	0.381956	0.519258	NA
AMFR_HUMAN|Q9UKV5	CIXU_vs_Untreated	0.239201	0.0507919	15.3039	0.0002652	0.00592213	NA
AMFR_HUMAN|Q9UKV5	NIST_vs_Untreated	-0.0260159	0.0507919	15.3039	0.61582	0.887045	NA
AMFR_HUMAN|Q9UKV5	ZNRF3_55_vs_Untreated	0.419435	0.0507919	15.3039	5.04e-07	1.69e-05	NA
AMFR_HUMAN|Q9UKV5	NIST_vs_CIXU	-0.265217	0.0507919	15.3039	9.69e-05	0.00517569	NA
AMFR_HUMAN|Q9UKV5	ZNRF3_55_vs_CIXU	0.180234	0.0507919	15.3039	0.0028398	0.0607701	NA
AMFR_HUMAN|Q9UKV5	ZNRF3_55_vs_NIST	0.44545	0.0507919	15.3039	2.34e-07	1.48e-05	NA
AMOL2_HUMAN|Q9Y2J4	CIXU_vs_Untreated	-0.0095812	0.0474714	15.3039	0.842707	0.914667	NA
AMOL2_HUMAN|Q9Y2J4	NIST_vs_Untreated	-0.011941	0.0474714	15.3039	0.804742	0.947035	NA
AMOL2_HUMAN|Q9Y2J4	ZNRF3_55_vs_Untreated	-0.0672949	0.0474714	15.3039	0.176349	0.285591	NA
AMOL2_HUMAN|Q9Y2J4	NIST_vs_CIXU	-0.0023598	0.0474714	15.3039	0.960997	0.982069	NA
AMOL2_HUMAN|Q9Y2J4	ZNRF3_55_vs_CIXU	-0.0577136	0.0474714	15.3039	0.242499	0.508767	NA
AMOL2_HUMAN|Q9Y2J4	ZNRF3_55_vs_NIST	-0.0553539	0.0474714	15.3039	0.261447	0.393808	NA
AMOT_HUMAN|Q4VCS5	CIXU_vs_Untreated	-0.201701	0.0836998	15.3039	0.0289721	0.118513	NA
AMOT_HUMAN|Q4VCS5	NIST_vs_Untreated	-0.0799238	0.0836998	15.3039	0.354476	0.772213	NA
AMOT_HUMAN|Q4VCS5	ZNRF3_55_vs_Untreated	-0.294951	0.0836998	15.3039	0.00298793	0.0115082	NA
AMOT_HUMAN|Q4VCS5	NIST_vs_CIXU	0.121777	0.0836998	15.3039	0.165895	0.39703	NA
AMOT_HUMAN|Q4VCS5	ZNRF3_55_vs_CIXU	-0.0932508	0.0836998	15.3039	0.282424	0.550501	NA
AMOT_HUMAN|Q4VCS5	ZNRF3_55_vs_NIST	-0.215028	0.0836998	15.3039	0.0211263	0.0599739	NA
AMPB_HUMAN|Q9H4A4	CIXU_vs_Untreated	0.0257494	0.0291972	15.3039	0.391466	0.589434	NA
AMPB_HUMAN|Q9H4A4	NIST_vs_Untreated	0.00962183	0.0291972	15.3039	0.74621	0.93066	NA
AMPB_HUMAN|Q9H4A4	ZNRF3_55_vs_Untreated	0.0219827	0.0291972	15.3039	0.462932	0.584513	NA
AMPB_HUMAN|Q9H4A4	NIST_vs_CIXU	-0.0161275	0.0291972	15.3039	0.588675	0.778942	NA
AMPB_HUMAN|Q9H4A4	ZNRF3_55_vs_CIXU	-0.0037666	0.0291972	15.3039	0.899032	0.958591	NA
AMPB_HUMAN|Q9H4A4	ZNRF3_55_vs_NIST	0.0123609	0.0291972	15.3039	0.677923	0.777093	NA
AMPD2_HUMAN|Q01433	CIXU_vs_Untreated	-0.0809717	0.0301778	15.3039	0.0168008	0.0841894	NA
AMPD2_HUMAN|Q01433	NIST_vs_Untreated	-0.0294107	0.0301778	15.3039	0.344923	0.766618	NA
AMPD2_HUMAN|Q01433	ZNRF3_55_vs_Untreated	-0.201913	0.0301778	15.3039	6.51e-06	0.00011728	NA
AMPD2_HUMAN|Q01433	NIST_vs_CIXU	0.051561	0.0301778	15.3039	0.107727	0.313325	NA
AMPD2_HUMAN|Q01433	ZNRF3_55_vs_CIXU	-0.120941	0.0301778	15.3039	0.00110051	0.0376783	NA
AMPD2_HUMAN|Q01433	ZNRF3_55_vs_NIST	-0.172502	0.0301778	15.3039	3.78e-05	0.00057961	NA
AMPL_HUMAN|P28838	CIXU_vs_Untreated	-0.0192506	0.0308024	15.3039	0.541197	0.712615	NA
AMPL_HUMAN|P28838	NIST_vs_Untreated	-0.0096157	0.0308024	15.3039	0.759123	0.93516	NA
AMPL_HUMAN|P28838	ZNRF3_55_vs_Untreated	-0.0702148	0.0308024	15.3039	0.0373684	0.0839044	NA
AMPL_HUMAN|P28838	NIST_vs_CIXU	0.00963498	0.0308024	15.3039	0.758655	0.880626	NA
AMPL_HUMAN|P28838	ZNRF3_55_vs_CIXU	-0.0509642	0.0308024	15.3039	0.118374	0.352192	NA
AMPL_HUMAN|P28838	ZNRF3_55_vs_NIST	-0.0605992	0.0308024	15.3039	0.0675405	0.144808	NA
AMRP_HUMAN|P30533	CIXU_vs_Untreated	0.0440697	0.0311504	15.3039	0.177169	0.362363	NA
AMRP_HUMAN|P30533	NIST_vs_Untreated	-0.061069	0.0311504	15.3039	0.0684067	0.5078	NA
AMRP_HUMAN|P30533	ZNRF3_55_vs_Untreated	0.126239	0.0311504	15.3039	0.00100347	0.00498259	NA
AMRP_HUMAN|P30533	NIST_vs_CIXU	-0.105139	0.0311504	15.3039	0.00406533	0.049591	NA
AMRP_HUMAN|P30533	ZNRF3_55_vs_CIXU	0.0821696	0.0311504	15.3039	0.0184053	0.143537	NA
AMRP_HUMAN|P30533	ZNRF3_55_vs_NIST	0.187308	0.0311504	15.3039	2.18e-05	0.00039729	NA
AMZ2_HUMAN|Q86W34	CIXU_vs_Untreated	0.161996	0.0440166	15.3039	0.00216151	0.0234298	NA
[truncated: 47,039 more rows]

## Sheet: Figure 3h
Normalized mRNA expression: Axin
	NIST*NIST	Cixu*Cixu	Cixu*NIST	Cixu*ZNRF3-55
	1.09656	0.867455	1.10734	1.12236
	1.11517	0.760295	0.948424	1.2377
	0.821189	0.659355	0.776396	0.849373
	0.967074	0.708578	1.33596	1.34065
Normalized mRNA expression: Lgr5
	NIST*NIST	Cixu*Cixu	Cixu*NIST	Cixu*ZNRF3-55
	1.10587	1.23694	1.22535	1.83049
	1.02043	1.06151	1.40459	1.17596
	0.944892	0.956592	1.19519	1.03273
	0.928815	1.02656	1.35804	2.23926
Normalized mRNA expression: MKi67
	NIST*NIST	Cixu*Cixu	Cixu*NIST	Cixu*ZNRF3-55
	1.1403	1.08427	1.07206	1.54199
	1.16679	1.05042	1.0702	1.1237
	0.874638	0.801471	0.958885	0.95243
	0.818275	0.877623	1.19686	1.79308
Normalized mRNA expression: Lyz
	NIST*NIST	Cixu*Cixu	Cixu*NIST	Cixu*ZNRF3-55
	0.536871	1.35434	1.24541	1.88649
	0.722615	1.35039	1.77795	1.634
	1.3829	0.964975	1.36517	0.987398
	1.35762	1.10227	1.28995	3.07974
