# Supplementary material for: Antibody targeting of E3 ubiquitin ligases for receptor degradation
Source: Nature. 2022 Sep 21;610(7930):182–9. doi: 10.1038/s41586-022-05235-6 (PMC9534761; doi:10.1038/s41586-022-05235-6)
Supplement: Supplementary file 7 — Source Data Fig. 4 [file 41586_2022_5235_MOESM7_ESM.xlsx]

## Sheet: Figure 4c
gD + 647 +ve cells (%)	Parental	RNF13	RNF43	RNF128	RNF130	RNF133	RNF148	RNF149	RNF150	RNF167	ZNRF3	ZNRF4
Average Rep1 052821	0.189	0.595	49.2	18.6	70	92.25	0.17	93.75	70.45	0.72	79.7	0.305
Average Rep2 061121	0.49	1.045	72.55	25.35	73.45	98.25	0.675	94.65	81.45	1.14	81.65	0.79
Average Rep3 062221	0.205	0.48	79.05	23.5	76.55	98.3	0.245	93.7	82.15	0.64	78.75	0.59

## Sheet: Figure 4e
		Fzd*gD		Fzd*NIST
RNF43	10	31	37.4	0	20.7
	1	27	32.5	5	19.2
		Fzd*gD		Fzd*NIST
RNF128	10	62	50.5	10	-7
	1	58	47.3	5	-6.8
		Fzd*gD		Fzd*NIST
RNF130	10	55	53.6	-18	-14.8
	1	52	51.4	-9	-10.3
		Fzd*gD		Fzd*NIST
RNF133	10	33	21.1	-1	5.7
	1	25	16.3	2	7.3
		Fzd*gD		Fzd*NIST
RNF149	10	59	50	2	6
	1	53	45.6	2	9.6
		Fzd*gD		Fzd*NIST
RNF150	10	30	24.1	6	7.9
	1	40	28.5	5	3.8
		Fzd*gD		Fzd*NIST
ZNRF3	10	34	36.1	-11	-3.9
	1	31	35.1	-4	-3.9
	X-axis: Conc (µg/ml)	Y-axis: Fzd clearance (%)

## Sheet: Figure 4g
	Concentration (µg/ml)	Cixu-Cixu*RNF43.37.39			Cixu-Cixu*NIST			Cixu*RNF43.37.39			Cixu*NIST
IGF1R clearance (%)	10	73	71.25	70	46.5	37.5	36.5	71	72	73.25	-22	-25.5	-25.75
	1	76	72.5	69.5	40.5	23.75	23.5	68.5	73	72.25	-9	-14	-9.25
	0.1	69.3333	56.75	48.75	27	6.25	9.25	53	67	59	-4.5	-6	-2.75
	0.01	44	21	18	10	-1.75	-0.75	21.5	23.25	16.5	-0.5	-3.5	-1.25
	Concentration (µg/ml)	Cixu-Cixu*RNF43.37.39			Cixu-Cixu*NIST			Cixu*RNF43.37.39			Cixu*NIST
RNF43 clearance (%)	10	10.3333	-6.5	-11.5	-1	6.25	5	5.66667	-24	-23.25	10.5	2.25	2
	1	16.3333	2.25	2.5	7.5	5.5	3.75	16.2667	0	-1	0.5	-0.25	1.25
	0.1	12.3333	2.75	-1.5	6.5	1.5	1	12.8667	8.5	4.5	-3	0	0.25
	0.01	5.66667	3.75	3.25	3.5	4	0.25	4.96667	2.75	0.5	-3	-0.75	1

## Sheet: Figure 4h
	Concentration (µg/ml)	RNF43-RNF43.37.39*Cixu			RNF43-RNF43.37.39*NIST			Cixu*RNF43.37.39
IGF1R clearance (%)	10	85.6667	87	88	-6	-6.25	-8.5	71	72	73.25
	1	85.3333	88	88.75	-3.5	-4	-3.5	68.5	73	72.25
	0.1	84.3333	81.5	77.25	-3.5	-6.25	-1.75	53	67	59
	0.01	45	23	23.25	0.5	-3.75	-4.75	21.5	23.25	16.5
	Concentration (µg/ml)	RNF43-RNF43.37.39*Cixu			RNF43-RNF43.37.39*NIST			Cixu*RNF43.37.39
RNF43 clearance (%)	10	61.6667	43	41.75	41	46.25	45.25	5.66667	-24	-23.25
	1	54.6667	31	28.5	42	38.25	33	16.2667	0	-1
	0.1	42.3333	10	5.75	32	15.25	9.75	12.8667	8.5	4.5
	0.01	13.3333	0.5	3.25	12	4.5	0.75	4.96667	2.75	0.5

## Sheet: Figure 4i
	Concentration (µg/ml)	Cixu-RNF43 Fv-IgG			RNF43-Cixu Fv-IgG			Cixu*RNF43.37.39			Cixu*NIST
IG1R clearance (%)	10	82.5	89.25	94	67.5	81.25	89	60.5	72	73.25	-23	-25.5	-25.75
	1	83.5	89.75	93	66.5	81	85.25	58	73	72.25	-16	-14	-9.25
	0.1	70	83.5	83.25	33	63.5	57.75	45	67	59	-12.5	-6	-2.75
	0.01	20.5	9.33333	25.25	2	16	16.75	18	23.25	16.5	-14	-3.5	-1.25
