# Supplementary material for: Antibody targeting of E3 ubiquitin ligases for receptor degradation
Source: Nature. 2022 Sep 21;610(7930):182–9. doi: 10.1038/s41586-022-05235-6 (PMC9534761; doi:10.1038/s41586-022-05235-6)
Supplement: Supplementary file 8 — Source Data Extended Data Fig. 1 [file 41586_2022_5235_MOESM8_ESM.xlsx]

## Sheet: Extended Data figure 1b
group	RNF130_1563975_at	RNF130_217865_at	RNF130_222058_at	RNF130_230932_at	RNF130_236292_at	RNF150_227657_at	RNF150_229024_at	RNF150_236038_at	RNF43_218704_at	ZNRF3_226360_at
healthy_control	3.52141	8.19466	5.31755	4.49354	6.11287	4.73606	4.41652	3.76651	7.67433	7.67092
healthy_control	4.5372	8.38441	5.12863	3.96226	6.41109	3.26738	4.77604	2.79619	6.61601	6.52284
healthy_control	3.47317	8.49672	5.31049	5.36651	6.10003	3.64325	5.37888	3.72806	7.0911	7.33304
healthy_control	2.83049	8.51672	4.53564	3.85142	5.9575	4.89571	5.49101	3.15509	6.85952	6.84364
healthy_control	3.11182	8.49508	4.92575	3.93819	5.68296	4.38006	5.06688	4.38706	6.48983	7.26799
healthy_control	3.14267	8.51579	5.30128	4.19128	6.18422	4.39899	4.97227	4.9132	7.51578	7.561
healthy_control	4.05654	8.72946	5.63743	4.95603	6.42785	4.74671	5.07726	4.56393	6.91494	6.9859
healthy_control	4.18461	8.8418	5.35625	4.8234	5.37655	5.70029	5.20827	4.19874	7.26595	6.88206
colon_adenoma	3.3329	8.65552	5.27916	4.60163	5.28277	4.32799	4.06109	0.116645	9.23155	8.22551
colon_adenoma	3.46253	8.75469	4.7877	4.47368	5.17687	4.2377	4.49825	1.74925	8.88582	9.01059
colon_adenoma	4.2371	9.26783	5.12532	4.69554	6.14664	4.12091	3.98401	2.35273	9.66032	8.71874
colon_adenoma	4.14889	8.59204	5.68654	4.47394	6.77208	2.69136	5.56136	2.18587	8.87713	8.76389
colon_adenoma	3.57608	8.41019	5.33063	4.39809	5.84046	3.91911	4.98053	-0.133144	9.00183	8.39462
colon_adenoma	3.55862	8.87947	4.63868	5.30109	5.57528	1.71207	4.25798	2.27955	8.19961	8.66198
colon_adenoma	3.24312	8.61308	5.2135	4.61005	5.84116	4.57273	2.98353	2.27328	8.42981	7.05265
colon_adenoma	3.64962	8.86682	5.28145	4.30954	5.76358	4.27338	2.32496	0.649313	8.84717	8.97971
colon_adenoma	4.14814	8.43828	5.11681	4.60694	5.0878	3.64477	2.85693	1.47317	8.99127	7.98082
colon_adenoma	3.20267	8.49272	5.44207	4.47855	6.03371	3.37742	1.39737	1.7532	8.44867	8.75858
colon_adenoma	4.00095	8.56521	5.52731	3.04531	5.51088	4.36963	4.97776	-0.207912	9.65211	8.8068
colon_adenoma	2.31889	8.16056	4.44085	4.61099	5.16665	1.86894	4.5473	3.22212	7.24585	8.21535
colon_adenoma	3.03145	8.56851	5.14975	4.14825	5.72232	3.75924	3.45321	2.31355	8.96515	8.83707
colon_adenoma	3.55927	9.4494	4.81331	5.26964	5.52949	3.53212	3.23165	1.81169	9.26856	8.44984
colon_adenoma	3.03609	8.67559	5.27313	4.33638	5.80107	2.21232	4.37284	3.55814	9.08174	9.00485

## Sheet: Extended Data figure 1c
	RNF43	ZNRF3
Biliary tract	4.79569	-0.691667
Bladder	4.13646	-1.72996
Breast	5.07933	-2.01117
Cervix	2.65127	-2.20007
Colon	6.03968	-1.75673
Esophagus	6.16068	0.771485
Head_Neck	5.00164	-1.07292
Kidney	5.08521	-0.100024
Liver	5.08756	-0.437167
Lung	4.31029	-1.6486
Other	5.62774	-0.528488
Pancreas	3.72566	-3.8092
Prostate	5.61038	-0.697108
Rectum	6.05078	-1.44766
Soft Tissue	2.72371	-2.15183
Stomach	5.42051	0.536798
Thymus	3.57771	-2.76452
Thyroid	2.91745	-1.58744
Uterus	4.6481	-1.65987

## Sheet: Extended Data figure 1f
Cixu	Figi	Gani	h10H5.V1	Istira	Roba	Tepro
2.1	1.5	4.5	2	2.1	3.3	8.4
1.6	1.4	3.7	1.9	4.2	2.7	5.7
6.4	3	40* (outlier excluded)	5.6	4.8	1.3	4.9
