# Supplementary material for: Antibody targeting of E3 ubiquitin ligases for receptor degradation
Source: Nature. 2022 Sep 21;610(7930):182–9. doi: 10.1038/s41586-022-05235-6 (PMC9534761; doi:10.1038/s41586-022-05235-6)
Supplement: Supplementary file 9 — Source Data Extended Data Fig. 2 [file 41586_2022_5235_MOESM9_ESM.xlsx]

## Sheet: Extended Data figure 2a 
		Rat RNF43	Rat ZNRF3	Rabbit RNF43	Rabbit ZNRF3
RNF43-10		0.03
RNF43-18		4.93
RNF43-19		1.84
RNF43-14		62.97
RNF43-35		0.07
RNF43-7		0.29
RNF43-13		16.8
RNF43-12		4.65
RNF43-20		0.43
RNF43-21		0.35
RNF43-9		0.13
RNF43-22		0.37
RNF43-67		0.59
RNF43-3		0.48
RNF43-23		17.27
RNF43-24		3.3
RNF43-25		0.0859
RNF43-26		0.114
RNF43-27		0.291
RNF43-5		0.134
RNF43-1		1.91
RNF43-28		6.47
RNF43-29		1.42
RNF43-30		9.12
RNF43-31		0.504
RNF43-6		0.209
RNF43-32		0.584
RNF43-2		1.36
RNF43-33		5.71
RNF43-34		0.539
RNF43-71		0.58
RNF43-36		1.57
RNF43-37		1.75
RNF43-38		1.49
RNF43-39		76
RNF43-40		31.7
RNF43-16		51.6
RNF43-8		2.81
RNF43-41		1.17
RNF43-4		0.341
RNF43-42		19.8
RNF43-43		17.8
RNF43-11		9.9
RNF43-15		15.6
RNF43-44		13.4
RNF43-17		13.4
ZNRF3-171			1.01
ZNRF3-16			0.07
ZNRF3-17			0.2
ZNRF3-18			0.61
ZNRF3-19			0.27
ZNRF3-6			0.12
ZNRF3-20			3.16
ZNRF3-21			0.27
ZNRF3-22			2.39
ZNRF3-23			0.04
ZNRF3-55			0.02
ZNRF3-41			0.21
ZNRF3-24			0.11
ZNRF3-2			0.06
ZNRF3-25			0.12
ZNRF3-26			7.18
ZNRF3-27			0.611
ZNRF3-7			1.66
ZNRF3-28			0.0565
ZNRF3-8			0.104
ZNRF3-29			0.0974
ZNRF3-5			0.312
ZNRF3-9			1.9
ZNRF3-30			0.0286
ZNRF3-31			0.483
ZNRF3-32			0.104
ZNRF3-4			0.239
ZNRF3-33			0.191
ZNRF3-15			0.161
ZNRF3-34			0.0371
ZNRF3-36			0.0443
ZNRF3-37			0.0783
ZNRF3-38			6.85
ZNRF3-3			0.0424
ZNRF3-39			0.283
ZNRF3-40			0.26
ZNRF3-10			5.3
RNF43-45				99.6
RNF43-46				34.2
RNF43-47				1.8
RNF43-49				10.3
RNF43-50				0.5
RNF43-51				85
RNF43-52				10.3
RNF43-53				0.8
RNF43-54				6.7
RNF43-55				8
RNF43-56				1.1
RNF43-57				27.7
RNF43-58				37.8
RNF43-59				15.5
RNF43-60				12.6
ZNRF3-11					0.2
ZNRF3-14					1.6
ZNRF3-13					8.7

## Sheet: Extended Data figure 2c
Untreated	Cixu*RNF43-68	Cixu*NIST	Cixu*RNF43-55	Cixu*RNF43-16	Cixu*RNF43-17	Cixu*RNF43-46	Cixu*RNF43-71	Cixu*RNF43-15	Cixu*RNF43-43	Cixu*RNF43-52	Cixu*RNF43-44	Cixu*RNF43-11	Cixu*RNF43-14	Cixu*RNF43-60	Cixu*RNF43-40	Cixu*RNF43-20	Cixu*RNF43-39	Cixu*RNF43-23	Cixu*RNF43-42	Cixu*RNF43-33	Cixu*RNF43-30	Cixu*RNF43-28	Cixu*RNF43-13	Cixu*RNF43-50	Cixu*RNF43-53	Cixu*RNF43-22	Cixu*RNF43-29	Cixu*RNF43-69	Cixu*RNF43-12	Cixu*RNF43-37.39	Cixu*RNF43-10	Cixu*RNF43-9	Cixu*RNF43-8	Cixu*RNF43-4	Cixu*RNF43-38	Cixu*RNF43-70	Cixu*RNF43-3	Cixu*RNF43-41	Cixu*RNF43-37	Cixu*RNF43-36	Cixu*RNF43-27	Cixu*RNF43-24	Cixu*RNF43-26	Cixu*RNF43-34	Cixu*RNF43-2	Cixu*RNF43-32	Cixu*RNF43-6	Cixu*RNF43-5	Cixu*RNF43-67
6	8	2	13	30	30	13	35	21	20	17	21	20	26	26	42	28	27	36	53	70	39	40	46	43	50	59	50	43	50	65	54	59	69	71	62	54	65	64	61	69	67	65	66	76	69	75	77	71	74
-5	-1	7	17	15	14	25	3	21	21	24	27	32	25	25	12	29	39	35	23	56	36	44	39	51	46	41	51	58	53	66	54	60	63	68	59	68	57	59	64	56	63	66	68	61	69	64	77	71	70
2		2		14	10			15				25					43			25	42									58		53	50	49													63	69
-2		-12		1	9			22				24					22			9	47									55		48	52	48													62	72
-13		18																												52
-6		24																												50
																														48
																														33
[truncated: 4 more columns]

## Sheet: Extended Data figure 2d
	Time (hours)	Cixu*ZNRF3-55		Cixu*ZNRF3-6		Cixu*RNF43-67		Cixu*RNF43.37.39
Time cource	48	58.5	58	65	61.5	41	32.5	67	60.5
	24	53.5	57	60.5	61.5	38	32.5	67.5	57.5
	8	27.5	38.5	28	37	21	22	47.5	42.5
	4	15.5	29.5	16.5	33	12	23.5	30	38
	2	6.5	23.5	6	25.5	4	25.5	19	32
	1	2.5	15.5	-2	15.5	-0.5	16	16	28
	0	2	-1	-2	-9.5	2	-7.5	1	5
	Dose (μg/mL)	Cixu*ZNRF3-55		Cixu*ZNRF3-6		Cixu*RNF43-67		Cixu*RNF43.37.39
Dose response	0.01	4	4.5	8.5	1	-0.5	-7	10.5	1.5
	0.1	18	39	35.5	45.5	4	16.5	37.5	23
	1	53.5	60	60.5	65.5	38	36	67.5	61.5
	10	62.5	66	59	65.5	55.5	53	69	69.5

## Sheet: Extended Data figure 2e
	Concentration μg/mL	24 hours treat		24 hours treat + 24 hours Recover		24 hours treat + 24 hours Recover + 24 hours retreat
Cixu*NIST	1	19	7	-5	11.5	-3.5	13
Cixu*RNF43-37.39	1	72.5	57.5	25.5	18	64.5	59.5

## Sheet: Extended Data figure 2k
Time (days)	NIST*NIST				RNF43*RNF43				ZNRF3*ZNRF3				RNF43*RNF43 + ZNRF3*ZNRF3				CIXU*NIST				CIXU*CIXU				CIXU*ZNRF3
0	100	100	100	100	100	100	100	100	100	100	100	100	100	100	100	100	100	100	100	100	100	100	100	100	100	100	100	100
1	98.291	100.182	100	99.8128	100	101.291	101.141	100	100	99.8142	100	100	98.1923	95.1823	99.1023	100	99.8123	101.239	100	101.059	100	101.092	99.128	104.351	100	99.8215	100	101.294
7	96.8182	98.5714	99.5025	96.0784	107.589	96.1722	103.483	102	101.515	103.535	101.093	102.051	95.0249	89.1626	97.9899	98.0392	98.01	105.366	104.739	97.8836	101	97.5124	98.5294	107.692	104.103	102.094	96.0199	104
