# Supplementary material for: Antibody targeting of E3 ubiquitin ligases for receptor degradation
Source: Nature. 2022 Sep 21;610(7930):182–9. doi: 10.1038/s41586-022-05235-6 (PMC9534761; doi:10.1038/s41586-022-05235-6)
Supplement: Supplementary file 10 — Source Data Extended Data Fig. 3 [file 41586_2022_5235_MOESM10_ESM.xlsx]

## Sheet: Extended Data figure 3a
X-axis: Total [125I-xIGF1R.Cixu] (M)	Y-axis: Bound [125I-xIGF1R.Cixu] (CPM)
1.79552e-08	2441
5.98507e-09	2342
1.99502e-09	1258
6.65008e-10	962
2.21669e-10	696
7.38898e-11	625
2.46299e-11	541
8.20998e-12	245
2.73666e-12	0
0	0

## Sheet: Extended Data figure 3b
X-axis: Total [125I-xZNRF3.55] (M)	Y-axis [Bound 125I-xZNRF3.55] (CPM)
2.37364e-08	64
7.91213e-09	62
2.63738e-09	26
8.79126e-10	23
9.76806e-11	14
3.25602e-11	16
1.08534e-11	0
3.6178e-12	0
0	0

## Sheet: Extended Data figure 3h
Mixture	TechRepMixture	Run	Channel	Protein	Abundance	BioReplicate	Condition
1	1	1_1	126C	1433B_HUMAN|P31946	18.5366	Untreated_1	Untreated
1	1	1_1	126C	1433E_HUMAN|P62258	17.9584	Untreated_1	Untreated
1	1	1_1	126C	1433F_HUMAN|Q04917	17.844	Untreated_1	Untreated
1	1	1_1	126C	1433G_HUMAN|P61981	18.4854	Untreated_1	Untreated
1	1	1_1	126C	1433S_HUMAN|P31947	18.5436	Untreated_1	Untreated
1	1	1_1	126C	1433T_HUMAN|P27348	19.0549	Untreated_1	Untreated
1	1	1_1	126C	1433Z_HUMAN|P63104	18.8208	Untreated_1	Untreated
1	1	1_1	126C	1A01_HUMAN|P30443	18.3861	Untreated_1	Untreated
1	1	1_1	126C	1A02_HUMAN|P01892	17.0092	Untreated_1	Untreated
1	1	1_1	126C	1A23_HUMAN|P30447	18.7438	Untreated_1	Untreated
1	1	1_1	126C	1B07_HUMAN|P01889	17.8008	Untreated_1	Untreated
1	1	1_1	126C	1B13_HUMAN|P30461	15.6579	Untreated_1	Untreated
1	1	1_1	126C	1C01_HUMAN|P30499	16.4172	Untreated_1	Untreated
1	1	1_1	126C	1C02_HUMAN|P30501	19.4878	Untreated_1	Untreated
1	1	1_1	126C	1C03_HUMAN|P04222	17.7202	Untreated_1	Untreated
1	1	1_1	126C	1C05_HUMAN|Q9TNN7	16.5043	Untreated_1	Untreated
1	1	1_1	126C	1C07_HUMAN|P10321	16.7355	Untreated_1	Untreated
1	1	1_1	126C	2A5A_HUMAN|Q15172	17.6511	Untreated_1	Untreated
1	1	1_1	126C	2A5B_HUMAN|Q15173	14.3279	Untreated_1	Untreated
1	1	1_1	126C	2A5D_HUMAN|Q14738	18.0679	Untreated_1	Untreated
1	1	1_1	126C	2A5E_HUMAN|Q16537	17.4583	Untreated_1	Untreated
1	1	1_1	126C	2A5G_HUMAN|Q13362	15.0467	Untreated_1	Untreated
1	1	1_1	126C	2AAA_HUMAN|P30153	18.127	Untreated_1	Untreated
1	1	1_1	126C	2ABA_HUMAN|P63151	18.2585	Untreated_1	Untreated
1	1	1_1	126C	2ABD_HUMAN|Q66LE6	18.0725	Untreated_1	Untreated
1	1	1_1	126C	3BHS7_HUMAN|Q9H2F3	17.0097	Untreated_1	Untreated
1	1	1_1	126C	3BP1_HUMAN|Q9Y3L3	17.3431	Untreated_1	Untreated
1	1	1_1	126C	3BP2_HUMAN|P78314	16.9426	Untreated_1	Untreated
1	1	1_1	126C	3BP5_HUMAN|O60239	16.9708	Untreated_1	Untreated
1	1	1_1	126C	3BP5L_HUMAN|Q7L8J4	14.7998	Untreated_1	Untreated
1	1	1_1	126C	3HIDH_HUMAN|P31937	18.1178	Untreated_1	Untreated
1	1	1_1	126C	3MG_HUMAN|P29372	17.7378	Untreated_1	Untreated
1	1	1_1	126C	41_HUMAN|P11171	18.0377	Untreated_1	Untreated
1	1	1_1	126C	4EBP1_HUMAN|Q13541	17.5472	Untreated_1	Untreated
1	1	1_1	126C	4EBP2_HUMAN|Q13542	16.9486	Untreated_1	Untreated
1	1	1_1	126C	4ET_HUMAN|Q9NRA8	16.7317	Untreated_1	Untreated
1	1	1_1	126C	4F2_HUMAN|P08195	18.3274	Untreated_1	Untreated
1	1	1_1	126C	5NT3A_HUMAN|Q9H0P0	18.5039	Untreated_1	Untreated
1	1	1_1	126C	5NT3B_HUMAN|Q969T7	18.1977	Untreated_1	Untreated
1	1	1_1	126C	5NTC_HUMAN|P49902	17.7228	Untreated_1	Untreated
1	1	1_1	126C	5NTD_HUMAN|P21589	17.8652	Untreated_1	Untreated
1	1	1_1	126C	68MP_HUMAN|P56378	18.618	Untreated_1	Untreated
1	1	1_1	126C	6PGD_HUMAN|P52209	18.9474	Untreated_1	Untreated
1	1	1_1	126C	6PGL_HUMAN|O95336	17.9833	Untreated_1	Untreated
1	1	1_1	126C	8ODP_HUMAN|P36639	18.0053	Untreated_1	Untreated
1	1	1_1	126C	A0A024QZG0_HUMAN|A0A024QZG0	16.0444	Untreated_1	Untreated
1	1	1_1	126C	A0A024QZR3_HUMAN|A0A024QZR3	18.5311	Untreated_1	Untreated
1	1	1_1	126C	A0A024R0F6_HUMAN|A0A024R0F6	17.0921	Untreated_1	Untreated
1	1	1_1	126C	A0A024R1M8_HUMAN|A0A024R1M8	15.7456	Untreated_1	Untreated
1	1	1_1	126C	A0A024R4E5_HUMAN|A0A024R4E5	17.5245	Untreated_1	Untreated
1	1	1_1	126C	A0A024R798_HUMAN|A0A024R798	18.2181	Untreated_1	Untreated
1	1	1_1	126C	A0A024R8H9_HUMAN|A0A024R8H9	16.0014	Untreated_1	Untreated
1	1	1_1	126C	A0A024R8V0_HUMAN|A0A024R8V0	17.6418	Untreated_1	Untreated
1	1	1_1	126C	A0A024RBS1_HUMAN|A0A024RBS1	13.7121	Untreated_1	Untreated
1	1	1_1	126C	A0A059S8A4_HUMAN|A0A059S8A4	16.7835	Untreated_1	Untreated
1	1	1_1	126C	A0A087WUD1_HUMAN|A0A087WUD1	15.9283	Untreated_1	Untreated
1	1	1_1	126C	A0A087WZE9_HUMAN|A0A087WZE9	15.1388	Untreated_1	Untreated
1	1	1_1	126C	A0A0B4J220_HUMAN|A0A0B4J220	17.9444	Untreated_1	Untreated
1	1	1_1	126C	A0A0C4DG89_HUMAN|A0A0C4DG89	16.5128	Untreated_1	Untreated
1	1	1_1	126C	A0A0F7KYT8_HUMAN|A0A0F7KYT8	16.758	Untreated_1	Untreated
1	1	1_1	126C	A0A0G2JPJ8_HUMAN|A0A0G2JPJ8	17.4331	Untreated_1	Untreated
1	1	1_1	126C	A0A0G2JR96_HUMAN|A0A0G2JR96	15.2666	Untreated_1	Untreated
1	1	1_1	126C	A0A0J9YWL0_HUMAN|A0A0J9YWL0	14.326	Untreated_1	Untreated
1	1	1_1	126C	A0A0X1KG71_HUMAN|A0A0X1KG71	17.4554	Untreated_1	Untreated
1	1	1_1	126C	A0A1B0GVL4_HUMAN|A0A1B0GVL4	20.1457	Untreated_1	Untreated
1	1	1_1	126C	A0A1S5UZ07_HUMAN|A0A1S5UZ07	13.8795	Untreated_1	Untreated
1	1	1_1	126C	A0A1W2PP33_HUMAN|A0A1W2PP33	15.7599	Untreated_1	Untreated
1	1	1_1	126C	A16A1_HUMAN|Q8IZ83	17.3429	Untreated_1	Untreated
1	1	1_1	126C	A16L1_HUMAN|Q676U5	16.952	Untreated_1	Untreated
1	1	1_1	126C	A1A5C5_HUMAN|A1A5C5	17.4537	Untreated_1	Untreated
1	1	1_1	126C	A2MG_HUMAN|P01023	18.9609	Untreated_1	Untreated
1	1	1_1	126C	A4_HUMAN|P05067	17.4034	Untreated_1	Untreated
1	1	1_1	126C	A7BI36_HUMAN|A7BI36	13.2646	Untreated_1	Untreated
1	1	1_1	126C	A7L3B_HUMAN|Q96GX2	16.5318	Untreated_1	Untreated
1	1	1_1	126C	A8K070_HUMAN|A8K070	14.775	Untreated_1	Untreated
1	1	1_1	126C	A8K6Q8_HUMAN|A8K6Q8	19.4819	Untreated_1	Untreated
1	1	1_1	126C	A8K9U6_HUMAN|A8K9U6	15.2099	Untreated_1	Untreated
1	1	1_1	126C	A8KAL2_HUMAN|A8KAL2	13.3601	Untreated_1	Untreated
1	1	1_1	126C	AAAS_HUMAN|Q9NRG9	17.565	Untreated_1	Untreated
1	1	1_1	126C	AAAT_HUMAN|Q15758	17.8659	Untreated_1	Untreated
1	1	1_1	126C	AACS_HUMAN|Q86V21	18.0474	Untreated_1	Untreated
1	1	1_1	126C	AADAT_HUMAN|Q8N5Z0	17.2723	Untreated_1	Untreated
1	1	1_1	126C	AAGAB_HUMAN|Q6PD74	17.6549	Untreated_1	Untreated
1	1	1_1	126C	AAK1_HUMAN|Q2M2I8	17.1797	Untreated_1	Untreated
1	1	1_1	126C	AAKB1_HUMAN|Q9Y478	15.5771	Untreated_1	Untreated
1	1	1_1	126C	AAKG1_HUMAN|P54619	15.8746	Untreated_1	Untreated
1	1	1_1	126C	AAKG2_HUMAN|Q9UGJ0	16.7152	Untreated_1	Untreated
1	1	1_1	126C	AAMDC_HUMAN|Q9H7C9	16.3204	Untreated_1	Untreated
1	1	1_1	126C	AAMP_HUMAN|Q13685	17.4448	Untreated_1	Untreated
1	1	1_1	126C	AAPK1_HUMAN|Q13131	17.3772	Untreated_1	Untreated
1	1	1_1	126C	AAR2_HUMAN|Q9Y312	16.5423	Untreated_1	Untreated
1	1	1_1	126C	AASD1_HUMAN|Q9BTE6	17.5716	Untreated_1	Untreated
1	1	1_1	126C	AASS_HUMAN|Q9UDR5	16.7968	Untreated_1	Untreated
1	1	1_1	126C	AATC_HUMAN|P17174	18.5343	Untreated_1	Untreated
1	1	1_1	126C	AATF_HUMAN|Q9NY61	17.3276	Untreated_1	Untreated
1	1	1_1	126C	AATM_HUMAN|P00505	18.5674	Untreated_1	Untreated
1	1	1_1	126C	AB17A_HUMAN|Q96GS6	16.7979	Untreated_1	Untreated
1	1	1_1	126C	AB17B_HUMAN|Q5VST6	17.2864	Untreated_1	Untreated
1	1	1_1	126C	AB17C_HUMAN|Q6PCB6	15.6093	Untreated_1	Untreated
1	1	1_1	126C	AB1IP_HUMAN|Q7Z5R6	14.1855	Untreated_1	Untreated
1	1	1_1	126C	ABC3C_HUMAN|Q9NRW3	16.1138	Untreated_1	Untreated
1	1	1_1	126C	ABC3F_HUMAN|Q8IUX4	14.1602	Untreated_1	Untreated
1	1	1_1	126C	ABCA1_HUMAN|O95477	17.7526	Untreated_1	Untreated
1	1	1_1	126C	ABCA2_HUMAN|Q9BZC7	16.2125	Untreated_1	Untreated
1	1	1_1	126C	ABCAD_HUMAN|Q86UQ4	19.0589	Untreated_1	Untreated
1	1	1_1	126C	ABCB5_HUMAN|Q2M3G0	19.5939	Untreated_1	Untreated
1	1	1_1	126C	ABCB6_HUMAN|Q9NP58	16.269	Untreated_1	Untreated
1	1	1_1	126C	ABCB7_HUMAN|O75027	18.035	Untreated_1	Untreated
1	1	1_1	126C	ABCBA_HUMAN|Q9NRK6	17.1697	Untreated_1	Untreated
1	1	1_1	126C	ABCD3_HUMAN|P28288	18.2784	Untreated_1	Untreated
1	1	1_1	126C	ABCD4_HUMAN|O14678	15.7689	Untreated_1	Untreated
1	1	1_1	126C	ABCE1_HUMAN|P61221	19.411	Untreated_1	Untreated
1	1	1_1	126C	ABCF1_HUMAN|Q8NE71	17.5978	Untreated_1	Untreated
1	1	1_1	126C	ABCF2_HUMAN|Q9UG63	17.7806	Untreated_1	Untreated
1	1	1_1	126C	ABCF3_HUMAN|Q9NUQ8	16.6034	Untreated_1	Untreated
1	1	1_1	126C	ABCG2_HUMAN|Q9UNQ0	16.0833	Untreated_1	Untreated
1	1	1_1	126C	ABD12_HUMAN|Q8N2K0	16.7781	Untreated_1	Untreated
1	1	1_1	126C	ABH15_HUMAN|Q6UXT9	15.4496	Untreated_1	Untreated
1	1	1_1	126C	ABHD5_HUMAN|Q8WTS1	17.0403	Untreated_1	Untreated
1	1	1_1	126C	ABHD6_HUMAN|Q9BV23	19.0214	Untreated_1	Untreated
1	1	1_1	126C	ABHDA_HUMAN|Q9NUJ1	17.4204	Untreated_1	Untreated
1	1	1_1	126C	ABHDB_HUMAN|Q8NFV4	17.6268	Untreated_1	Untreated
1	1	1_1	126C	ABHDD_HUMAN|Q7L211	15.9499	Untreated_1	Untreated
1	1	1_1	126C	ABHEB_HUMAN|Q96IU4	18.9929	Untreated_1	Untreated
1	1	1_1	126C	ABHGA_HUMAN|O95870	16.4723	Untreated_1	Untreated
1	1	1_1	126C	ABI1_HUMAN|Q8IZP0	12.5513	Untreated_1	Untreated
1	1	1_1	126C	ABI2_HUMAN|Q9NYB9	16.3296	Untreated_1	Untreated
1	1	1_1	126C	ABL1_HUMAN|P00519	15.9296	Untreated_1	Untreated
1	1	1_1	126C	ABL2_HUMAN|P42684	17.938	Untreated_1	Untreated
1	1	1_1	126C	ABLM1_HUMAN|O14639	16.2474	Untreated_1	Untreated
1	1	1_1	126C	ABR_HUMAN|Q12979	17.8014	Untreated_1	Untreated
1	1	1_1	126C	ABRAL_HUMAN|Q9P1F3	16.8923	Untreated_1	Untreated
1	1	1_1	126C	ABRX1_HUMAN|Q6UWZ7	16.47	Untreated_1	Untreated
1	1	1_1	126C	ABRX2_HUMAN|Q15018	17.7937	Untreated_1	Untreated
1	1	1_1	126C	ABT1_HUMAN|Q9ULW3	16.7898	Untreated_1	Untreated
1	1	1_1	126C	ACACA_HUMAN|Q13085	16.9391	Untreated_1	Untreated
1	1	1_1	126C	ACAD8_HUMAN|Q9UKU7	17.4226	Untreated_1	Untreated
1	1	1_1	126C	ACAD9_HUMAN|Q9H845	18.2734	Untreated_1	Untreated
1	1	1_1	126C	ACADM_HUMAN|P11310	17.8906	Untreated_1	Untreated
1	1	1_1	126C	ACADS_HUMAN|P16219	17.9397	Untreated_1	Untreated
1	1	1_1	126C	ACADV_HUMAN|P49748	18.1441	Untreated_1	Untreated
1	1	1_1	126C	ACAP2_HUMAN|Q15057	17.0326	Untreated_1	Untreated
1	1	1_1	126C	ACATN_HUMAN|O00400	16.8228	Untreated_1	Untreated
1	1	1_1	126C	ACBD4_HUMAN|Q8NC06	16.0397	Untreated_1	Untreated
1	1	1_1	126C	ACBD4_HUMAN|Q8NC06-2	17.3551	Untreated_1	Untreated
1	1	1_1	126C	ACBD5_HUMAN|Q5T8D3	17.1673	Untreated_1	Untreated
1	1	1_1	126C	ACBD5_HUMAN|Q5T8D3-2	15.5123	Untreated_1	Untreated
1	1	1_1	126C	ACBD6_HUMAN|Q9BR61	17.0794	Untreated_1	Untreated
1	1	1_1	126C	ACBD7_HUMAN|Q8N6N7	17.9825	Untreated_1	Untreated
1	1	1_1	126C	ACBP_HUMAN|P07108	17.8253	Untreated_1	Untreated
1	1	1_1	126C	ACD_HUMAN|Q96AP0	16.1105	Untreated_1	Untreated
1	1	1_1	126C	ACD10_HUMAN|Q6JQN1	16.5459	Untreated_1	Untreated
1	1	1_1	126C	ACD11_HUMAN|Q709F0	16.9821	Untreated_1	Untreated
1	1	1_1	126C	ACDSB_HUMAN|P45954	17.0102	Untreated_1	Untreated
1	1	1_1	126C	ACE_HUMAN|P12821	16.8361	Untreated_1	Untreated
1	1	1_1	126C	ACINU_HUMAN|Q9UKV3	17.5899	Untreated_1	Untreated
1	1	1_1	126C	ACINU_HUMAN|Q9UKV3-5	18.653	Untreated_1	Untreated
1	1	1_1	126C	ACL6A_HUMAN|O96019	17.1856	Untreated_1	Untreated
1	1	1_1	126C	ACLY_HUMAN|P53396	17.8486	Untreated_1	Untreated
1	1	1_1	126C	ACM3_HUMAN|P20309	15.3385	Untreated_1	Untreated
1	1	1_1	126C	ACO11_HUMAN|Q8WXI4	17.7258	Untreated_1	Untreated
1	1	1_1	126C	ACO13_HUMAN|Q9NPJ3	17.852	Untreated_1	Untreated
1	1	1_1	126C	ACOC_HUMAN|P21399	17.6645	Untreated_1	Untreated
1	1	1_1	126C	ACOD_HUMAN|O00767	17.9838	Untreated_1	Untreated
1	1	1_1	126C	ACON_HUMAN|Q99798	18.8184	Untreated_1	Untreated
1	1	1_1	126C	ACOT8_HUMAN|O14734	17.1362	Untreated_1	Untreated
1	1	1_1	126C	ACOT9_HUMAN|Q9Y305	18.1443	Untreated_1	Untreated
1	1	1_1	126C	ACOX1_HUMAN|Q15067	17.4476	Untreated_1	Untreated
1	1	1_1	126C	ACOX3_HUMAN|O15254	17.1416	Untreated_1	Untreated
1	1	1_1	126C	ACPH_HUMAN|P13798	17.9696	Untreated_1	Untreated
1	1	1_1	126C	ACPM_HUMAN|O14561	16.9886	Untreated_1	Untreated
1	1	1_1	126C	ACS2L_HUMAN|Q9NUB1	16.9856	Untreated_1	Untreated
1	1	1_1	126C	ACSA_HUMAN|Q9NR19	16.7371	Untreated_1	Untreated
1	1	1_1	126C	ACSF2_HUMAN|Q96CM8	17.2741	Untreated_1	Untreated
1	1	1_1	126C	ACSF3_HUMAN|Q4G176	17.9463	Untreated_1	Untreated
1	1	1_1	126C	ACSL1_HUMAN|P33121	16.9671	Untreated_1	Untreated
1	1	1_1	126C	ACSL3_HUMAN|O95573	17.6111	Untreated_1	Untreated
1	1	1_1	126C	ACSL4_HUMAN|O60488	17.9183	Untreated_1	Untreated
1	1	1_1	126C	ACSL5_HUMAN|Q9ULC5	17.12	Untreated_1	Untreated
1	1	1_1	126C	ACTA_HUMAN|P62736	18.6979	Untreated_1	Untreated
1	1	1_1	126C	ACTB_HUMAN|P60709	17.1064	Untreated_1	Untreated
1	1	1_1	126C	ACTBL_HUMAN|Q562R1	15.62	Untreated_1	Untreated
1	1	1_1	126C	ACTBM_HUMAN|Q9BYX7	18.1705	Untreated_1	Untreated
1	1	1_1	126C	ACTL8_HUMAN|Q9H568	17.2287	Untreated_1	Untreated
1	1	1_1	126C	ACTN1_HUMAN|P12814	18.0825	Untreated_1	Untreated
1	1	1_1	126C	ACTN2_HUMAN|P35609	17.7613	Untreated_1	Untreated
1	1	1_1	126C	ACTN4_HUMAN|O43707	18.7824	Untreated_1	Untreated
1	1	1_1	126C	ACTY_HUMAN|P42025	18.1604	Untreated_1	Untreated
1	1	1_1	126C	ACTZ_HUMAN|P61163	17.5049	Untreated_1	Untreated
1	1	1_1	126C	ACV1B_HUMAN|P36896	11.2004	Untreated_1	Untreated
1	1	1_1	126C	ACY1_HUMAN|Q03154	17.1708	Untreated_1	Untreated
1	1	1_1	126C	ACY3_HUMAN|Q96HD9	17.4645	Untreated_1	Untreated
1	1	1_1	126C	ACYP1_HUMAN|P07311	17.6122	Untreated_1	Untreated
1	1	1_1	126C	ACYP2_HUMAN|P14621	16.9713	Untreated_1	Untreated
1	1	1_1	126C	ADA_HUMAN|P00813	17.0214	Untreated_1	Untreated
1	1	1_1	126C	ADA10_HUMAN|O14672	16.1175	Untreated_1	Untreated
1	1	1_1	126C	ADA17_HUMAN|P78536	16.6031	Untreated_1	Untreated
1	1	1_1	126C	ADAM9_HUMAN|Q13443	16.8854	Untreated_1	Untreated
1	1	1_1	126C	ADAP1_HUMAN|O75689	18.022	Untreated_1	Untreated
1	1	1_1	126C	ADAS_HUMAN|O00116	17.7187	Untreated_1	Untreated
1	1	1_1	126C	ADAT1_HUMAN|Q9BUB4	17.1583	Untreated_1	Untreated
1	1	1_1	126C	ADAT2_HUMAN|Q7Z6V5	16.7956	Untreated_1	Untreated
1	1	1_1	126C	ADAT3_HUMAN|Q96EY9	15.4723	Untreated_1	Untreated
1	1	1_1	126C	ADCK1_HUMAN|Q86TW2	14.7744	Untreated_1	Untreated
1	1	1_1	126C	ADCK5_HUMAN|Q3MIX3	14.5078	Untreated_1	Untreated
1	1	1_1	126C	ADCY2_HUMAN|Q08462	17.8715	Untreated_1	Untreated
1	1	1_1	126C	ADCY3_HUMAN|O60266	16.5607	Untreated_1	Untreated
1	1	1_1	126C	ADCY5_HUMAN|O95622	15.8899	Untreated_1	Untreated
1	1	1_1	126C	ADCY6_HUMAN|O43306	15.5138	Untreated_1	Untreated
1	1	1_1	126C	ADCY7_HUMAN|P51828	15.9562	Untreated_1	Untreated
1	1	1_1	126C	ADCY9_HUMAN|O60503	17.0635	Untreated_1	Untreated
1	1	1_1	126C	ADDA_HUMAN|P35611	17.3598	Untreated_1	Untreated
1	1	1_1	126C	ADDG_HUMAN|Q9UEY8	18.0938	Untreated_1	Untreated
1	1	1_1	126C	ADHX_HUMAN|P11766	19.1903	Untreated_1	Untreated
1	1	1_1	126C	ADIP_HUMAN|Q9Y2D8	16.4885	Untreated_1	Untreated
1	1	1_1	126C	ADIRF_HUMAN|Q15847	17.9474	Untreated_1	Untreated
1	1	1_1	126C	ADK_HUMAN|P55263	18.0344	Untreated_1	Untreated
1	1	1_1	126C	ADNP_HUMAN|Q9H2P0	17.2735	Untreated_1	Untreated
1	1	1_1	126C	ADNP2_HUMAN|Q6IQ32	16.3767	Untreated_1	Untreated
1	1	1_1	126C	ADPGK_HUMAN|Q9BRR6	17.0229	Untreated_1	Untreated
1	1	1_1	126C	ADPPT_HUMAN|Q9NRN7	17.8524	Untreated_1	Untreated
1	1	1_1	126C	ADR1_HUMAN|Q96A54	16.3048	Untreated_1	Untreated
1	1	1_1	126C	ADR2_HUMAN|Q86V24	15.7615	Untreated_1	Untreated
1	1	1_1	126C	ADRM1_HUMAN|Q16186	18.241	Untreated_1	Untreated
1	1	1_1	126C	ADRO_HUMAN|P22570	19.6316	Untreated_1	Untreated
1	1	1_1	126C	ADRO_HUMAN|P22570-6	15.9108	Untreated_1	Untreated
1	1	1_1	126C	ADSV_HUMAN|Q9Y6U3	16.3005	Untreated_1	Untreated
1	1	1_1	126C	ADT1_HUMAN|P12235	18.3942	Untreated_1	Untreated
1	1	1_1	126C	ADT2_HUMAN|P05141	19.8584	Untreated_1	Untreated
1	1	1_1	126C	ADT3_HUMAN|P12236	18.0674	Untreated_1	Untreated
1	1	1_1	126C	ADX_HUMAN|P10109	19.2496	Untreated_1	Untreated
1	1	1_1	126C	AEDO_HUMAN|Q96SZ5	17.4572	Untreated_1	Untreated
1	1	1_1	126C	AES_HUMAN|Q08117	16.9768	Untreated_1	Untreated
1	1	1_1	126C	AF10_HUMAN|P55197	15.0114	Untreated_1	Untreated
1	1	1_1	126C	AF17_HUMAN|P55198	14.8531	Untreated_1	Untreated
1	1	1_1	126C	AFAD_HUMAN|P55196	17.4273	Untreated_1	Untreated
1	1	1_1	126C	AFAP1_HUMAN|Q8N556	16.2839	Untreated_1	Untreated
1	1	1_1	126C	AFF1_HUMAN|P51825	15.5831	Untreated_1	Untreated
1	1	1_1	126C	AFF4_HUMAN|Q9UHB7	16.0215	Untreated_1	Untreated
1	1	1_1	126C	AFG1L_HUMAN|Q8WV93	17.2572	Untreated_1	Untreated
1	1	1_1	126C	AFG32_HUMAN|Q9Y4W6	18.3075	Untreated_1	Untreated
1	1	1_1	126C	AFTIN_HUMAN|Q6ULP2	16.3545	Untreated_1	Untreated
1	1	1_1	126C	AG10A_HUMAN|Q5BKT4	17.6358	Untreated_1	Untreated
1	1	1_1	126C	AG1L2_HUMAN|C9J202	18.6463	Untreated_1	Untreated
1	1	1_1	126C	AGA11_HUMAN|Q8TF27	18.0243	Untreated_1	Untreated
1	1	1_1	126C	AGAL_HUMAN|P06280	17.0929	Untreated_1	Untreated
1	1	1_1	126C	AGAP1_HUMAN|Q9UPQ3	15.7865	Untreated_1	Untreated
1	1	1_1	126C	AGFG1_HUMAN|P52594	18.5365	Untreated_1	Untreated
1	1	1_1	126C	AGFG2_HUMAN|O95081	15.5724	Untreated_1	Untreated
1	1	1_1	126C	AGGF1_HUMAN|Q8N302	17.5921	Untreated_1	Untreated
1	1	1_1	126C	AGM1_HUMAN|O95394	17.7531	Untreated_1	Untreated
1	1	1_1	126C	AGO1_HUMAN|Q9UL18	16.9821	Untreated_1	Untreated
1	1	1_1	126C	AGO2_HUMAN|Q9UKV8	17.6806	Untreated_1	Untreated
1	1	1_1	126C	AGO3_HUMAN|Q9H9G7	15.2839	Untreated_1	Untreated
1	1	1_1	126C	AGRA3_HUMAN|Q8IWK6	14.3193	Untreated_1	Untreated
1	1	1_1	126C	AGRG1_HUMAN|Q9Y653	16.0536	Untreated_1	Untreated
1	1	1_1	126C	AHDC1_HUMAN|Q5TGY3	16.7353	Untreated_1	Untreated
1	1	1_1	126C	AHNK_HUMAN|Q09666	18.0394	Untreated_1	Untreated
1	1	1_1	126C	AHNK2_HUMAN|Q8IVF2	16.8314	Untreated_1	Untreated
1	1	1_1	126C	AHR_HUMAN|P35869	16.6644	Untreated_1	Untreated
1	1	1_1	126C	AHSA1_HUMAN|O95433	18.1515	Untreated_1	Untreated
1	1	1_1	126C	AIDA_HUMAN|Q96BJ3	16.8117	Untreated_1	Untreated
1	1	1_1	126C	AIF1L_HUMAN|Q9BQI0	17.1068	Untreated_1	Untreated
1	1	1_1	126C	AIFM1_HUMAN|O95831	19.0687	Untreated_1	Untreated
1	1	1_1	126C	AIFM2_HUMAN|Q9BRQ8	18.4685	Untreated_1	Untreated
1	1	1_1	126C	AIMP1_HUMAN|Q12904	19.1049	Untreated_1	Untreated
1	1	1_1	126C	AIMP2_HUMAN|Q13155	18.3329	Untreated_1	Untreated
1	1	1_1	126C	AIP_HUMAN|O00170	18.2087	Untreated_1	Untreated
1	1	1_1	126C	AJUBA_HUMAN|Q96IF1	16.5685	Untreated_1	Untreated
1	1	1_1	126C	AK17A_HUMAN|Q02040	16.7542	Untreated_1	Untreated
1	1	1_1	126C	AK1A1_HUMAN|P14550	18.5223	Untreated_1	Untreated
1	1	1_1	126C	AKA10_HUMAN|O43572	17.6594	Untreated_1	Untreated
1	1	1_1	126C	AKA11_HUMAN|Q9UKA4	16.2645	Untreated_1	Untreated
1	1	1_1	126C	AKA12_HUMAN|Q02952	16.2181	Untreated_1	Untreated
1	1	1_1	126C	AKAP1_HUMAN|Q92667	17.8562	Untreated_1	Untreated
1	1	1_1	126C	AKAP8_HUMAN|O43823	17.1774	Untreated_1	Untreated
1	1	1_1	126C	AKAP9_HUMAN|Q99996	17.1953	Untreated_1	Untreated
1	1	1_1	126C	AKIB1_HUMAN|Q9P2G1	17.0567	Untreated_1	Untreated
1	1	1_1	126C	AKIP_HUMAN|Q9NWT8	16.1092	Untreated_1	Untreated
1	1	1_1	126C	AKP13_HUMAN|Q12802	16.1844	Untreated_1	Untreated
1	1	1_1	126C	AKP8L_HUMAN|Q9ULX6	18.0224	Untreated_1	Untreated
1	1	1_1	126C	AKT1_HUMAN|P31749	18.3316	Untreated_1	Untreated
1	1	1_1	126C	AKT2_HUMAN|P31751	16.919	Untreated_1	Untreated
1	1	1_1	126C	AKTIP_HUMAN|Q9H8T0	15.5465	Untreated_1	Untreated
1	1	1_1	126C	AKTS1_HUMAN|Q96B36	17.2984	Untreated_1	Untreated
1	1	1_1	126C	AL14E_HUMAN|Q8N8R7	16.9098	Untreated_1	Untreated
1	1	1_1	126C	AL1A1_HUMAN|P00352	17.1973	Untreated_1	Untreated
1	1	1_1	126C	AL1A2_HUMAN|O94788	19.1586	Untreated_1	Untreated
1	1	1_1	126C	AL1B1_HUMAN|P30837	18.3965	Untreated_1	Untreated
1	1	1_1	126C	AL1L1_HUMAN|O75891	17.588	Untreated_1	Untreated
1	1	1_1	126C	AL1L2_HUMAN|Q3SY69	17.615	Untreated_1	Untreated
1	1	1_1	126C	AL3A1_HUMAN|P30838	18.0381	Untreated_1	Untreated
1	1	1_1	126C	AL3A2_HUMAN|P51648	17.5457	Untreated_1	Untreated
1	1	1_1	126C	AL4A1_HUMAN|P30038	17.816	Untreated_1	Untreated
1	1	1_1	126C	AL7A1_HUMAN|P49419	17.6922	Untreated_1	Untreated
1	1	1_1	126C	AL7A1_HUMAN|P49419-2	18.1318	Untreated_1	Untreated
1	1	1_1	126C	AL9A1_HUMAN|P49189	18.3191	Untreated_1	Untreated
1	1	1_1	126C	ALAT1_HUMAN|P24298	18.8197	Untreated_1	Untreated
1	1	1_1	126C	ALAT2_HUMAN|Q8TD30	18.3797	Untreated_1	Untreated
1	1	1_1	126C	ALBU_HUMAN|P02768	18.4191	Untreated_1	Untreated
1	1	1_1	126C	ALDH2_HUMAN|P05091	18.5312	Untreated_1	Untreated
1	1	1_1	126C	ALDOA_HUMAN|P04075	18.7125	Untreated_1	Untreated
1	1	1_1	126C	ALDOC_HUMAN|P09972	16.8318	Untreated_1	Untreated
1	1	1_1	126C	ALG1_HUMAN|Q9BT22	17.6295	Untreated_1	Untreated
1	1	1_1	126C	ALG11_HUMAN|Q2TAA5	16.9133	Untreated_1	Untreated
1	1	1_1	126C	ALG1L_HUMAN|Q6GMV1	15.6689	Untreated_1	Untreated
1	1	1_1	126C	ALG2_HUMAN|Q9H553	17.3457	Untreated_1	Untreated
1	1	1_1	126C	ALG3_HUMAN|Q92685	19.62	Untreated_1	Untreated
1	1	1_1	126C	ALG5_HUMAN|Q9Y673	18.4477	Untreated_1	Untreated
1	1	1_1	126C	ALG6_HUMAN|Q9Y672	17.8171	Untreated_1	Untreated
1	1	1_1	126C	ALG8_HUMAN|Q9BVK2	18.8744	Untreated_1	Untreated
1	1	1_1	126C	ALG9_HUMAN|Q9H6U8	16.4426	Untreated_1	Untreated
1	1	1_1	126C	ALKB1_HUMAN|Q13686	17.1792	Untreated_1	Untreated
1	1	1_1	126C	ALKB2_HUMAN|Q6NS38	17.7636	Untreated_1	Untreated
1	1	1_1	126C	ALKB3_HUMAN|Q96Q83	17.9887	Untreated_1	Untreated
1	1	1_1	126C	ALKB4_HUMAN|Q9NXW9	16.0458	Untreated_1	Untreated
1	1	1_1	126C	ALKB5_HUMAN|Q6P6C2	17.0502	Untreated_1	Untreated
1	1	1_1	126C	ALKB6_HUMAN|Q3KRA9	15.8316	Untreated_1	Untreated
1	1	1_1	126C	ALKB8_HUMAN|Q96BT7	16.1736	Untreated_1	Untreated
1	1	1_1	126C	ALMS1_HUMAN|Q8TCU4	15.6136	Untreated_1	Untreated
1	1	1_1	126C	ALPK1_HUMAN|Q96QP1	19.2191	Untreated_1	Untreated
1	1	1_1	126C	ALR_HUMAN|P55789	16.7035	Untreated_1	Untreated
1	1	1_1	126C	ALS2_HUMAN|Q96Q42	16.2139	Untreated_1	Untreated
1	1	1_1	126C	AMACR_HUMAN|Q9UHK6	16.4116	Untreated_1	Untreated
1	1	1_1	126C	AMD_HUMAN|P19021	13.9708	Untreated_1	Untreated
1	1	1_1	126C	AMERL_HUMAN|Q6DCA0	15.946	Untreated_1	Untreated
1	1	1_1	126C	AMFR_HUMAN|Q9UKV5	15.3689	Untreated_1	Untreated
1	1	1_1	126C	AMOL2_HUMAN|Q9Y2J4	15.5634	Untreated_1	Untreated
1	1	1_1	126C	AMOT_HUMAN|Q4VCS5	19.8348	Untreated_1	Untreated
1	1	1_1	126C	AMPB_HUMAN|Q9H4A4	18.0865	Untreated_1	Untreated
1	1	1_1	126C	AMPD2_HUMAN|Q01433	17.5825	Untreated_1	Untreated
1	1	1_1	126C	AMPL_HUMAN|P28838	18.6577	Untreated_1	Untreated
1	1	1_1	126C	AMRP_HUMAN|P30533	17.6001	Untreated_1	Untreated
1	1	1_1	126C	AMZ2_HUMAN|Q86W34	16.5469	Untreated_1	Untreated
1	1	1_1	126C	AN13A_HUMAN|Q8IZ07	15.8213	Untreated_1	Untreated
1	1	1_1	126C	AN32A_HUMAN|P39687	18.8684	Untreated_1	Untreated
1	1	1_1	126C	AN32B_HUMAN|Q92688	19.0566	Untreated_1	Untreated
1	1	1_1	126C	AN32E_HUMAN|Q9BTT0	16.1017	Untreated_1	Untreated
1	1	1_1	126C	ANAG_HUMAN|P54802	16.4406	Untreated_1	Untreated
1	1	1_1	126C	ANC2_HUMAN|Q9UJX6	16.1015	Untreated_1	Untreated
1	1	1_1	126C	ANCHR_HUMAN|Q96K21	15.3179	Untreated_1	Untreated
1	1	1_1	126C	ANFY1_HUMAN|Q9P2R3	17.0463	Untreated_1	Untreated
1	1	1_1	126C	ANGE1_HUMAN|Q9UNK9	17.6664	Untreated_1	Untreated
1	1	1_1	126C	ANGE2_HUMAN|Q5VTE6	17.7321	Untreated_1	Untreated
1	1	1_1	126C	ANK2_HUMAN|Q01484	14.3705	Untreated_1	Untreated
1	1	1_1	126C	ANK3_HUMAN|Q12955	17.4075	Untreated_1	Untreated
1	1	1_1	126C	ANK3_HUMAN|Q12955-4	17.2671	Untreated_1	Untreated
1	1	1_1	126C	ANKH1_HUMAN|Q8IWZ3	17.315	Untreated_1	Untreated
1	1	1_1	126C	ANKL2_HUMAN|Q86XL3	16.4286	Untreated_1	Untreated
1	1	1_1	126C	ANKS6_HUMAN|Q68DC2	14.6901	Untreated_1	Untreated
1	1	1_1	126C	ANKY2_HUMAN|Q8IV38	17.6324	Untreated_1	Untreated
1	1	1_1	126C	ANKZ1_HUMAN|Q9H8Y5	16.9047	Untreated_1	Untreated
1	1	1_1	126C	ANLN_HUMAN|Q9NQW6	17.6858	Untreated_1	Untreated
1	1	1_1	126C	ANM1_HUMAN|Q99873	18.2582	Untreated_1	Untreated
1	1	1_1	126C	ANM3_HUMAN|O60678	17.9566	Untreated_1	Untreated
1	1	1_1	126C	ANM5_HUMAN|O14744	18.7319	Untreated_1	Untreated
1	1	1_1	126C	ANM6_HUMAN|Q96LA8	17.765	Untreated_1	Untreated
1	1	1_1	126C	ANM7_HUMAN|Q9NVM4	16.044	Untreated_1	Untreated
1	1	1_1	126C	ANM9_HUMAN|Q6P2P2	17.0481	Untreated_1	Untreated
1	1	1_1	126C	ANO10_HUMAN|Q9NW15	16.4467	Untreated_1	Untreated
1	1	1_1	126C	ANO6_HUMAN|Q4KMQ2	17.416	Untreated_1	Untreated
1	1	1_1	126C	ANO9_HUMAN|A1A5B4	15.996	Untreated_1	Untreated
1	1	1_1	126C	ANR10_HUMAN|Q9NXR5	14.4308	Untreated_1	Untreated
1	1	1_1	126C	ANR11_HUMAN|Q6UB99	16.3187	Untreated_1	Untreated
1	1	1_1	126C	ANR12_HUMAN|Q6UB98	14.9496	Untreated_1	Untreated
1	1	1_1	126C	ANR16_HUMAN|Q6P6B7	17.0305	Untreated_1	Untreated
1	1	1_1	126C	ANR17_HUMAN|O75179	17.5212	Untreated_1	Untreated
1	1	1_1	126C	ANR27_HUMAN|Q96NW4	16.2709	Untreated_1	Untreated
1	1	1_1	126C	ANR28_HUMAN|O15084	16.8148	Untreated_1	Untreated
1	1	1_1	126C	ANR35_HUMAN|Q8N283	18.6245	Untreated_1	Untreated
1	1	1_1	126C	ANR39_HUMAN|Q53RE8	17.0739	Untreated_1	Untreated
1	1	1_1	126C	ANR40_HUMAN|Q6AI12	17.2588	Untreated_1	Untreated
1	1	1_1	126C	ANR44_HUMAN|Q8N8A2	15.8365	Untreated_1	Untreated
1	1	1_1	126C	ANR49_HUMAN|Q8WVL7	16.691	Untreated_1	Untreated
1	1	1_1	126C	ANR50_HUMAN|Q9ULJ7	16.6257	Untreated_1	Untreated
1	1	1_1	126C	ANR52_HUMAN|Q8NB46	15.7117	Untreated_1	Untreated
1	1	1_1	126C	ANR54_HUMAN|Q6NXT1	17.0207	Untreated_1	Untreated
1	1	1_1	126C	ANS1A_HUMAN|Q92625	17.3773	Untreated_1	Untreated
1	1	1_1	126C	ANT3_HUMAN|P01008	16.4655	Untreated_1	Untreated
1	1	1_1	126C	ANX11_HUMAN|P50995	18.6908	Untreated_1	Untreated
1	1	1_1	126C	ANXA1_HUMAN|P04083	18.7246	Untreated_1	Untreated
1	1	1_1	126C	ANXA2_HUMAN|P07355	18.7928	Untreated_1	Untreated
1	1	1_1	126C	ANXA3_HUMAN|P12429	18.5546	Untreated_1	Untreated
1	1	1_1	126C	ANXA4_HUMAN|P09525	17.8045	Untreated_1	Untreated
1	1	1_1	126C	ANXA5_HUMAN|P08758	17.9872	Untreated_1	Untreated
1	1	1_1	126C	ANXA6_HUMAN|P08133	18.192	Untreated_1	Untreated
1	1	1_1	126C	ANXA7_HUMAN|P20073	17.6557	Untreated_1	Untreated
1	1	1_1	126C	AOFA_HUMAN|P21397	17.6687	Untreated_1	Untreated
1	1	1_1	126C	AOFB_HUMAN|P27338	17.2887	Untreated_1	Untreated
1	1	1_1	126C	AP1AR_HUMAN|Q63HQ0	17.2908	Untreated_1	Untreated
1	1	1_1	126C	AP1B1_HUMAN|Q10567	17.5225	Untreated_1	Untreated
1	1	1_1	126C	AP1G1_HUMAN|O43747	18.2022	Untreated_1	Untreated
1	1	1_1	126C	AP1G2_HUMAN|O75843	16.047	Untreated_1	Untreated
1	1	1_1	126C	AP1M1_HUMAN|Q9BXS5	18.0325	Untreated_1	Untreated
1	1	1_1	126C	AP1M2_HUMAN|Q9Y6Q5	17.7598	Untreated_1	Untreated
1	1	1_1	126C	AP1S1_HUMAN|P61966	16.6349	Untreated_1	Untreated
1	1	1_1	126C	AP1S3_HUMAN|Q96PC3	18.187	Untreated_1	Untreated
1	1	1_1	126C	AP2A_HUMAN|P05549	16.6246	Untreated_1	Untreated
1	1	1_1	126C	AP2A1_HUMAN|O95782	18.3177	Untreated_1	Untreated
1	1	1_1	126C	AP2A2_HUMAN|O94973	17.5978	Untreated_1	Untreated
1	1	1_1	126C	AP2B1_HUMAN|P63010	17.6461	Untreated_1	Untreated
1	1	1_1	126C	AP2M1_HUMAN|Q96CW1	18.8023	Untreated_1	Untreated
1	1	1_1	126C	AP2M1_HUMAN|Q96CW1-2	15.7511	Untreated_1	Untreated
1	1	1_1	126C	AP2S1_HUMAN|P53680	16.7155	Untreated_1	Untreated
1	1	1_1	126C	AP3B1_HUMAN|O00203	18.6399	Untreated_1	Untreated
1	1	1_1	126C	AP3D1_HUMAN|O14617	17.5122	Untreated_1	Untreated
1	1	1_1	126C	AP3M1_HUMAN|Q9Y2T2	17.3783	Untreated_1	Untreated
1	1	1_1	126C	AP3M2_HUMAN|P53677	15.5047	Untreated_1	Untreated
1	1	1_1	126C	AP3S1_HUMAN|Q92572	17.8684	Untreated_1	Untreated
1	1	1_1	126C	AP3S2_HUMAN|P59780	16.2663	Untreated_1	Untreated
1	1	1_1	126C	AP4A_HUMAN|P50583	17.8211	Untreated_1	Untreated
1	1	1_1	126C	AP4AT_HUMAN|Q96N21	15.056	Untreated_1	Untreated
1	1	1_1	126C	AP4B1_HUMAN|Q9Y6B7	16.7809	Untreated_1	Untreated
1	1	1_1	126C	AP4E1_HUMAN|Q9UPM8	17.6628	Untreated_1	Untreated
1	1	1_1	126C	AP4M1_HUMAN|O00189	16.6716	Untreated_1	Untreated
1	1	1_1	126C	AP4S1_HUMAN|Q9Y587	16.6666	Untreated_1	Untreated
1	1	1_1	126C	AP5B1_HUMAN|Q2VPB7	15.692	Untreated_1	Untreated
1	1	1_1	126C	AP5M1_HUMAN|Q9H0R1	17.3424	Untreated_1	Untreated
1	1	1_1	126C	AP5S1_HUMAN|Q9NUS5	16.6309	Untreated_1	Untreated
1	1	1_1	126C	AP5Z1_HUMAN|O43299	16.1055	Untreated_1	Untreated
1	1	1_1	126C	APAF_HUMAN|O14727	15.4172	Untreated_1	Untreated
1	1	1_1	126C	APBA1_HUMAN|Q02410	18.3323	Untreated_1	Untreated
1	1	1_1	126C	APBA3_HUMAN|O96018	11.8442	Untreated_1	Untreated
1	1	1_1	126C	APBB2_HUMAN|Q92870	16.984	Untreated_1	Untreated
1	1	1_1	126C	APBP2_HUMAN|Q92624	13.8662	Untreated_1	Untreated
1	1	1_1	126C	APC_HUMAN|P25054	16.6374	Untreated_1	Untreated
1	1	1_1	126C	APC1_HUMAN|Q9H1A4	17.376	Untreated_1	Untreated
1	1	1_1	126C	APC10_HUMAN|Q9UM13	17.1673	Untreated_1	Untreated
1	1	1_1	126C	APC16_HUMAN|Q96DE5	16.7294	Untreated_1	Untreated
1	1	1_1	126C	APC4_HUMAN|Q9UJX5	16.6392	Untreated_1	Untreated
1	1	1_1	126C	APC5_HUMAN|Q9UJX4	16.2025	Untreated_1	Untreated
1	1	1_1	126C	APC7_HUMAN|Q9UJX3	17.6666	Untreated_1	Untreated
1	1	1_1	126C	APEX1_HUMAN|P27695	18.4996	Untreated_1	Untreated
1	1	1_1	126C	APEX2_HUMAN|Q9UBZ4	14.3254	Untreated_1	Untreated
1	1	1_1	126C	APH1A_HUMAN|Q96BI3	16.5171	Untreated_1	Untreated
1	1	1_1	126C	APH1B_HUMAN|Q8WW43	18.5339	Untreated_1	Untreated
1	1	1_1	126C	API5_HUMAN|Q9BZZ5	17.9448	Untreated_1	Untreated
1	1	1_1	126C	API5_HUMAN|Q9BZZ5-2	17.3984	Untreated_1	Untreated
1	1	1_1	126C	APLP2_HUMAN|Q06481	15.1331	Untreated_1	Untreated
1	1	1_1	126C	APMAP_HUMAN|Q9HDC9	18.4839	Untreated_1	Untreated
1	1	1_1	126C	APOB_HUMAN|P04114	16.7506	Untreated_1	Untreated
1	1	1_1	126C	APOC3_HUMAN|P02656	15.5142	Untreated_1	Untreated
1	1	1_1	126C	APOE_HUMAN|P02649	15.4643	Untreated_1	Untreated
1	1	1_1	126C	APOH_HUMAN|P02749	18.5765	Untreated_1	Untreated
1	1	1_1	126C	APOL2_HUMAN|Q9BQE5	17.3252	Untreated_1	Untreated
1	1	1_1	126C	APOP1_HUMAN|Q96IL0	13.1155	Untreated_1	Untreated
1	1	1_1	126C	APT_HUMAN|P07741	17.4093	Untreated_1	Untreated
1	1	1_1	126C	AQR_HUMAN|O60306	17.5837	Untreated_1	Untreated
1	1	1_1	126C	AR13B_HUMAN|Q3SXY8	15.126	Untreated_1	Untreated
1	1	1_1	126C	AR2BP_HUMAN|Q9Y2Y0	15.7978	Untreated_1	Untreated
1	1	1_1	126C	AR6P1_HUMAN|Q15041	19.5143	Untreated_1	Untreated
1	1	1_1	126C	AR6P4_HUMAN|Q66PJ3	16.2918	Untreated_1	Untreated
1	1	1_1	126C	AR6P6_HUMAN|Q8N6S5	16.1449	Untreated_1	Untreated
1	1	1_1	126C	ARAF_HUMAN|P10398	18.0356	Untreated_1	Untreated
1	1	1_1	126C	ARAID_HUMAN|Q6UW56	17.5871	Untreated_1	Untreated
1	1	1_1	126C	ARAP1_HUMAN|Q96P48	14.8478	Untreated_1	Untreated
1	1	1_1	126C	ARBK1_HUMAN|P25098	17.2647	Untreated_1	Untreated
1	1	1_1	126C	ARC1A_HUMAN|Q92747	17.7168	Untreated_1	Untreated
1	1	1_1	126C	ARC1B_HUMAN|O15143	18.0864	Untreated_1	Untreated
1	1	1_1	126C	AREG_HUMAN|P15514	17.3883	Untreated_1	Untreated
1	1	1_1	126C	ARF1_HUMAN|P84077	17.9374	Untreated_1	Untreated
1	1	1_1	126C	ARF4_HUMAN|P18085	17.4218	Untreated_1	Untreated
1	1	1_1	126C	ARF5_HUMAN|P84085	17.9544	Untreated_1	Untreated
1	1	1_1	126C	ARF6_HUMAN|P62330	17.8596	Untreated_1	Untreated
1	1	1_1	126C	ARFG1_HUMAN|Q8N6T3	16.9555	Untreated_1	Untreated
1	1	1_1	126C	ARFG2_HUMAN|Q8N6H7	17.9792	Untreated_1	Untreated
1	1	1_1	126C	ARFG3_HUMAN|Q9NP61	18.1822	Untreated_1	Untreated
1	1	1_1	126C	ARFP1_HUMAN|P53367	17.1799	Untreated_1	Untreated
1	1	1_1	126C	ARFP1_HUMAN|P53367-2	15.9953	Untreated_1	Untreated
1	1	1_1	126C	ARFP2_HUMAN|P53365	17.587	Untreated_1	Untreated
1	1	1_1	126C	ARFRP_HUMAN|Q13795	17.6842	Untreated_1	Untreated
1	1	1_1	126C	ARG35_HUMAN|A5YM69	15.7722	Untreated_1	Untreated
1	1	1_1	126C	ARGL1_HUMAN|Q9NWB6	18.1003	Untreated_1	Untreated
1	1	1_1	126C	ARH_HUMAN|Q5SW96	18.5187	Untreated_1	Untreated
1	1	1_1	126C	ARH38_HUMAN|Q9NXL2	18.3886	Untreated_1	Untreated
1	1	1_1	126C	ARHG1_HUMAN|Q92888	17.8028	Untreated_1	Untreated
1	1	1_1	126C	ARHG2_HUMAN|Q92974	16.8635	Untreated_1	Untreated
1	1	1_1	126C	ARHG3_HUMAN|Q9NR81	16.2357	Untreated_1	Untreated
1	1	1_1	126C	ARHG4_HUMAN|Q9NR80	13.458	Untreated_1	Untreated
1	1	1_1	126C	ARHG5_HUMAN|Q12774	16.1399	Untreated_1	Untreated
1	1	1_1	126C	ARHG7_HUMAN|Q14155-1	16.9591	Untreated_1	Untreated
1	1	1_1	126C	ARHG8_HUMAN|Q7Z628	14.6914	Untreated_1	Untreated
1	1	1_1	126C	ARHGA_HUMAN|O15013	16.0718	Untreated_1	Untreated
1	1	1_1	126C	ARHGB_HUMAN|O15085	16.4329	Untreated_1	Untreated
1	1	1_1	126C	ARHGC_HUMAN|Q9NZN5	16.6398	Untreated_1	Untreated
1	1	1_1	126C	ARHGG_HUMAN|Q5VV41	17.4655	Untreated_1	Untreated
1	1	1_1	126C	ARHGI_HUMAN|Q6ZSZ5	15.2991	Untreated_1	Untreated
1	1	1_1	126C	ARHGQ_HUMAN|Q96DR7	15.0786	Untreated_1	Untreated
1	1	1_1	126C	ARHL2_HUMAN|Q9NX46	17.8961	Untreated_1	Untreated
1	1	1_1	126C	ARI1_HUMAN|Q9Y4X5	18.3173	Untreated_1	Untreated
1	1	1_1	126C	ARI1A_HUMAN|O14497	17.6168	Untreated_1	Untreated
1	1	1_1	126C	ARI1B_HUMAN|Q8NFD5	16.0465	Untreated_1	Untreated
1	1	1_1	126C	ARI2_HUMAN|O95376	17.193	Untreated_1	Untreated
1	1	1_1	126C	ARI3A_HUMAN|Q99856	14.1059	Untreated_1	Untreated
1	1	1_1	126C	ARI4A_HUMAN|P29374	17.2367	Untreated_1	Untreated
1	1	1_1	126C	ARI4B_HUMAN|Q4LE39	17.6189	Untreated_1	Untreated
1	1	1_1	126C	ARI5B_HUMAN|Q14865	15.734	Untreated_1	Untreated
1	1	1_1	126C	ARID2_HUMAN|Q68CP9	17.237	Untreated_1	Untreated
1	1	1_1	126C	ARIP4_HUMAN|Q9Y4B4	15.7934	Untreated_1	Untreated
1	1	1_1	126C	ARK72_HUMAN|O43488	17.6826	Untreated_1	Untreated
1	1	1_1	126C	ARK73_HUMAN|O95154	17.1668	Untreated_1	Untreated
1	1	1_1	126C	ARL1_HUMAN|P40616	17.3878	Untreated_1	Untreated
1	1	1_1	126C	ARL15_HUMAN|Q9NXU5	18.3912	Untreated_1	Untreated
1	1	1_1	126C	ARL2_HUMAN|P36404	17.9738	Untreated_1	Untreated
1	1	1_1	126C	ARL3_HUMAN|P36405	18.0289	Untreated_1	Untreated
1	1	1_1	126C	ARL4A_HUMAN|P40617	16.4422	Untreated_1	Untreated
1	1	1_1	126C	ARL5A_HUMAN|Q9Y689	18.0145	Untreated_1	Untreated
1	1	1_1	126C	ARL6_HUMAN|Q9H0F7	17.559	Untreated_1	Untreated
1	1	1_1	126C	ARL8A_HUMAN|Q96BM9	18.3849	Untreated_1	Untreated
1	1	1_1	126C	ARL8B_HUMAN|Q9NVJ2	15.5858	Untreated_1	Untreated
1	1	1_1	126C	ARLY_HUMAN|P04424	18.0219	Untreated_1	Untreated
1	1	1_1	126C	ARM10_HUMAN|Q8N2F6	18.6334	Untreated_1	Untreated
1	1	1_1	126C	ARM10_HUMAN|Q8N2F6-2	18.7605	Untreated_1	Untreated
1	1	1_1	126C	ARMC1_HUMAN|Q9NVT9	18.6025	Untreated_1	Untreated
1	1	1_1	126C	ARMC5_HUMAN|Q96C12	15.3296	Untreated_1	Untreated
1	1	1_1	126C	ARMC6_HUMAN|Q6NXE6	17.5168	Untreated_1	Untreated
1	1	1_1	126C	ARMC7_HUMAN|Q9H6L4	15.3775	Untreated_1	Untreated
1	1	1_1	126C	ARMC8_HUMAN|Q8IUR7	15.1446	Untreated_1	Untreated
1	1	1_1	126C	ARMC9_HUMAN|Q7Z3E5	16.9334	Untreated_1	Untreated
1	1	1_1	126C	ARMT1_HUMAN|Q9H993	17.6145	Untreated_1	Untreated
1	1	1_1	126C	ARMX3_HUMAN|Q9UH62	17.5275	Untreated_1	Untreated
1	1	1_1	126C	ARMX5_HUMAN|Q6P1M9	17.8712	Untreated_1	Untreated
1	1	1_1	126C	ARNT_HUMAN|P27540	16.5159	Untreated_1	Untreated
1	1	1_1	126C	AROS_HUMAN|Q86WX3	17.9305	Untreated_1	Untreated
1	1	1_1	126C	ARP10_HUMAN|Q9NZ32	16.7954	Untreated_1	Untreated
1	1	1_1	126C	ARP19_HUMAN|P56211	17.6423	Untreated_1	Untreated
1	1	1_1	126C	ARP2_HUMAN|P61160	17.8451	Untreated_1	Untreated
1	1	1_1	126C	ARP3_HUMAN|P61158	17.3339	Untreated_1	Untreated
1	1	1_1	126C	ARP3B_HUMAN|Q9P1U1	17.0668	Untreated_1	Untreated
1	1	1_1	126C	ARP5_HUMAN|Q9H9F9	16.8138	Untreated_1	Untreated
1	1	1_1	126C	ARP5L_HUMAN|Q9BPX5	19.5712	Untreated_1	Untreated
1	1	1_1	126C	ARP6_HUMAN|Q9GZN1	16.0658	Untreated_1	Untreated
1	1	1_1	126C	ARP8_HUMAN|Q9H981	17.2184	Untreated_1	Untreated
1	1	1_1	126C	ARPC2_HUMAN|O15144	18.4115	Untreated_1	Untreated
1	1	1_1	126C	ARPC3_HUMAN|O15145	17.2227	Untreated_1	Untreated
1	1	1_1	126C	ARPC4_HUMAN|P59998	17.2585	Untreated_1	Untreated
1	1	1_1	126C	ARPC5_HUMAN|O15511	17.7605	Untreated_1	Untreated
1	1	1_1	126C	ARPIN_HUMAN|Q7Z6K5	17.9756	Untreated_1	Untreated
1	1	1_1	126C	ARRB1_HUMAN|P49407	15.6159	Untreated_1	Untreated
1	1	1_1	126C	ARRB2_HUMAN|P32121	16.7683	Untreated_1	Untreated
1	1	1_1	126C	ARRD1_HUMAN|Q8N5I2	16.5258	Untreated_1	Untreated
1	1	1_1	126C	ARSA_HUMAN|P15289	17.2111	Untreated_1	Untreated
1	1	1_1	126C	ARSB_HUMAN|P15848	16.7866	Untreated_1	Untreated
1	1	1_1	126C	ARVC_HUMAN|O00192	15.7516	Untreated_1	Untreated
1	1	1_1	126C	ARY1_HUMAN|P18440	15.8871	Untreated_1	Untreated
1	1	1_1	126C	ASAH1_HUMAN|Q13510	17.4093	Untreated_1	Untreated
1	1	1_1	126C	ASAP1_HUMAN|Q9ULH1	15.8299	Untreated_1	Untreated
1	1	1_1	126C	ASAP2_HUMAN|O43150	17.3554	Untreated_1	Untreated
1	1	1_1	126C	ASB1_HUMAN|Q9Y576	15.0471	Untreated_1	Untreated
1	1	1_1	126C	ASB6_HUMAN|Q9NWX5	17.3284	Untreated_1	Untreated
1	1	1_1	126C	ASCC1_HUMAN|Q8N9N2	18.1125	Untreated_1	Untreated
1	1	1_1	126C	ASCC2_HUMAN|Q9H1I8	16.9491	Untreated_1	Untreated
1	1	1_1	126C	ASCC3_HUMAN|Q8N3C0	17.6059	Untreated_1	Untreated
1	1	1_1	126C	ASF1A_HUMAN|Q9Y294	17.2833	Untreated_1	Untreated
1	1	1_1	126C	ASF1B_HUMAN|Q9NVP2	16.7732	Untreated_1	Untreated
1	1	1_1	126C	ASGL1_HUMAN|Q7L266	17.0706	Untreated_1	Untreated
1	1	1_1	126C	ASH1L_HUMAN|Q9NR48	20.9655	Untreated_1	Untreated
1	1	1_1	126C	ASH2L_HUMAN|Q9UBL3	18.1348	Untreated_1	Untreated
1	1	1_1	126C	ASHWN_HUMAN|Q9BVC5	17.073	Untreated_1	Untreated
1	1	1_1	126C	ASIC1_HUMAN|P78348	13.2668	Untreated_1	Untreated
1	1	1_1	126C	ASM3A_HUMAN|Q92484	16.2418	Untreated_1	Untreated
1	1	1_1	126C	ASM3B_HUMAN|Q92485	17.0696	Untreated_1	Untreated
1	1	1_1	126C	ASML_HUMAN|O95671	17.2003	Untreated_1	Untreated
1	1	1_1	126C	ASNA_HUMAN|O43681	18.9457	Untreated_1	Untreated
1	1	1_1	126C	ASNS_HUMAN|P08243	18.1898	Untreated_1	Untreated
1	1	1_1	126C	ASPC1_HUMAN|Q9BZE9	16.6448	Untreated_1	Untreated
1	1	1_1	126C	ASPG_HUMAN|P20933	16.7134	Untreated_1	Untreated
1	1	1_1	126C	ASPH_HUMAN|Q12797	18.369	Untreated_1	Untreated
1	1	1_1	126C	ASPH2_HUMAN|Q6ICH7	18.3236	Untreated_1	Untreated
1	1	1_1	126C	ASPM_HUMAN|Q8IZT6	15.8096	Untreated_1	Untreated
1	1	1_1	126C	ASPP1_HUMAN|Q96KQ4	16.5963	Untreated_1	Untreated
1	1	1_1	126C	ASPP2_HUMAN|Q13625	17.3214	Untreated_1	Untreated
1	1	1_1	126C	ASSY_HUMAN|P00966	18.0821	Untreated_1	Untreated
1	1	1_1	126C	ASTE1_HUMAN|Q2TB18	16.3253	Untreated_1	Untreated
1	1	1_1	126C	ASXL1_HUMAN|Q8IXJ9	16.8808	Untreated_1	Untreated
1	1	1_1	126C	ASXL2_HUMAN|Q76L83	15.9298	Untreated_1	Untreated
1	1	1_1	126C	AT11A_HUMAN|P98196	17.0883	Untreated_1	Untreated
1	1	1_1	126C	AT11B_HUMAN|Q9Y2G3	16.1285	Untreated_1	Untreated
1	1	1_1	126C	AT11C_HUMAN|Q8NB49	16.1045	Untreated_1	Untreated
1	1	1_1	126C	AT12A_HUMAN|P54707	19.1701	Untreated_1	Untreated
1	1	1_1	126C	AT131_HUMAN|Q9HD20	17.878	Untreated_1	Untreated
1	1	1_1	126C	AT132_HUMAN|Q9NQ11	14.83	Untreated_1	Untreated
1	1	1_1	126C	AT133_HUMAN|Q9H7F0	17.3648	Untreated_1	Untreated
1	1	1_1	126C	AT1A1_HUMAN|P05023	18.4915	Untreated_1	Untreated
1	1	1_1	126C	AT1A3_HUMAN|P13637	17.6262	Untreated_1	Untreated
1	1	1_1	126C	AT1B1_HUMAN|P05026	17.9899	Untreated_1	Untreated
1	1	1_1	126C	AT1B3_HUMAN|P54709	18.3614	Untreated_1	Untreated
1	1	1_1	126C	AT2A2_HUMAN|P16615	18.2032	Untreated_1	Untreated
1	1	1_1	126C	AT2B4_HUMAN|P23634	16.375	Untreated_1	Untreated
1	1	1_1	126C	AT2L2_HUMAN|Q8IUZ5	17.6953	Untreated_1	Untreated
1	1	1_1	126C	AT5EL_HUMAN|Q5VTU8	19.4234	Untreated_1	Untreated
1	1	1_1	126C	AT5F1_HUMAN|P24539	18.8566	Untreated_1	Untreated
1	1	1_1	126C	AT7L1_HUMAN|Q9ULK2	15.4392	Untreated_1	Untreated
1	1	1_1	126C	AT8A1_HUMAN|Q9Y2Q0	15.8446	Untreated_1	Untreated
1	1	1_1	126C	ATAD1_HUMAN|Q8NBU5	17.6891	Untreated_1	Untreated
1	1	1_1	126C	ATAD2_HUMAN|Q6PL18	17.105	Untreated_1	Untreated
1	1	1_1	126C	ATAD5_HUMAN|Q96QE3	16.4073	Untreated_1	Untreated
1	1	1_1	126C	ATAT_HUMAN|Q5SQI0	13.115	Untreated_1	Untreated
1	1	1_1	126C	ATD2B_HUMAN|Q9ULI0	16.1027	Untreated_1	Untreated
1	1	1_1	126C	ATD3A_HUMAN|Q9NVI7	17.008	Untreated_1	Untreated
1	1	1_1	126C	ATD3B_HUMAN|Q5T9A4	17.6137	Untreated_1	Untreated
1	1	1_1	126C	ATE1_HUMAN|O95260	16.72	Untreated_1	Untreated
1	1	1_1	126C	ATE1_HUMAN|O95260-2	17.8744	Untreated_1	Untreated
1	1	1_1	126C	ATF1_HUMAN|P18846	18.4804	Untreated_1	Untreated
1	1	1_1	126C	ATF2_HUMAN|P15336	16.9166	Untreated_1	Untreated
1	1	1_1	126C	ATF6A_HUMAN|P18850	15.9012	Untreated_1	Untreated
1	1	1_1	126C	ATF6B_HUMAN|Q99941	15.188	Untreated_1	Untreated
1	1	1_1	126C	ATG12_HUMAN|O94817	16.8552	Untreated_1	Untreated
1	1	1_1	126C	ATG13_HUMAN|O75143	15.8661	Untreated_1	Untreated
1	1	1_1	126C	ATG2A_HUMAN|Q2TAZ0	16.0191	Untreated_1	Untreated
1	1	1_1	126C	ATG2B_HUMAN|Q96BY7	16.793	Untreated_1	Untreated
1	1	1_1	126C	ATG3_HUMAN|Q9NT62	17.9035	Untreated_1	Untreated
1	1	1_1	126C	ATG4B_HUMAN|Q9Y4P1	16.4082	Untreated_1	Untreated
1	1	1_1	126C	ATG5_HUMAN|Q9H1Y0	16.5191	Untreated_1	Untreated
1	1	1_1	126C	ATG7_HUMAN|O95352	16.9201	Untreated_1	Untreated
1	1	1_1	126C	ATG9A_HUMAN|Q7Z3C6	17.5613	Untreated_1	Untreated
1	1	1_1	126C	ATGA1_HUMAN|Q9BSB4	16.6119	Untreated_1	Untreated
1	1	1_1	126C	ATIF1_HUMAN|Q9UII2	18.8953	Untreated_1	Untreated
1	1	1_1	126C	ATLA1_HUMAN|Q8WXF7	16.2319	Untreated_1	Untreated
1	1	1_1	126C	ATLA2_HUMAN|Q8NHH9	17.5982	Untreated_1	Untreated
1	1	1_1	126C	ATLA3_HUMAN|Q6DD88	17.8023	Untreated_1	Untreated
1	1	1_1	126C	ATM_HUMAN|Q13315	16.2893	Untreated_1	Untreated
1	1	1_1	126C	ATN1_HUMAN|P54259	16.9823	Untreated_1	Untreated
1	1	1_1	126C	ATOX1_HUMAN|O00244	18.9263	Untreated_1	Untreated
1	1	1_1	126C	ATP23_HUMAN|Q9Y6H3	14.6732	Untreated_1	Untreated
1	1	1_1	126C	ATP5H_HUMAN|O75947	17.9873	Untreated_1	Untreated
1	1	1_1	126C	ATP5I_HUMAN|P56385	17.5885	Untreated_1	Untreated
1	1	1_1	126C	ATP5J_HUMAN|P18859	19.5136	Untreated_1	Untreated
1	1	1_1	126C	ATP5L_HUMAN|O75964	18.8777	Untreated_1	Untreated
1	1	1_1	126C	ATP5S_HUMAN|Q99766	19.0195	Untreated_1	Untreated
1	1	1_1	126C	ATP6_HUMAN|P00846	17.522	Untreated_1	Untreated
1	1	1_1	126C	ATP7A_HUMAN|Q04656	16.6617	Untreated_1	Untreated
1	1	1_1	126C	ATP9A_HUMAN|O75110	17.3683	Untreated_1	Untreated
1	1	1_1	126C	ATP9B_HUMAN|O43861	15.6869	Untreated_1	Untreated
1	1	1_1	126C	ATPA_HUMAN|P25705	18.7234	Untreated_1	Untreated
1	1	1_1	126C	ATPB_HUMAN|P06576	18.2275	Untreated_1	Untreated
1	1	1_1	126C	ATPD_HUMAN|P30049	17.9383	Untreated_1	Untreated
1	1	1_1	126C	ATPF1_HUMAN|Q5TC12	17.4347	Untreated_1	Untreated
1	1	1_1	126C	ATPF2_HUMAN|Q8N5M1	15.8308	Untreated_1	Untreated
1	1	1_1	126C	ATPG_HUMAN|P36542	17.9549	Untreated_1	Untreated
1	1	1_1	126C	ATPK_HUMAN|P56134	16.1759	Untreated_1	Untreated
1	1	1_1	126C	ATPO_HUMAN|P48047	18.477	Untreated_1	Untreated
1	1	1_1	126C	ATR_HUMAN|Q13535	16.7478	Untreated_1	Untreated
1	1	1_1	126C	ATRIP_HUMAN|Q8WXE1	17.5451	Untreated_1	Untreated
1	1	1_1	126C	ATRX_HUMAN|P46100	16.7282	Untreated_1	Untreated
1	1	1_1	126C	ATX1_HUMAN|P54253	16.9069	Untreated_1	Untreated
1	1	1_1	126C	ATX10_HUMAN|Q9UBB4	18.1761	Untreated_1	Untreated
1	1	1_1	126C	ATX1L_HUMAN|P0C7T5	16.8668	Untreated_1	Untreated
1	1	1_1	126C	ATX2_HUMAN|Q99700	16.5619	Untreated_1	Untreated
1	1	1_1	126C	ATX2L_HUMAN|Q8WWM7	17.572	Untreated_1	Untreated
1	1	1_1	126C	ATX3_HUMAN|P54252	17.2396	Untreated_1	Untreated
1	1	1_1	126C	ATX7_HUMAN|O15265	14.9104	Untreated_1	Untreated
1	1	1_1	126C	AUHM_HUMAN|Q13825	17.0274	Untreated_1	Untreated
1	1	1_1	126C	AUP1_HUMAN|Q9Y679	17.4679	Untreated_1	Untreated
1	1	1_1	126C	AURKA_HUMAN|O14965	15.6067	Untreated_1	Untreated
1	1	1_1	126C	AURKB_HUMAN|Q96GD4	17.5795	Untreated_1	Untreated
1	1	1_1	126C	AUXI_HUMAN|O75061	15.3836	Untreated_1	Untreated
1	1	1_1	126C	AVEN_HUMAN|Q9NQS1	16.2231	Untreated_1	Untreated
1	1	1_1	126C	AVL9_HUMAN|Q8NBF6	17.5074	Untreated_1	Untreated
1	1	1_1	126C	AXIN1_HUMAN|O15169	16.7071	Untreated_1	Untreated
1	1	1_1	126C	AXIN2_HUMAN|Q9Y2T1	16.7877	Untreated_1	Untreated
1	1	1_1	126C	AZIN2_HUMAN|Q96A70	18.388	Untreated_1	Untreated
1	1	1_1	126C	B2CL1_HUMAN|Q07817	18.4941	Untreated_1	Untreated
1	1	1_1	126C	B2CL2_HUMAN|Q92843	16.9556	Untreated_1	Untreated
1	1	1_1	126C	B2L13_HUMAN|Q9BXK5	16.4106	Untreated_1	Untreated
1	1	1_1	126C	B2L15_HUMAN|Q5TBC7	13.877	Untreated_1	Untreated
1	1	1_1	126C	B2RB06_HUMAN|B2RB06	18.6387	Untreated_1	Untreated
1	1	1_1	126C	B2RCC7_HUMAN|B2RCC7	15.4333	Untreated_1	Untreated
1	1	1_1	126C	B2RDK6_HUMAN|B2RDK6	17.7032	Untreated_1	Untreated
1	1	1_1	126C	B3A2_HUMAN|P04920	17.0346	Untreated_1	Untreated
1	1	1_1	126C	B3GA3_HUMAN|O94766	17.3145	Untreated_1	Untreated
1	1	1_1	126C	B3GLT_HUMAN|Q6Y288	17.8665	Untreated_1	Untreated
1	1	1_1	126C	B3GN2_HUMAN|Q9NY97	17.7437	Untreated_1	Untreated
1	1	1_1	126C	B3GT6_HUMAN|Q96L58	15.8034	Untreated_1	Untreated
1	1	1_1	126C	B3KML9_HUMAN|B3KML9	16.9359	Untreated_1	Untreated
1	1	1_1	126C	B3KN06_HUMAN|B3KN06	12.5434	Untreated_1	Untreated
1	1	1_1	126C	B3KNS4_HUMAN|B3KNS4	15.2694	Untreated_1	Untreated
1	1	1_1	126C	B3KW44_HUMAN|B3KW44	16.7684	Untreated_1	Untreated
1	1	1_1	126C	B3KY22_HUMAN|B3KY22	11.4577	Untreated_1	Untreated
1	1	1_1	126C	B4DJ21_HUMAN|B4DJ21	17.9124	Untreated_1	Untreated
1	1	1_1	126C	B4DL17_HUMAN|B4DL17	16.6049	Untreated_1	Untreated
1	1	1_1	126C	B4DUT2_HUMAN|B4DUT2	16.5861	Untreated_1	Untreated
1	1	1_1	126C	B4E0J9_HUMAN|B4E0J9	11.8364	Untreated_1	Untreated
1	1	1_1	126C	B4GA1_HUMAN|O43505	17.1651	Untreated_1	Untreated
1	1	1_1	126C	B4GT1_HUMAN|P15291	15.9814	Untreated_1	Untreated
1	1	1_1	126C	B7Z5V6_HUMAN|B7Z5V6	11.6065	Untreated_1	Untreated
1	1	1_1	126C	B7ZAJ8_HUMAN|B7ZAJ8	18.5335	Untreated_1	Untreated
1	1	1_1	126C	BABA1_HUMAN|Q9NWV8	18.002	Untreated_1	Untreated
1	1	1_1	126C	BABA2_HUMAN|Q9NXR7	17.1906	Untreated_1	Untreated
1	1	1_1	126C	BACD3_HUMAN|Q9H3F6	15.6817	Untreated_1	Untreated
1	1	1_1	126C	BACH_HUMAN|O00154	16.1038	Untreated_1	Untreated
1	1	1_1	126C	BACH1_HUMAN|O14867	16.0105	Untreated_1	Untreated
1	1	1_1	126C	BAD_HUMAN|Q92934	17.261	Untreated_1	Untreated
1	1	1_1	126C	BAF_HUMAN|O75531	18.0937	Untreated_1	Untreated
1	1	1_1	126C	BAG1_HUMAN|Q99933	16.6726	Untreated_1	Untreated
1	1	1_1	126C	BAG2_HUMAN|O95816	18.1605	Untreated_1	Untreated
1	1	1_1	126C	BAG3_HUMAN|O95817	17.3638	Untreated_1	Untreated
1	1	1_1	126C	BAG4_HUMAN|O95429	17.582	Untreated_1	Untreated
1	1	1_1	126C	BAG5_HUMAN|Q9UL15	17.7374	Untreated_1	Untreated
1	1	1_1	126C	BAG6_HUMAN|P46379	17.4803	Untreated_1	Untreated
1	1	1_1	126C	BAIP2_HUMAN|Q9UQB8	21.5218	Untreated_1	Untreated
1	1	1_1	126C	BAIP2_HUMAN|Q9UQB8-5	16.4735	Untreated_1	Untreated
1	1	1_1	126C	BAK_HUMAN|Q16611	17.2474	Untreated_1	Untreated
1	1	1_1	126C	BAKOR_HUMAN|Q6ZNE5	17.1424	Untreated_1	Untreated
1	1	1_1	126C	BAMBI_HUMAN|Q13145	17.5967	Untreated_1	Untreated
1	1	1_1	126C	BANP_HUMAN|Q8N9N5	15.8945	Untreated_1	Untreated
1	1	1_1	126C	BAP1_HUMAN|Q92560	17.2524	Untreated_1	Untreated
1	1	1_1	126C	BAP18_HUMAN|Q8IXM2	18.6491	Untreated_1	Untreated
1	1	1_1	126C	BAP29_HUMAN|Q9UHQ4	18.284	Untreated_1	Untreated
1	1	1_1	126C	BAP31_HUMAN|P51572	19.1879	Untreated_1	Untreated
1	1	1_1	126C	BARD1_HUMAN|Q99728	16.8831	Untreated_1	Untreated
1	1	1_1	126C	BASI_HUMAN|P35613	18.71	Untreated_1	Untreated
1	1	1_1	126C	BAX_HUMAN|Q07812	17.4027	Untreated_1	Untreated
1	1	1_1	126C	BAZ1A_HUMAN|Q9NRL2	17.4533	Untreated_1	Untreated
1	1	1_1	126C	BAZ1B_HUMAN|Q9UIG0	17.8652	Untreated_1	Untreated
1	1	1_1	126C	BAZ2A_HUMAN|Q9UIF9	16.7369	Untreated_1	Untreated
1	1	1_1	126C	BBS4_HUMAN|Q96RK4	15.9523	Untreated_1	Untreated
1	1	1_1	126C	BBS7_HUMAN|Q8IWZ6	15.9446	Untreated_1	Untreated
1	1	1_1	126C	BBX_HUMAN|Q8WY36	16.7994	Untreated_1	Untreated
1	1	1_1	126C	BCAM_HUMAN|P50895	17.1837	Untreated_1	Untreated
1	1	1_1	126C	BCAP_HUMAN|Q6ZUJ8	16.3868	Untreated_1	Untreated
1	1	1_1	126C	BCAR1_HUMAN|P56945	16.7377	Untreated_1	Untreated
1	1	1_1	126C	BCAR3_HUMAN|O75815	15.3639	Untreated_1	Untreated
1	1	1_1	126C	BCAS4_HUMAN|Q8TDM0	15.4613	Untreated_1	Untreated
1	1	1_1	126C	BCAT2_HUMAN|O15382	17.7081	Untreated_1	Untreated
1	1	1_1	126C	BCCIP_HUMAN|Q9P287	17.4836	Untreated_1	Untreated
1	1	1_1	126C	BCD1_HUMAN|Q9NWK9	17.3917	Untreated_1	Untreated
1	1	1_1	126C	BCKD_HUMAN|O14874	17.6411	Untreated_1	Untreated
1	1	1_1	126C	BCL10_HUMAN|O95999	17.3591	Untreated_1	Untreated
1	1	1_1	126C	BCL7A_HUMAN|Q4VC05	17.5773	Untreated_1	Untreated
1	1	1_1	126C	BCL7B_HUMAN|Q9BQE9	18.806	Untreated_1	Untreated
1	1	1_1	126C	BCL7C_HUMAN|Q8WUZ0	17.5097	Untreated_1	Untreated
1	1	1_1	126C	BCL9_HUMAN|O00512	16.0471	Untreated_1	Untreated
1	1	1_1	126C	BCL9L_HUMAN|Q86UU0	16.0353	Untreated_1	Untreated
1	1	1_1	126C	BCLF1_HUMAN|Q9NYF8	18.2688	Untreated_1	Untreated
1	1	1_1	126C	BCOR_HUMAN|Q6W2J9	15.5428	Untreated_1	Untreated
1	1	1_1	126C	BCR_HUMAN|P11274	16.2408	Untreated_1	Untreated
1	1	1_1	126C	BCS1_HUMAN|Q9Y276	18.0753	Untreated_1	Untreated
1	1	1_1	126C	BD1L1_HUMAN|Q8NFC6	16.6668	Untreated_1	Untreated
1	1	1_1	126C	BDH_HUMAN|Q02338	17.5146	Untreated_1	Untreated
1	1	1_1	126C	BDH2_HUMAN|Q9BUT1	16.8895	Untreated_1	Untreated
1	1	1_1	126C	BECN1_HUMAN|Q14457	16.5278	Untreated_1	Untreated
1	1	1_1	126C	BEND7_HUMAN|Q8N7W2	14.5946	Untreated_1	Untreated
1	1	1_1	126C	BET1_HUMAN|O15155	17.6745	Untreated_1	Untreated
1	1	1_1	126C	BGAL_HUMAN|P16278	17.0052	Untreated_1	Untreated
1	1	1_1	126C	BGAT_HUMAN|P16442	16.6826	Untreated_1	Untreated
1	1	1_1	126C	BGLR_HUMAN|P08236	16.8494	Untreated_1	Untreated
1	1	1_1	126C	BHA15_HUMAN|Q7RTS1	17.339	Untreated_1	Untreated
1	1	1_1	126C	BI1_HUMAN|P55061	16.2636	Untreated_1	Untreated
1	1	1_1	126C	BI2L1_HUMAN|Q9UHR4	17.3699	Untreated_1	Untreated
1	1	1_1	126C	BICD1_HUMAN|Q96G01	16.136	Untreated_1	Untreated
1	1	1_1	126C	BICD2_HUMAN|Q8TD16	16.5457	Untreated_1	Untreated
1	1	1_1	126C	BICRA_HUMAN|Q9NZM4	15.2468	Untreated_1	Untreated
1	1	1_1	126C	BID_HUMAN|P55957	16.5195	Untreated_1	Untreated
1	1	1_1	126C	BIEA_HUMAN|P53004	17.6226	Untreated_1	Untreated
1	1	1_1	126C	BIG1_HUMAN|Q9Y6D6	17.5724	Untreated_1	Untreated
1	1	1_1	126C	BIG2_HUMAN|Q9Y6D5	16.9484	Untreated_1	Untreated
1	1	1_1	126C	BIG3_HUMAN|Q5TH69	16.2605	Untreated_1	Untreated
1	1	1_1	126C	BIN3_HUMAN|Q9NQY0	17.1472	Untreated_1	Untreated
1	1	1_1	126C	BIRC2_HUMAN|Q13490	17.2585	Untreated_1	Untreated
1	1	1_1	126C	BIRC5_HUMAN|O15392	17.4814	Untreated_1	Untreated
1	1	1_1	126C	BIRC6_HUMAN|Q9NR09	17.4127	Untreated_1	Untreated
1	1	1_1	126C	BL1S1_HUMAN|P78537	18.1662	Untreated_1	Untreated
1	1	1_1	126C	BL1S2_HUMAN|Q6QNY1	18.1415	Untreated_1	Untreated
1	1	1_1	126C	BL1S3_HUMAN|Q6QNY0	16.5306	Untreated_1	Untreated
1	1	1_1	126C	BL1S4_HUMAN|Q9NUP1	16.1746	Untreated_1	Untreated
1	1	1_1	126C	BL1S5_HUMAN|Q8TDH9	16.4337	Untreated_1	Untreated
1	1	1_1	126C	BL1S6_HUMAN|Q9UL45	17.8346	Untreated_1	Untreated
1	1	1_1	126C	BLM_HUMAN|P54132	15.8239	Untreated_1	Untreated
1	1	1_1	126C	BLMH_HUMAN|Q13867	18.9987	Untreated_1	Untreated
1	1	1_1	126C	BLVRB_HUMAN|P30043	17.553	Untreated_1	Untreated
1	1	1_1	126C	BMI1_HUMAN|P35226	18.518	Untreated_1	Untreated
1	1	1_1	126C	BMP2K_HUMAN|Q9NSY1	16.1056	Untreated_1	Untreated
1	1	1_1	126C	BMP4_HUMAN|P12644	16.08	Untreated_1	Untreated
1	1	1_1	126C	BMPR2_HUMAN|Q13873	14.4455	Untreated_1	Untreated
1	1	1_1	126C	BMS1_HUMAN|Q14692	17.3253	Untreated_1	Untreated
1	1	1_1	126C	BNIP2_HUMAN|Q12982	16.8768	Untreated_1	Untreated
1	1	1_1	126C	BOD1_HUMAN|Q96IK1	17.0374	Untreated_1	Untreated
1	1	1_1	126C	BOK_HUMAN|Q9UMX3	13.882	Untreated_1	Untreated
1	1	1_1	126C	BOLA1_HUMAN|Q9Y3E2	15.7042	Untreated_1	Untreated
1	1	1_1	126C	BOLA2_HUMAN|Q9H3K6	18.6443	Untreated_1	Untreated
1	1	1_1	126C	BOLA3_HUMAN|Q53S33	17.4006	Untreated_1	Untreated
1	1	1_1	126C	BOP1_HUMAN|Q14137	17.5685	Untreated_1	Untreated
1	1	1_1	126C	BORC5_HUMAN|Q969J3	17.743	Untreated_1	Untreated
1	1	1_1	126C	BORC6_HUMAN|Q96GS4	16.7723	Untreated_1	Untreated
1	1	1_1	126C	BORC7_HUMAN|Q96B45	17.0462	Untreated_1	Untreated
1	1	1_1	126C	BORC8_HUMAN|Q96FH0	16.2379	Untreated_1	Untreated
1	1	1_1	126C	BOREA_HUMAN|Q53HL2	16.5026	Untreated_1	Untreated
1	1	1_1	126C	BORG1_HUMAN|O14613	15.253	Untreated_1	Untreated
1	1	1_1	126C	BORG3_HUMAN|Q6NZY7	14.7796	Untreated_1	Untreated
1	1	1_1	126C	BORG4_HUMAN|Q9H3Q1	15.8756	Untreated_1	Untreated
1	1	1_1	126C	BORG5_HUMAN|Q00587	15.7907	Untreated_1	Untreated
1	1	1_1	126C	BPHL_HUMAN|Q86WA6	17.9535	Untreated_1	Untreated
1	1	1_1	126C	BPI_HUMAN|P17213	16.6379	Untreated_1	Untreated
1	1	1_1	126C	BPIB1_HUMAN|Q8TDL5	18.1843	Untreated_1	Untreated
1	1	1_1	126C	BPL1_HUMAN|P50747	17.5813	Untreated_1	Untreated
1	1	1_1	126C	BPNT1_HUMAN|O95861	18.229	Untreated_1	Untreated
1	1	1_1	126C	BPTF_HUMAN|Q12830	16.9295	Untreated_1	Untreated
1	1	1_1	126C	BRAF_HUMAN|P15056	17.3291	Untreated_1	Untreated
1	1	1_1	126C	BRAP_HUMAN|Q7Z569	17.356	Untreated_1	Untreated
1	1	1_1	126C	BRAT1_HUMAN|Q6PJG6	16.8274	Untreated_1	Untreated
1	1	1_1	126C	BRCA1_HUMAN|P38398	15.4872	Untreated_1	Untreated
1	1	1_1	126C	BRCA2_HUMAN|P51587	17.2838	Untreated_1	Untreated
1	1	1_1	126C	BRCC3_HUMAN|P46736	15.8606	Untreated_1	Untreated
1	1	1_1	126C	BRD1_HUMAN|O95696	16.1236	Untreated_1	Untreated
1	1	1_1	126C	BRD2_HUMAN|P25440	17.7346	Untreated_1	Untreated
1	1	1_1	126C	BRD3_HUMAN|Q15059	16.3931	Untreated_1	Untreated
1	1	1_1	126C	BRD4_HUMAN|O60885	17.5527	Untreated_1	Untreated
1	1	1_1	126C	BRD7_HUMAN|Q9NPI1	16.1901	Untreated_1	Untreated
1	1	1_1	126C	BRD8_HUMAN|Q9H0E9	17.4939	Untreated_1	Untreated
1	1	1_1	126C	BRD8_HUMAN|Q9H0E9-2	16.7151	Untreated_1	Untreated
1	1	1_1	126C	BRD9_HUMAN|Q9H8M2	17.0737	Untreated_1	Untreated
1	1	1_1	126C	BRE1A_HUMAN|Q5VTR2	17.2516	Untreated_1	Untreated
1	1	1_1	126C	BRE1B_HUMAN|O75150	17.391	Untreated_1	Untreated
1	1	1_1	126C	BRF2_HUMAN|Q9HAW0	17.2659	Untreated_1	Untreated
1	1	1_1	126C	BRI3B_HUMAN|Q8WY22	18.5186	Untreated_1	Untreated
1	1	1_1	126C	BRK1_HUMAN|Q8WUW1	18.2861	Untreated_1	Untreated
1	1	1_1	126C	BRM1L_HUMAN|Q5PSV4	17.0609	Untreated_1	Untreated
1	1	1_1	126C	BRMS1_HUMAN|Q9HCU9	17.7394	Untreated_1	Untreated
1	1	1_1	126C	BROX_HUMAN|Q5VW32	18.5522	Untreated_1	Untreated
1	1	1_1	126C	BRPF1_HUMAN|P55201	16.851	Untreated_1	Untreated
1	1	1_1	126C	BRPF3_HUMAN|Q9ULD4	16.285	Untreated_1	Untreated
1	1	1_1	126C	BRWD1_HUMAN|Q9NSI6	14.8982	Untreated_1	Untreated
1	1	1_1	126C	BRWD3_HUMAN|Q6RI45	17.3771	Untreated_1	Untreated
1	1	1_1	126C	BRX1_HUMAN|Q8TDN6	18.2184	Untreated_1	Untreated
1	1	1_1	126C	BSCL2_HUMAN|Q96G97	16.7907	Untreated_1	Untreated
1	1	1_1	126C	BSDC1_HUMAN|Q9NW68	13.1801	Untreated_1	Untreated
1	1	1_1	126C	BSPRY_HUMAN|Q5W0U4	17.0022	Untreated_1	Untreated
1	1	1_1	126C	BT3A1_HUMAN|O00481	13.1037	Untreated_1	Untreated
1	1	1_1	126C	BT3A2_HUMAN|P78410	13.8891	Untreated_1	Untreated
1	1	1_1	126C	BT3A3_HUMAN|O00478	15.3407	Untreated_1	Untreated
1	1	1_1	126C	BT3L4_HUMAN|Q96K17	18.9351	Untreated_1	Untreated
1	1	1_1	126C	BTAF1_HUMAN|O14981	17.6214	Untreated_1	Untreated
1	1	1_1	126C	BTBD1_HUMAN|Q9H0C5	16.5996	Untreated_1	Untreated
1	1	1_1	126C	BTBD2_HUMAN|Q9BX70	14.616	Untreated_1	Untreated
1	1	1_1	126C	BTBD9_HUMAN|Q96Q07	15.8611	Untreated_1	Untreated
1	1	1_1	126C	BTC_HUMAN|P35070	14.9821	Untreated_1	Untreated
1	1	1_1	126C	BTF3_HUMAN|P20290	18.007	Untreated_1	Untreated
1	1	1_1	126C	BTF3_HUMAN|P20290-2	17.8406	Untreated_1	Untreated
1	1	1_1	126C	BUB1B_HUMAN|O60566	16.8789	Untreated_1	Untreated
1	1	1_1	126C	BUB3_HUMAN|O43684	17.8189	Untreated_1	Untreated
1	1	1_1	126C	BUD13_HUMAN|Q9BRD0	17.1217	Untreated_1	Untreated
1	1	1_1	126C	BUD23_HUMAN|O43709	17.3082	Untreated_1	Untreated
1	1	1_1	126C	BUD31_HUMAN|P41223	17.3701	Untreated_1	Untreated
1	1	1_1	126C	BYST_HUMAN|Q13895	17.6819	Untreated_1	Untreated
1	1	1_1	126C	BZW1_HUMAN|Q7L1Q6	17.5198	Untreated_1	Untreated
1	1	1_1	126C	BZW2_HUMAN|Q9Y6E2	17.6946	Untreated_1	Untreated
1	1	1_1	126C	C0LQF2_HUMAN|C0LQF2	14.843	Untreated_1	Untreated
1	1	1_1	126C	C10_HUMAN|Q99622	17.6565	Untreated_1	Untreated
1	1	1_1	126C	C102A_HUMAN|Q96A19	15.416	Untreated_1	Untreated
1	1	1_1	126C	C170B_HUMAN|Q9Y4F5	16.9625	Untreated_1	Untreated
1	1	1_1	126C	C170L_HUMAN|Q96L14	16.2243	Untreated_1	Untreated
1	1	1_1	126C	C19L1_HUMAN|Q69YN2	17.2448	Untreated_1	Untreated
1	1	1_1	126C	C19L2_HUMAN|Q2TBE0	17.0793	Untreated_1	Untreated
1	1	1_1	126C	C1D_HUMAN|Q13901	18.6054	Untreated_1	Untreated
1	1	1_1	126C	C1GLC_HUMAN|Q96EU7	17.9321	Untreated_1	Untreated
1	1	1_1	126C	C1GLT_HUMAN|Q9NS00	17.3084	Untreated_1	Untreated
1	1	1_1	126C	C1QBP_HUMAN|Q07021	18.4963	Untreated_1	Untreated
1	1	1_1	126C	C1TC_HUMAN|P11586	18.6958	Untreated_1	Untreated
1	1	1_1	126C	C1TM_HUMAN|Q6UB35	18.2696	Untreated_1	Untreated
1	1	1_1	126C	C2AIL_HUMAN|Q96HQ2	17.453	Untreated_1	Untreated
1	1	1_1	126C	C2C2L_HUMAN|O14523	15.1071	Untreated_1	Untreated
1	1	1_1	126C	C2CD2_HUMAN|Q9Y426	17.3925	Untreated_1	Untreated
1	1	1_1	126C	C2CD5_HUMAN|Q86YS7	17.2947	Untreated_1	Untreated
1	1	1_1	126C	C2D1A_HUMAN|Q6P1N0	17.4693	Untreated_1	Untreated
1	1	1_1	126C	C2D1B_HUMAN|Q5T0F9	16.8649	Untreated_1	Untreated
1	1	1_1	126C	C42S2_HUMAN|Q9NRR3	16.2835	Untreated_1	Untreated
1	1	1_1	126C	C43BP_HUMAN|Q9Y5P4	17.5587	Untreated_1	Untreated
1	1	1_1	126C	C560_HUMAN|Q99643	18.7536	Untreated_1	Untreated
1	1	1_1	126C	C8AP2_HUMAN|Q9UKL3	15.7338	Untreated_1	Untreated
1	1	1_1	126C	CA021_HUMAN|Q9H246	17.4553	Untreated_1	Untreated
1	1	1_1	126C	CA043_HUMAN|Q9BWL3	16.4266	Untreated_1	Untreated
1	1	1_1	126C	CA050_HUMAN|Q9BV19	16.9856	Untreated_1	Untreated
1	1	1_1	126C	CA052_HUMAN|Q8N6N3	17.1467	Untreated_1	Untreated
1	1	1_1	126C	CA053_HUMAN|Q5VUE5	15.1686	Untreated_1	Untreated
1	1	1_1	126C	CA106_HUMAN|Q3KP66	15.7641	Untreated_1	Untreated
1	1	1_1	126C	CA109_HUMAN|Q9NX04	17.546	Untreated_1	Untreated
1	1	1_1	126C	CA112_HUMAN|Q9NSG2	14.8827	Untreated_1	Untreated
1	1	1_1	126C	CA122_HUMAN|Q6ZSJ8	16.2507	Untreated_1	Untreated
1	1	1_1	126C	CA123_HUMAN|Q9NWV4	17.1328	Untreated_1	Untreated
1	1	1_1	126C	CA131_HUMAN|Q8NDD1	17.7064	Untreated_1	Untreated
1	1	1_1	126C	CA174_HUMAN|Q8IYL3	18.5778	Untreated_1	Untreated
1	1	1_1	126C	CA198_HUMAN|Q9H425	16.5689	Untreated_1	Untreated
1	1	1_1	126C	CA210_HUMAN|Q8IVY1	15.7267	Untreated_1	Untreated
1	1	1_1	126C	CAAP1_HUMAN|Q9H8G2	17.5617	Untreated_1	Untreated
1	1	1_1	126C	CAB39_HUMAN|Q9Y376	17.7563	Untreated_1	Untreated
1	1	1_1	126C	CAB45_HUMAN|Q9BRK5	17.8543	Untreated_1	Untreated
1	1	1_1	126C	CABIN_HUMAN|Q9Y6J0	16.0956	Untreated_1	Untreated
1	1	1_1	126C	CABL1_HUMAN|Q8TDN4	13.9935	Untreated_1	Untreated
1	1	1_1	126C	CACL1_HUMAN|Q86Y37	17.2106	Untreated_1	Untreated
1	1	1_1	126C	CACO1_HUMAN|Q9P1Z2	17.3419	Untreated_1	Untreated
1	1	1_1	126C	CACP_HUMAN|P43155	17.9512	Untreated_1	Untreated
1	1	1_1	126C	CAD17_HUMAN|Q12864	17.1278	Untreated_1	Untreated
1	1	1_1	126C	CADH1_HUMAN|P12830	16.8893	Untreated_1	Untreated
1	1	1_1	126C	CADH3_HUMAN|P22223	16.2108	Untreated_1	Untreated
1	1	1_1	126C	CADM4_HUMAN|Q8NFZ8	16.3317	Untreated_1	Untreated
1	1	1_1	126C	CAF17_HUMAN|Q5T440	17.6332	Untreated_1	Untreated
1	1	1_1	126C	CAF1A_HUMAN|Q13111	16.8016	Untreated_1	Untreated
1	1	1_1	126C	CAF1B_HUMAN|Q13112	16.5067	Untreated_1	Untreated
1	1	1_1	126C	CAH13_HUMAN|Q8N1Q1	18.429	Untreated_1	Untreated
1	1	1_1	126C	CAH2_HUMAN|P00918	17.4792	Untreated_1	Untreated
1	1	1_1	126C	CAH5B_HUMAN|Q9Y2D0	16.9285	Untreated_1	Untreated
1	1	1_1	126C	CAHD1_HUMAN|Q5VU97	15.2965	Untreated_1	Untreated
1	1	1_1	126C	CALD1_HUMAN|Q05682	17.595	Untreated_1	Untreated
1	1	1_1	126C	CALD1_HUMAN|Q05682-3	15.1365	Untreated_1	Untreated
1	1	1_1	126C	CALL3_HUMAN|P27482	16.8848	Untreated_1	Untreated
1	1	1_1	126C	CALM1_HUMAN|P0DP23	17.7274	Untreated_1	Untreated
1	1	1_1	126C	CALR_HUMAN|P27797	19.9418	Untreated_1	Untreated
1	1	1_1	126C	CALU_HUMAN|O43852	18.3286	Untreated_1	Untreated
1	1	1_1	126C	CALX_HUMAN|P27824	18.4187	Untreated_1	Untreated
1	1	1_1	126C	CAMLG_HUMAN|P49069	17.7165	Untreated_1	Untreated
1	1	1_1	126C	CAMP1_HUMAN|Q5T5Y3	16.8212	Untreated_1	Untreated
1	1	1_1	126C	CAMP2_HUMAN|Q08AD1	16.6053	Untreated_1	Untreated
1	1	1_1	126C	CAMP3_HUMAN|Q9P1Y5	15.9434	Untreated_1	Untreated
1	1	1_1	126C	CAN1_HUMAN|P07384	17.6426	Untreated_1	Untreated
1	1	1_1	126C	CAN15_HUMAN|O75808	15.4216	Untreated_1	Untreated
1	1	1_1	126C	CAN2_HUMAN|P17655	17.286	Untreated_1	Untreated
1	1	1_1	126C	CAN5_HUMAN|O15484	15.1685	Untreated_1	Untreated
1	1	1_1	126C	CAN7_HUMAN|Q9Y6W3	17.8383	Untreated_1	Untreated
1	1	1_1	126C	CANB1_HUMAN|P63098	17.6898	Untreated_1	Untreated
1	1	1_1	126C	CAND1_HUMAN|Q86VP6	18.244	Untreated_1	Untreated
1	1	1_1	126C	CANT1_HUMAN|Q8WVQ1	17.277	Untreated_1	Untreated
1	1	1_1	126C	CAP1_HUMAN|Q01518	18.0904	Untreated_1	Untreated
1	1	1_1	126C	CAP1_HUMAN|Q01518-2	17.8806	Untreated_1	Untreated
1	1	1_1	126C	CAP2_HUMAN|P40123	17.5631	Untreated_1	Untreated
1	1	1_1	126C	CAPG_HUMAN|P40121	17.8764	Untreated_1	Untreated
1	1	1_1	126C	CAPON_HUMAN|O75052	16.692	Untreated_1	Untreated
1	1	1_1	126C	CAPR1_HUMAN|Q14444	18.2877	Untreated_1	Untreated
1	1	1_1	126C	CAPS2_HUMAN|Q86UW7	13.9909	Untreated_1	Untreated
1	1	1_1	126C	CAPZB_HUMAN|P47756	17.2095	Untreated_1	Untreated
1	1	1_1	126C	CAPZB_HUMAN|P47756-2	18.3862	Untreated_1	Untreated
1	1	1_1	126C	CAR10_HUMAN|Q9BWT7	19.9409	Untreated_1	Untreated
1	1	1_1	126C	CAR14_HUMAN|Q9BXL6	19.013	Untreated_1	Untreated
1	1	1_1	126C	CAR19_HUMAN|Q96LW7	18.1787	Untreated_1	Untreated
1	1	1_1	126C	CARF_HUMAN|Q9NXV6	17.2612	Untreated_1	Untreated
1	1	1_1	126C	CARL1_HUMAN|Q5VZK9	17.7949	Untreated_1	Untreated
1	1	1_1	126C	CARM1_HUMAN|Q86X55	18.8625	Untreated_1	Untreated
1	1	1_1	126C	CARME_HUMAN|Q8N4J0	17.75	Untreated_1	Untreated
1	1	1_1	126C	CASC1_HUMAN|Q6TDU7	16.2722	Untreated_1	Untreated
1	1	1_1	126C	CASC3_HUMAN|O15234	18.1873	Untreated_1	Untreated
1	1	1_1	126C	CASC4_HUMAN|Q6P4E1	16.6258	Untreated_1	Untreated
1	1	1_1	126C	CASP_HUMAN|Q13948	16.48	Untreated_1	Untreated
1	1	1_1	126C	CASP2_HUMAN|P42575	17.1704	Untreated_1	Untreated
1	1	1_1	126C	CASP3_HUMAN|P42574	16.9395	Untreated_1	Untreated
1	1	1_1	126C	CASP4_HUMAN|P49662	15.9353	Untreated_1	Untreated
1	1	1_1	126C	CASP6_HUMAN|P55212	18.6271	Untreated_1	Untreated
1	1	1_1	126C	CASP7_HUMAN|P55210	17.611	Untreated_1	Untreated
1	1	1_1	126C	CASP8_HUMAN|Q14790	14.4814	Untreated_1	Untreated
1	1	1_1	126C	CAST2_HUMAN|A6NHX0	17.8433	Untreated_1	Untreated
1	1	1_1	126C	CASZ1_HUMAN|Q86V15	16.2442	Untreated_1	Untreated
1	1	1_1	126C	CATA_HUMAN|P04040	18.6317	Untreated_1	Untreated
1	1	1_1	126C	CATB_HUMAN|P07858	18.5099	Untreated_1	Untreated
1	1	1_1	126C	CATC_HUMAN|P53634	17.2572	Untreated_1	Untreated
1	1	1_1	126C	CATD_HUMAN|P07339	18.7968	Untreated_1	Untreated
1	1	1_1	126C	CATH_HUMAN|P09668	16.8767	Untreated_1	Untreated
1	1	1_1	126C	CATIN_HUMAN|Q8WUQ7	17.7491	Untreated_1	Untreated
1	1	1_1	126C	CATL2_HUMAN|O60911	12.5507	Untreated_1	Untreated
1	1	1_1	126C	CATO_HUMAN|P43234	14.9419	Untreated_1	Untreated
1	1	1_1	126C	CATZ_HUMAN|Q9UBR2	17.0358	Untreated_1	Untreated
1	1	1_1	126C	CAV1_HUMAN|Q03135	18.8694	Untreated_1	Untreated
1	1	1_1	126C	CAVN1_HUMAN|Q6NZI2	17.4137	Untreated_1	Untreated
1	1	1_1	126C	CAVN3_HUMAN|Q969G5	15.338	Untreated_1	Untreated
1	1	1_1	126C	CAZA1_HUMAN|P52907	18.8834	Untreated_1	Untreated
1	1	1_1	126C	CAZA2_HUMAN|P47755	17.7527	Untreated_1	Untreated
1	1	1_1	126C	CB042_HUMAN|Q9NWW7	16.0864	Untreated_1	Untreated
1	1	1_1	126C	CB068_HUMAN|Q2NKX9	18.1603	Untreated_1	Untreated
1	1	1_1	126C	CB069_HUMAN|Q8N8R5	16.7277	Untreated_1	Untreated
1	1	1_1	126C	CB072_HUMAN|A6NCS6	15.029	Untreated_1	Untreated
1	1	1_1	126C	CBARP_HUMAN|Q8N350	16.1418	Untreated_1	Untreated
1	1	1_1	126C	CBL_HUMAN|P22681	16.1056	Untreated_1	Untreated
1	1	1_1	126C	CBLB_HUMAN|Q13191	16.206	Untreated_1	Untreated
1	1	1_1	126C	CBP_HUMAN|Q92793	16.6658	Untreated_1	Untreated
1	1	1_1	126C	CBPC1_HUMAN|Q9UPW5	15.6044	Untreated_1	Untreated
1	1	1_1	126C	CBPD_HUMAN|O75976	17.3102	Untreated_1	Untreated
1	1	1_1	126C	CBR1_HUMAN|P16152	18.0125	Untreated_1	Untreated
1	1	1_1	126C	CBR3_HUMAN|O75828	18.0761	Untreated_1	Untreated
1	1	1_1	126C	CBR4_HUMAN|Q8N4T8	17.4409	Untreated_1	Untreated
1	1	1_1	126C	CBWD1_HUMAN|Q9BRT8	18.0708	Untreated_1	Untreated
1	1	1_1	126C	CBX1_HUMAN|P83916	18.9493	Untreated_1	Untreated
1	1	1_1	126C	CBX2_HUMAN|Q14781	17.383	Untreated_1	Untreated
1	1	1_1	126C	CBX3_HUMAN|Q13185	18.9276	Untreated_1	Untreated
1	1	1_1	126C	CBX4_HUMAN|O00257	16.8249	Untreated_1	Untreated
1	1	1_1	126C	CBX5_HUMAN|P45973	17.9478	Untreated_1	Untreated
1	1	1_1	126C	CBX6_HUMAN|O95503	17.1945	Untreated_1	Untreated
1	1	1_1	126C	CBX8_HUMAN|Q9HC52	17.5276	Untreated_1	Untreated
1	1	1_1	126C	CC020_HUMAN|Q8ND61	14.8068	Untreated_1	Untreated
1	1	1_1	126C	CC033_HUMAN|Q6P1S2	17.119	Untreated_1	Untreated
1	1	1_1	126C	CC038_HUMAN|Q5JPI3	16.1998	Untreated_1	Untreated
1	1	1_1	126C	CC106_HUMAN|Q9BWC9	16.8424	Untreated_1	Untreated
1	1	1_1	126C	CC115_HUMAN|Q96NT0	17.7471	Untreated_1	Untreated
1	1	1_1	126C	CC117_HUMAN|Q8IWD4	16.7011	Untreated_1	Untreated
1	1	1_1	126C	CC124_HUMAN|Q96CT7	18.5237	Untreated_1	Untreated
1	1	1_1	126C	CC126_HUMAN|Q96EE4	16.4517	Untreated_1	Untreated
1	1	1_1	126C	CC127_HUMAN|Q96BQ5	17.3258	Untreated_1	Untreated
1	1	1_1	126C	CC130_HUMAN|P13994	16.4714	Untreated_1	Untreated
1	1	1_1	126C	CC134_HUMAN|Q9H6E4	17.6141	Untreated_1	Untreated
1	1	1_1	126C	CC137_HUMAN|Q6PK04	18.1836	Untreated_1	Untreated
1	1	1_1	126C	CC138_HUMAN|Q96M89	15.3854	Untreated_1	Untreated
1	1	1_1	126C	CC146_HUMAN|Q8IYE0	18.534	Untreated_1	Untreated
1	1	1_1	126C	CC150_HUMAN|Q8NCX0	21.8181	Untreated_1	Untreated
1	1	1_1	126C	CC167_HUMAN|Q9P0B6	17.2863	Untreated_1	Untreated
1	1	1_1	126C	CC174_HUMAN|Q6PII3	17.0081	Untreated_1	Untreated
1	1	1_1	126C	CC186_HUMAN|Q7Z3E2	17.5744	Untreated_1	Untreated
1	1	1_1	126C	CC187_HUMAN|A0A096LP49	13.2251	Untreated_1	Untreated
1	1	1_1	126C	CC50A_HUMAN|Q9NV96	17.6825	Untreated_1	Untreated
1	1	1_1	126C	CC71L_HUMAN|Q8N9Z2	17.0707	Untreated_1	Untreated
1	1	1_1	126C	CC85B_HUMAN|Q15834	16.7038	Untreated_1	Untreated
1	1	1_1	126C	CC85C_HUMAN|A6NKD9	17.8206	Untreated_1	Untreated
1	1	1_1	126C	CC90B_HUMAN|Q9GZT6	16.5596	Untreated_1	Untreated
1	1	1_1	126C	CCAR1_HUMAN|Q8IX12	18.8138	Untreated_1	Untreated
1	1	1_1	126C	CCAR2_HUMAN|Q8N163	18.7406	Untreated_1	Untreated
1	1	1_1	126C	CCD12_HUMAN|Q8WUD4	17.0689	Untreated_1	Untreated
1	1	1_1	126C	CCD14_HUMAN|Q49A88	14.1746	Untreated_1	Untreated
1	1	1_1	126C	CCD18_HUMAN|Q5T9S5	17.7975	Untreated_1	Untreated
1	1	1_1	126C	CCD22_HUMAN|O60826	17.1042	Untreated_1	Untreated
1	1	1_1	126C	CCD25_HUMAN|Q86WR0	17.6632	Untreated_1	Untreated
1	1	1_1	126C	CCD43_HUMAN|Q96MW1	17.7331	Untreated_1	Untreated
1	1	1_1	126C	CCD47_HUMAN|Q96A33	16.8649	Untreated_1	Untreated
1	1	1_1	126C	CCD50_HUMAN|Q8IVM0	17.0981	Untreated_1	Untreated
1	1	1_1	126C	CCD50_HUMAN|Q8IVM0-2	14.359	Untreated_1	Untreated
1	1	1_1	126C	CCD51_HUMAN|Q96ER9	17.1137	Untreated_1	Untreated
1	1	1_1	126C	CCD57_HUMAN|Q2TAC2	20.0058	Untreated_1	Untreated
1	1	1_1	126C	CCD58_HUMAN|Q4VC31	18.8032	Untreated_1	Untreated
1	1	1_1	126C	CCD61_HUMAN|Q9Y6R9	17.7123	Untreated_1	Untreated
1	1	1_1	126C	CCD66_HUMAN|A2RUB6	17.393	Untreated_1	Untreated
1	1	1_1	126C	CCD71_HUMAN|Q8IV32	16.2104	Untreated_1	Untreated
1	1	1_1	126C	CCD84_HUMAN|Q86UT8	15.6673	Untreated_1	Untreated
1	1	1_1	126C	CCD86_HUMAN|Q9H6F5	18.2872	Untreated_1	Untreated
1	1	1_1	126C	CCD91_HUMAN|Q7Z6B0	16.8068	Untreated_1	Untreated
1	1	1_1	126C	CCD92_HUMAN|Q53HC0	13.4068	Untreated_1	Untreated
1	1	1_1	126C	CCD93_HUMAN|Q567U6	17.1696	Untreated_1	Untreated
1	1	1_1	126C	CCD94_HUMAN|Q9BW85	16.5185	Untreated_1	Untreated
1	1	1_1	126C	CCD97_HUMAN|Q96F63	17.6619	Untreated_1	Untreated
1	1	1_1	126C	CCDC6_HUMAN|Q16204	17.4257	Untreated_1	Untreated
1	1	1_1	126C	CCDC9_HUMAN|Q9Y3X0	17.4825	Untreated_1	Untreated
1	1	1_1	126C	CCHL_HUMAN|P53701	16.4918	Untreated_1	Untreated
1	1	1_1	126C	CCM2_HUMAN|Q9BSQ5	16.7927	Untreated_1	Untreated
1	1	1_1	126C	CCNA2_HUMAN|P20248	16.6139	Untreated_1	Untreated
1	1	1_1	126C	CCNB1_HUMAN|P14635	18.5383	Untreated_1	Untreated
1	1	1_1	126C	CCNB2_HUMAN|O95067	15.9705	Untreated_1	Untreated
1	1	1_1	126C	CCNC_HUMAN|P24863	17.9528	Untreated_1	Untreated
1	1	1_1	126C	CCND1_HUMAN|P24385	17.3284	Untreated_1	Untreated
1	1	1_1	126C	CCNE1_HUMAN|P24864	16.9957	Untreated_1	Untreated
1	1	1_1	126C	CCNH_HUMAN|P51946	16.4736	Untreated_1	Untreated
1	1	1_1	126C	CCNK_HUMAN|O75909	17.7039	Untreated_1	Untreated
1	1	1_1	126C	CCNL1_HUMAN|Q9UK58	17.3711	Untreated_1	Untreated
1	1	1_1	126C	CCNL2_HUMAN|Q96S94	18.2763	Untreated_1	Untreated
1	1	1_1	126C	CCNT1_HUMAN|O60563	17.4811	Untreated_1	Untreated
1	1	1_1	126C	CCNT2_HUMAN|O60583	17.4329	Untreated_1	Untreated
1	1	1_1	126C	CCNT2_HUMAN|O60583-2	14.9331	Untreated_1	Untreated
1	1	1_1	126C	CCNY_HUMAN|Q8ND76	16.7908	Untreated_1	Untreated
1	1	1_1	126C	CCPG1_HUMAN|Q9ULG6	15.9963	Untreated_1	Untreated
1	1	1_1	126C	CCS_HUMAN|O14618	17.4323	Untreated_1	Untreated
1	1	1_1	126C	CCYL1_HUMAN|Q8N7R7	17.3274	Untreated_1	Untreated
1	1	1_1	126C	CCZ1B_HUMAN|P86790	17.1207	Untreated_1	Untreated
1	1	1_1	126C	CD003_HUMAN|Q8WVX3	16.8463	Untreated_1	Untreated
1	1	1_1	126C	CD032_HUMAN|Q8N8J7	16.6238	Untreated_1	Untreated
1	1	1_1	126C	CD109_HUMAN|Q6YHK3	17.641	Untreated_1	Untreated
1	1	1_1	126C	CD11B_HUMAN|P21127	16.4055	Untreated_1	Untreated
1	1	1_1	126C	CD123_HUMAN|O75794	17.2597	Untreated_1	Untreated
1	1	1_1	126C	CD151_HUMAN|P48509	18.3619	Untreated_1	Untreated
1	1	1_1	126C	CD158_HUMAN|Q5M9N0	17.5883	Untreated_1	Untreated
1	1	1_1	126C	CD166_HUMAN|Q13740	17.1608	Untreated_1	Untreated
1	1	1_1	126C	CD276_HUMAN|Q5ZPR3	17.5067	Untreated_1	Untreated
1	1	1_1	126C	CD2AP_HUMAN|Q9Y5K6	17.5361	Untreated_1	Untreated
1	1	1_1	126C	CD2B2_HUMAN|O95400	17.5131	Untreated_1	Untreated
1	1	1_1	126C	CD302_HUMAN|Q8IX05	14.5223	Untreated_1	Untreated
1	1	1_1	126C	CD320_HUMAN|Q9NPF0	17.4575	Untreated_1	Untreated
1	1	1_1	126C	CD36_HUMAN|P16671	18.7771	Untreated_1	Untreated
1	1	1_1	126C	CD37L_HUMAN|Q7L3B6	17.2144	Untreated_1	Untreated
1	1	1_1	126C	CD47_HUMAN|Q08722	17.5073	Untreated_1	Untreated
1	1	1_1	126C	CD59_HUMAN|P13987	19.7904	Untreated_1	Untreated
1	1	1_1	126C	CD63_HUMAN|P08962	19.2699	Untreated_1	Untreated
1	1	1_1	126C	CD81_HUMAN|P60033	19.5023	Untreated_1	Untreated
1	1	1_1	126C	CD82_HUMAN|P27701	14.3076	Untreated_1	Untreated
1	1	1_1	126C	CD9_HUMAN|P21926	18.3931	Untreated_1	Untreated
1	1	1_1	126C	CD97_HUMAN|P48960	17.0816	Untreated_1	Untreated
1	1	1_1	126C	CD99_HUMAN|P14209	17.7666	Untreated_1	Untreated
1	1	1_1	126C	CDA7L_HUMAN|Q96GN5	15.4235	Untreated_1	Untreated
1	1	1_1	126C	CDAN1_HUMAN|Q8IWY9	16.394	Untreated_1	Untreated
1	1	1_1	126C	CDC16_HUMAN|Q13042	18.0445	Untreated_1	Untreated
1	1	1_1	126C	CDC20_HUMAN|Q12834	15.8078	Untreated_1	Untreated
1	1	1_1	126C	CDC23_HUMAN|Q9UJX2	17.9681	Untreated_1	Untreated
1	1	1_1	126C	CDC26_HUMAN|Q8NHZ8	17.1129	Untreated_1	Untreated
1	1	1_1	126C	CDC27_HUMAN|P30260	17.5426	Untreated_1	Untreated
1	1	1_1	126C	CDC37_HUMAN|Q16543	18.3178	Untreated_1	Untreated
1	1	1_1	126C	CDC42_HUMAN|P60953	19.4562	Untreated_1	Untreated
1	1	1_1	126C	CDC45_HUMAN|O75419	17.6155	Untreated_1	Untreated
1	1	1_1	126C	CDC5L_HUMAN|Q99459	17.9769	Untreated_1	Untreated
1	1	1_1	126C	CDC7_HUMAN|O00311	16.7625	Untreated_1	Untreated
1	1	1_1	126C	CDC73_HUMAN|Q6P1J9	18.1819	Untreated_1	Untreated
1	1	1_1	126C	CDCA2_HUMAN|Q69YH5	17.4052	Untreated_1	Untreated
1	1	1_1	126C	CDCA3_HUMAN|Q99618	16.7294	Untreated_1	Untreated
1	1	1_1	126C	CDCA4_HUMAN|Q9BXL8	15.5225	Untreated_1	Untreated
1	1	1_1	126C	CDCA5_HUMAN|Q96FF9	17.5898	Untreated_1	Untreated
1	1	1_1	126C	CDCA7_HUMAN|Q9BWT1	13.991	Untreated_1	Untreated
1	1	1_1	126C	CDCP1_HUMAN|Q9H5V8	17.4241	Untreated_1	Untreated
1	1	1_1	126C	CDIPT_HUMAN|O14735	15.2203	Untreated_1	Untreated
1	1	1_1	126C	CDK1_HUMAN|P06493	18.3579	Untreated_1	Untreated
1	1	1_1	126C	CDK12_HUMAN|Q9NYV4	16.9779	Untreated_1	Untreated
1	1	1_1	126C	CDK12_HUMAN|Q9NYV4-2	15.7021	Untreated_1	Untreated
1	1	1_1	126C	CDK13_HUMAN|Q14004	16.6369	Untreated_1	Untreated
1	1	1_1	126C	CDK16_HUMAN|Q00536	17.7959	Untreated_1	Untreated
1	1	1_1	126C	CDK17_HUMAN|Q00537	15.7334	Untreated_1	Untreated
1	1	1_1	126C	CDK18_HUMAN|Q07002	14.6422	Untreated_1	Untreated
1	1	1_1	126C	CDK19_HUMAN|Q9BWU1	17.2245	Untreated_1	Untreated
1	1	1_1	126C	CDK2_HUMAN|P24941	17.6021	Untreated_1	Untreated
1	1	1_1	126C	CDK4_HUMAN|P11802	18.0402	Untreated_1	Untreated
1	1	1_1	126C	CDK5_HUMAN|Q00535	18.8085	Untreated_1	Untreated
1	1	1_1	126C	CDK7_HUMAN|P50613	18.1318	Untreated_1	Untreated
1	1	1_1	126C	CDK9_HUMAN|P50750	17.8318	Untreated_1	Untreated
1	1	1_1	126C	CDKA1_HUMAN|O14519	18.6847	Untreated_1	Untreated
1	1	1_1	126C	CDKAL_HUMAN|Q5VV42	17.1982	Untreated_1	Untreated
1	1	1_1	126C	CDN1A_HUMAN|P38936	16.5756	Untreated_1	Untreated
1	1	1_1	126C	CDN2C_HUMAN|P42773	15.742	Untreated_1	Untreated
1	1	1_1	126C	CDPF1_HUMAN|Q6NVV7	17.1936	Untreated_1	Untreated
1	1	1_1	126C	CDR2_HUMAN|Q01850	16.9105	Untreated_1	Untreated
1	1	1_1	126C	CDR2L_HUMAN|Q86X02	16.5186	Untreated_1	Untreated
1	1	1_1	126C	CDS1_HUMAN|Q92903	16.6224	Untreated_1	Untreated
1	1	1_1	126C	CDS2_HUMAN|O95674	16.494	Untreated_1	Untreated
1	1	1_1	126C	CDT1_HUMAN|Q9H211	16.9336	Untreated_1	Untreated
1	1	1_1	126C	CDV3_HUMAN|Q9UKY7	18.6747	Untreated_1	Untreated
1	1	1_1	126C	CDX1_HUMAN|P47902	15.7636	Untreated_1	Untreated
1	1	1_1	126C	CDYL1_HUMAN|Q9Y232	16.4388	Untreated_1	Untreated
1	1	1_1	126C	CE022_HUMAN|Q49AR2	16.0767	Untreated_1	Untreated
1	1	1_1	126C	CE024_HUMAN|Q7Z6I8	17.3651	Untreated_1	Untreated
1	1	1_1	126C	CE030_HUMAN|Q96GV9	16.2493	Untreated_1	Untreated
1	1	1_1	126C	CE051_HUMAN|A6NDU8	15.6634	Untreated_1	Untreated
1	1	1_1	126C	CE120_HUMAN|Q8N960	15.329	Untreated_1	Untreated
1	1	1_1	126C	CE128_HUMAN|Q6ZU80	17.446	Untreated_1	Untreated
1	1	1_1	126C	CE152_HUMAN|O94986	16.2678	Untreated_1	Untreated
1	1	1_1	126C	CE162_HUMAN|Q5TB80	13.0259	Untreated_1	Untreated
1	1	1_1	126C	CE164_HUMAN|Q9UPV0	14.4028	Untreated_1	Untreated
1	1	1_1	126C	CE170_HUMAN|Q5SW79	16.2992	Untreated_1	Untreated
1	1	1_1	126C	CE192_HUMAN|Q8TEP8	15.5736	Untreated_1	Untreated
1	1	1_1	126C	CE192_HUMAN|Q8TEP8-3	16.3786	Untreated_1	Untreated
1	1	1_1	126C	CE290_HUMAN|O15078	18.1364	Untreated_1	Untreated
1	1	1_1	126C	CE350_HUMAN|Q5VT06	15.8556	Untreated_1	Untreated
1	1	1_1	126C	CEAM5_HUMAN|P06731	16.5968	Untreated_1	Untreated
1	1	1_1	126C	CEBOS_HUMAN|A8MTT3	17.8564	Untreated_1	Untreated
1	1	1_1	126C	CEBPB_HUMAN|P17676	18.0841	Untreated_1	Untreated
1	1	1_1	126C	CEBPG_HUMAN|P53567	14.9977	Untreated_1	Untreated
1	1	1_1	126C	CEBPZ_HUMAN|Q03701	18.1045	Untreated_1	Untreated
1	1	1_1	126C	CELF1_HUMAN|Q92879	16.4986	Untreated_1	Untreated
1	1	1_1	126C	CELR2_HUMAN|Q9HCU4	15.7324	Untreated_1	Untreated
1	1	1_1	126C	CEMIP_HUMAN|Q8WUJ3	16.1005	Untreated_1	Untreated
1	1	1_1	126C	CENPB_HUMAN|P07199	16.5247	Untreated_1	Untreated
1	1	1_1	126C	CENPC_HUMAN|Q03188	16.9414	Untreated_1	Untreated
1	1	1_1	126C	CENPE_HUMAN|Q02224	16.0611	Untreated_1	Untreated
1	1	1_1	126C	CENPF_HUMAN|P49454	16.5617	Untreated_1	Untreated
1	1	1_1	126C	CENPH_HUMAN|Q9H3R5	16.6517	Untreated_1	Untreated
1	1	1_1	126C	CENPI_HUMAN|Q92674	16.2413	Untreated_1	Untreated
1	1	1_1	126C	CENPL_HUMAN|Q8N0S6	16.0681	Untreated_1	Untreated
1	1	1_1	126C	CENPM_HUMAN|Q9NSP4	16.0773	Untreated_1	Untreated
1	1	1_1	126C	CENPN_HUMAN|Q96H22	16.3146	Untreated_1	Untreated
1	1	1_1	126C	CENPO_HUMAN|Q9BU64	16.0092	Untreated_1	Untreated
1	1	1_1	126C	CENPP_HUMAN|Q6IPU0	16.7734	Untreated_1	Untreated
1	1	1_1	126C	CENPS_HUMAN|Q8N2Z9	16.075	Untreated_1	Untreated
1	1	1_1	126C	CENPT_HUMAN|Q96BT3	16.1017	Untreated_1	Untreated
1	1	1_1	126C	CENPU_HUMAN|Q71F23	17.1164	Untreated_1	Untreated
1	1	1_1	126C	CENPV_HUMAN|Q7Z7K6	18.2432	Untreated_1	Untreated
1	1	1_1	126C	CENPW_HUMAN|Q5EE01	17.3545	Untreated_1	Untreated
1	1	1_1	126C	CENPX_HUMAN|A8MT69	16.0941	Untreated_1	Untreated
1	1	1_1	126C	CEP44_HUMAN|Q9C0F1	15.6565	Untreated_1	Untreated
1	1	1_1	126C	CEP55_HUMAN|Q53EZ4	17.3986	Untreated_1	Untreated
1	1	1_1	126C	CEP57_HUMAN|Q86XR8	15.7154	Untreated_1	Untreated
1	1	1_1	126C	CEP76_HUMAN|Q8TAP6	15.4897	Untreated_1	Untreated
1	1	1_1	126C	CEP78_HUMAN|Q5JTW2	16.731	Untreated_1	Untreated
1	1	1_1	126C	CEP83_HUMAN|Q9Y592	15.5008	Untreated_1	Untreated
1	1	1_1	126C	CEP85_HUMAN|Q6P2H3	17.3237	Untreated_1	Untreated
1	1	1_1	126C	CEP97_HUMAN|Q8IW35	16.304	Untreated_1	Untreated
1	1	1_1	126C	CEPT1_HUMAN|Q9Y6K0	15.8616	Untreated_1	Untreated
1	1	1_1	126C	CERS2_HUMAN|Q96G23	18.4806	Untreated_1	Untreated
1	1	1_1	126C	CERS5_HUMAN|Q8N5B7	17.1504	Untreated_1	Untreated
1	1	1_1	126C	CERS6_HUMAN|Q6ZMG9	18.5379	Untreated_1	Untreated
1	1	1_1	126C	CETN1_HUMAN|Q12798	18.5857	Untreated_1	Untreated
1	1	1_1	126C	CETN2_HUMAN|P41208	16.8837	Untreated_1	Untreated
1	1	1_1	126C	CETN3_HUMAN|O15182	16.8886	Untreated_1	Untreated
1	1	1_1	126C	CF047_HUMAN|O95873	18.3664	Untreated_1	Untreated
1	1	1_1	126C	CF106_HUMAN|Q9H6K1	15.1983	Untreated_1	Untreated
1	1	1_1	126C	CF120_HUMAN|Q7Z4R8	17.7975	Untreated_1	Untreated
1	1	1_1	126C	CF132_HUMAN|Q5T0Z8	16.6312	Untreated_1	Untreated
1	1	1_1	126C	CF136_HUMAN|Q5SQH8	16.5957	Untreated_1	Untreated
1	1	1_1	126C	CF157_HUMAN|Q5JU67	17.1369	Untreated_1	Untreated
1	1	1_1	126C	CF203_HUMAN|Q9P0P8	15.1369	Untreated_1	Untreated
1	1	1_1	126C	CF222_HUMAN|P0C671	18.2269	Untreated_1	Untreated
1	1	1_1	126C	CFA20_HUMAN|Q9Y6A4	17.4325	Untreated_1	Untreated
1	1	1_1	126C	CFA36_HUMAN|Q96G28	17.5385	Untreated_1	Untreated
1	1	1_1	126C	CFA45_HUMAN|Q9UL16	17.3881	Untreated_1	Untreated
1	1	1_1	126C	CFA54_HUMAN|Q96N23	18.8658	Untreated_1	Untreated
1	1	1_1	126C	CFA61_HUMAN|Q8NHU2	18.5301	Untreated_1	Untreated
1	1	1_1	126C	CFA97_HUMAN|Q9P2B7	16.1762	Untreated_1	Untreated
1	1	1_1	126C	CFDP1_HUMAN|Q9UEE9	17.6328	Untreated_1	Untreated
1	1	1_1	126C	CG025_HUMAN|Q9BPX7	16.3048	Untreated_1	Untreated
1	1	1_1	126C	CG026_HUMAN|Q96N11	17.5442	Untreated_1	Untreated
1	1	1_1	126C	CG043_HUMAN|Q8WVR3	18.4552	Untreated_1	Untreated
1	1	1_1	126C	CG050_HUMAN|Q9BRJ6	18.0362	Untreated_1	Untreated
1	1	1_1	126C	CGBP1_HUMAN|Q9UFW8	17.3632	Untreated_1	Untreated
1	1	1_1	126C	CGL_HUMAN|P32929	17.5568	Untreated_1	Untreated
1	1	1_1	126C	CGNL1_HUMAN|Q0VF96	17.2264	Untreated_1	Untreated
1	1	1_1	126C	CGRE1_HUMAN|Q99674	16.7719	Untreated_1	Untreated
1	1	1_1	126C	CGT_HUMAN|Q16880	17.3328	Untreated_1	Untreated
1	1	1_1	126C	CH033_HUMAN|Q9H7E9	18.1477	Untreated_1	Untreated
1	1	1_1	126C	CH037_HUMAN|Q96NL8	14.8677	Untreated_1	Untreated
1	1	1_1	126C	CH059_HUMAN|Q8N0T1	17.1068	Untreated_1	Untreated
1	1	1_1	126C	CH082_HUMAN|Q6P1X6	17.9161	Untreated_1	Untreated
1	1	1_1	126C	CH10_HUMAN|P61604	19.0627	Untreated_1	Untreated
1	1	1_1	126C	CH60_HUMAN|P10809	18.8947	Untreated_1	Untreated
1	1	1_1	126C	CHAC2_HUMAN|Q8WUX2	17.608	Untreated_1	Untreated
1	1	1_1	126C	CHAP1_HUMAN|Q96JM3	17.4777	Untreated_1	Untreated
1	1	1_1	126C	CHCH1_HUMAN|Q96BP2	16.8085	Untreated_1	Untreated
1	1	1_1	126C	CHCH2_HUMAN|Q9Y6H1	18.1088	Untreated_1	Untreated
1	1	1_1	126C	CHCH5_HUMAN|Q9BSY4	17.2267	Untreated_1	Untreated
1	1	1_1	126C	CHCH7_HUMAN|Q9BUK0	17.8686	Untreated_1	Untreated
1	1	1_1	126C	CHD1_HUMAN|O14646	17.2947	Untreated_1	Untreated
1	1	1_1	126C	CHD1L_HUMAN|Q86WJ1	17.7552	Untreated_1	Untreated
1	1	1_1	126C	CHD2_HUMAN|O14647	16.5865	Untreated_1	Untreated
1	1	1_1	126C	CHD3_HUMAN|Q12873	16.6882	Untreated_1	Untreated
1	1	1_1	126C	CHD4_HUMAN|Q14839	17.9189	Untreated_1	Untreated
1	1	1_1	126C	CHD6_HUMAN|Q8TD26	16.7032	Untreated_1	Untreated
1	1	1_1	126C	CHD7_HUMAN|Q9P2D1	16.4261	Untreated_1	Untreated
1	1	1_1	126C	CHD8_HUMAN|Q9HCK8	16.8627	Untreated_1	Untreated
1	1	1_1	126C	CHD9_HUMAN|Q3L8U1	15.1892	Untreated_1	Untreated
1	1	1_1	126C	CHDH_HUMAN|Q8NE62	17.4827	Untreated_1	Untreated
1	1	1_1	126C	CHERP_HUMAN|Q8IWX8	18.4886	Untreated_1	Untreated
1	1	1_1	126C	CHID1_HUMAN|Q9BWS9	18.0941	Untreated_1	Untreated
1	1	1_1	126C	CHIN_HUMAN|P15882	17.2964	Untreated_1	Untreated
1	1	1_1	126C	CHIP_HUMAN|Q9UNE7	17.5418	Untreated_1	Untreated
1	1	1_1	126C	CHK1_HUMAN|O14757	17.6362	Untreated_1	Untreated
1	1	1_1	126C	CHKA_HUMAN|P35790	15.8566	Untreated_1	Untreated
1	1	1_1	126C	CHKB_HUMAN|Q9Y259	16.5173	Untreated_1	Untreated
1	1	1_1	126C	CHM1A_HUMAN|Q9HD42	18.3805	Untreated_1	Untreated
1	1	1_1	126C	CHM1B_HUMAN|Q7LBR1	18.6198	Untreated_1	Untreated
1	1	1_1	126C	CHM2A_HUMAN|O43633	17.7536	Untreated_1	Untreated
1	1	1_1	126C	CHM2B_HUMAN|Q9UQN3	18.1836	Untreated_1	Untreated
1	1	1_1	126C	CHM4A_HUMAN|Q9BY43	17.3977	Untreated_1	Untreated
1	1	1_1	126C	CHM4B_HUMAN|Q9H444	18.3524	Untreated_1	Untreated
1	1	1_1	126C	CHM4C_HUMAN|Q96CF2	16.4477	Untreated_1	Untreated
1	1	1_1	126C	CHMP3_HUMAN|Q9Y3E7	17.9511	Untreated_1	Untreated
1	1	1_1	126C	CHMP5_HUMAN|Q9NZZ3	17.109	Untreated_1	Untreated
1	1	1_1	126C	CHMP6_HUMAN|Q96FZ7	17.3769	Untreated_1	Untreated
1	1	1_1	126C	CHMP7_HUMAN|Q8WUX9	16.9029	Untreated_1	Untreated
1	1	1_1	126C	CHP1_HUMAN|Q99653	16.6906	Untreated_1	Untreated
1	1	1_1	126C	CHP3_HUMAN|Q96BS2	16.9757	Untreated_1	Untreated
1	1	1_1	126C	CHPF2_HUMAN|Q9P2E5	15.287	Untreated_1	Untreated
1	1	1_1	126C	CHPT1_HUMAN|Q8WUD6	14.8631	Untreated_1	Untreated
1	1	1_1	126C	CHRC1_HUMAN|Q9NRG0	16.5072	Untreated_1	Untreated
1	1	1_1	126C	CHRD1_HUMAN|Q9UHD1	18.4851	Untreated_1	Untreated
1	1	1_1	126C	CHSP1_HUMAN|Q9Y2V2	17.7055	Untreated_1	Untreated
1	1	1_1	126C	CHSS1_HUMAN|Q86X52	15.1764	Untreated_1	Untreated
1	1	1_1	126C	CHSS2_HUMAN|Q8IZ52	16.5109	Untreated_1	Untreated
1	1	1_1	126C	CHST3_HUMAN|Q7LGC8	16.1758	Untreated_1	Untreated
1	1	1_1	126C	CHSTE_HUMAN|Q8NCH0	16.9196	Untreated_1	Untreated
1	1	1_1	126C	CHTOP_HUMAN|Q9Y3Y2	17.2766	Untreated_1	Untreated
1	1	1_1	126C	CHUR_HUMAN|Q8WUH1	15.8115	Untreated_1	Untreated
1	1	1_1	126C	CI016_HUMAN|Q9BUW7	15.4896	Untreated_1	Untreated
1	1	1_1	126C	CI040_HUMAN|Q8IXQ3	16.3044	Untreated_1	Untreated
1	1	1_1	126C	CI064_HUMAN|Q5T6V5	17.3793	Untreated_1	Untreated
1	1	1_1	126C	CI078_HUMAN|Q9NZ63	17.9385	Untreated_1	Untreated
1	1	1_1	126C	CI114_HUMAN|Q5T280	17.0874	Untreated_1	Untreated
1	1	1_1	126C	CIA30_HUMAN|Q9Y375	17.07	Untreated_1	Untreated
1	1	1_1	126C	CIAO1_HUMAN|O76071	17.4848	Untreated_1	Untreated
1	1	1_1	126C	CIB1_HUMAN|Q99828	17.0279	Untreated_1	Untreated
1	1	1_1	126C	CIC_HUMAN|Q96RK0	14.9902	Untreated_1	Untreated
1	1	1_1	126C	CIKS_HUMAN|O43734	17.6679	Untreated_1	Untreated
1	1	1_1	126C	CING_HUMAN|Q9P2M7	15.9994	Untreated_1	Untreated
1	1	1_1	126C	CINP_HUMAN|Q9BW66	16.6764	Untreated_1	Untreated
1	1	1_1	126C	CIP2A_HUMAN|Q8TCG1	17.0339	Untreated_1	Untreated
1	1	1_1	126C	CIP4_HUMAN|Q15642	16.6939	Untreated_1	Untreated
1	1	1_1	126C	CIR1_HUMAN|Q86X95	16.8197	Untreated_1	Untreated
1	1	1_1	126C	CIRBP_HUMAN|Q14011	18.6067	Untreated_1	Untreated
1	1	1_1	126C	CISD1_HUMAN|Q9NZ45	19.1291	Untreated_1	Untreated
1	1	1_1	126C	CISD2_HUMAN|Q8N5K1	18.5342	Untreated_1	Untreated
1	1	1_1	126C	CISD3_HUMAN|P0C7P0	17.3714	Untreated_1	Untreated
1	1	1_1	126C	CISY_HUMAN|O75390	18.3041	Untreated_1	Untreated
1	1	1_1	126C	CIZ1_HUMAN|Q9ULV3	16.1505	Untreated_1	Untreated
1	1	1_1	126C	CJ035_HUMAN|Q96D05	17.1167	Untreated_1	Untreated
1	1	1_1	126C	CJ076_HUMAN|Q5T2E6	17.3799	Untreated_1	Untreated
1	1	1_1	126C	CK054_HUMAN|Q9H0W9	16.6442	Untreated_1	Untreated
1	1	1_1	126C	CK057_HUMAN|Q6ZUT1	16.4938	Untreated_1	Untreated
1	1	1_1	126C	CK068_HUMAN|Q9H3H3	18.6456	Untreated_1	Untreated
1	1	1_1	126C	CK084_HUMAN|Q9BUA3	15.5712	Untreated_1	Untreated
1	1	1_1	126C	CK098_HUMAN|E9PRG8	17.8801	Untreated_1	Untreated
1	1	1_1	126C	CK5P1_HUMAN|Q96SZ6	15.2445	Untreated_1	Untreated
1	1	1_1	126C	CK5P2_HUMAN|Q96SN8	16.2315	Untreated_1	Untreated
1	1	1_1	126C	CK5P3_HUMAN|Q96JB5	17.8604	Untreated_1	Untreated
1	1	1_1	126C	CKAP2_HUMAN|Q8WWK9	17.222	Untreated_1	Untreated
1	1	1_1	126C	CKAP4_HUMAN|Q07065	18.1749	Untreated_1	Untreated
1	1	1_1	126C	CKAP5_HUMAN|Q14008	17.6166	Untreated_1	Untreated
1	1	1_1	126C	CKLF6_HUMAN|Q9NX76	17.8912	Untreated_1	Untreated
1	1	1_1	126C	CKLF7_HUMAN|Q96FZ5	12.4675	Untreated_1	Untreated
1	1	1_1	126C	CKP2L_HUMAN|Q8IYA6	15.7797	Untreated_1	Untreated
1	1	1_1	126C	CKS1_HUMAN|P61024	17.6892	Untreated_1	Untreated
1	1	1_1	126C	CKS2_HUMAN|P33552	16.5404	Untreated_1	Untreated
1	1	1_1	126C	CL004_HUMAN|Q9NQ89	15.966	Untreated_1	Untreated
1	1	1_1	126C	CL029_HUMAN|Q8N999	18.4557	Untreated_1	Untreated
1	1	1_1	126C	CL043_HUMAN|Q96C57	17.8304	Untreated_1	Untreated
1	1	1_1	126C	CL045_HUMAN|Q8N5I9	16.3239	Untreated_1	Untreated
1	1	1_1	126C	CL065_HUMAN|Q9H3J6	16.0777	Untreated_1	Untreated
1	1	1_1	126C	CL073_HUMAN|Q69YU5	18.5903	Untreated_1	Untreated
1	1	1_1	126C	CL16A_HUMAN|Q2KHT3	16.0694	Untreated_1	Untreated
1	1	1_1	126C	CLAP1_HUMAN|Q7Z460	16.6825	Untreated_1	Untreated
1	1	1_1	126C	CLAP2_HUMAN|O75122	16.5988	Untreated_1	Untreated
1	1	1_1	126C	CLAP2_HUMAN|O75122-3	15.9328	Untreated_1	Untreated
1	1	1_1	126C	CLASR_HUMAN|Q8N2M8	16.3624	Untreated_1	Untreated
1	1	1_1	126C	CLCA_HUMAN|P09496	17.7245	Untreated_1	Untreated
1	1	1_1	126C	CLCA_HUMAN|P09496-2	19.3929	Untreated_1	Untreated
1	1	1_1	126C	CLCB_HUMAN|P09497	18.5709	Untreated_1	Untreated
1	1	1_1	126C	CLCB_HUMAN|P09497-2	17.9123	Untreated_1	Untreated
1	1	1_1	126C	CLCC1_HUMAN|Q96S66	17.4339	Untreated_1	Untreated
1	1	1_1	126C	CLCN2_HUMAN|P51788	14.6794	Untreated_1	Untreated
1	1	1_1	126C	CLCN3_HUMAN|P51790	16.4075	Untreated_1	Untreated
1	1	1_1	126C	CLCN7_HUMAN|P51798	16.6147	Untreated_1	Untreated
1	1	1_1	126C	CLD12_HUMAN|P56749	15.1881	Untreated_1	Untreated
1	1	1_1	126C	CLD3_HUMAN|O15551	18.1792	Untreated_1	Untreated
1	1	1_1	126C	CLD7_HUMAN|O95471	18.2624	Untreated_1	Untreated
1	1	1_1	126C	CLH1_HUMAN|Q00610	18.5963	Untreated_1	Untreated
1	1	1_1	126C	CLIC1_HUMAN|O00299	18.6165	Untreated_1	Untreated
1	1	1_1	126C	CLIC3_HUMAN|O95833	14.7086	Untreated_1	Untreated
1	1	1_1	126C	CLIC4_HUMAN|Q9Y696	18.3105	Untreated_1	Untreated
1	1	1_1	126C	CLIC5_HUMAN|Q9NZA1	14.7013	Untreated_1	Untreated
1	1	1_1	126C	CLIP1_HUMAN|P30622	17.311	Untreated_1	Untreated
1	1	1_1	126C	CLIP2_HUMAN|Q9UDT6	17.5594	Untreated_1	Untreated
1	1	1_1	126C	CLK1_HUMAN|P49759	17.9919	Untreated_1	Untreated
1	1	1_1	126C	CLK2_HUMAN|P49760	17.7502	Untreated_1	Untreated
1	1	1_1	126C	CLK3_HUMAN|P49761	17.9644	Untreated_1	Untreated
1	1	1_1	126C	CLK4_HUMAN|Q9HAZ1	17.3847	Untreated_1	Untreated
1	1	1_1	126C	CLMN_HUMAN|Q96JQ2	16.8646	Untreated_1	Untreated
1	1	1_1	126C	CLN5_HUMAN|O75503	18.1865	Untreated_1	Untreated
1	1	1_1	126C	CLN6_HUMAN|Q9NWW5	16.2238	Untreated_1	Untreated
1	1	1_1	126C	CLN8_HUMAN|Q9UBY8	17.133	Untreated_1	Untreated
1	1	1_1	126C	CLOCK_HUMAN|O15516	16.3746	Untreated_1	Untreated
1	1	1_1	126C	CLP1_HUMAN|Q92989	17.7704	Untreated_1	Untreated
1	1	1_1	126C	CLP1L_HUMAN|Q96KA5	17.0778	Untreated_1	Untreated
1	1	1_1	126C	CLPB_HUMAN|Q9H078	17.2965	Untreated_1	Untreated
1	1	1_1	126C	CLPB_HUMAN|Q9H078-2	19.3977	Untreated_1	Untreated
1	1	1_1	126C	CLPP_HUMAN|Q16740	17.1827	Untreated_1	Untreated
1	1	1_1	126C	CLPT1_HUMAN|O96005	17.2852	Untreated_1	Untreated
1	1	1_1	126C	CLPX_HUMAN|O76031	17.7014	Untreated_1	Untreated
1	1	1_1	126C	CLSPN_HUMAN|Q9HAW4	16.8883	Untreated_1	Untreated
1	1	1_1	126C	CLU_HUMAN|O75153	17.5469	Untreated_1	Untreated
1	1	1_1	126C	CLUA1_HUMAN|Q96AJ1	15.4047	Untreated_1	Untreated
1	1	1_1	126C	CLUS_HUMAN|P10909	17.2357	Untreated_1	Untreated
1	1	1_1	126C	CLYBL_HUMAN|Q8N0X4	18.2716	Untreated_1	Untreated
1	1	1_1	126C	CMBL_HUMAN|Q96DG6	18.7449	Untreated_1	Untreated
1	1	1_1	126C	CMC1_HUMAN|O75746	17.2998	Untreated_1	Untreated
1	1	1_1	126C	CMC2_HUMAN|Q9UJS0	18.4154	Untreated_1	Untreated
1	1	1_1	126C	CMC4_HUMAN|P56277	17.3199	Untreated_1	Untreated
1	1	1_1	126C	CMIP_HUMAN|Q8IY22	16.2643	Untreated_1	Untreated
1	1	1_1	126C	CMKMT_HUMAN|Q7Z624	13.5434	Untreated_1	Untreated
1	1	1_1	126C	CMPK2_HUMAN|Q5EBM0	17.1857	Untreated_1	Untreated
1	1	1_1	126C	CMS1_HUMAN|Q9BQ75	18.6716	Untreated_1	Untreated
1	1	1_1	126C	CMTD1_HUMAN|Q86VU5	16.5449	Untreated_1	Untreated
1	1	1_1	126C	CMTR1_HUMAN|Q8N1G2	18.3276	Untreated_1	Untreated
1	1	1_1	126C	CMTR2_HUMAN|Q8IYT2	16.7098	Untreated_1	Untreated
1	1	1_1	126C	CN119_HUMAN|Q9NWQ9	17.773	Untreated_1	Untreated
1	1	1_1	126C	CN166_HUMAN|Q9Y224	18.3496	Untreated_1	Untreated
1	1	1_1	126C	CN37_HUMAN|P09543	18.407	Untreated_1	Untreated
1	1	1_1	126C	CNBP_HUMAN|P62633	16.8531	Untreated_1	Untreated
1	1	1_1	126C	CNBP1_HUMAN|Q9NSA3	16.5408	Untreated_1	Untreated
1	1	1_1	126C	CND1_HUMAN|Q15021	17.5409	Untreated_1	Untreated
1	1	1_1	126C	CND2_HUMAN|Q15003	17.3567	Untreated_1	Untreated
1	1	1_1	126C	CND3_HUMAN|Q9BPX3	17.5652	Untreated_1	Untreated
1	1	1_1	126C	CNDD3_HUMAN|P42695	17.541	Untreated_1	Untreated
1	1	1_1	126C	CNDG2_HUMAN|Q86XI2	16.8415	Untreated_1	Untreated
1	1	1_1	126C	CNDH2_HUMAN|Q6IBW4	17.5056	Untreated_1	Untreated
1	1	1_1	126C	CNDP2_HUMAN|Q96KP4	18.1683	Untreated_1	Untreated
1	1	1_1	126C	CNEP1_HUMAN|O95476	14.697	Untreated_1	Untreated
1	1	1_1	126C	CNIH4_HUMAN|Q9P003	17.893	Untreated_1	Untreated
1	1	1_1	126C	CNKR1_HUMAN|Q969H4	15.3858	Untreated_1	Untreated
1	1	1_1	126C	CNN1_HUMAN|P51911	20.9736	Untreated_1	Untreated
1	1	1_1	126C	CNN2_HUMAN|Q99439	17.4189	Untreated_1	Untreated
1	1	1_1	126C	CNN3_HUMAN|Q15417	17.7442	Untreated_1	Untreated
1	1	1_1	126C	CNNM2_HUMAN|Q9H8M5	16.7161	Untreated_1	Untreated
1	1	1_1	126C	CNNM3_HUMAN|Q8NE01	16.3504	Untreated_1	Untreated
1	1	1_1	126C	CNNM4_HUMAN|Q6P4Q7	17.3889	Untreated_1	Untreated
1	1	1_1	126C	CNO10_HUMAN|Q9H9A5	17.9013	Untreated_1	Untreated
1	1	1_1	126C	CNO11_HUMAN|Q9UKZ1	17.2266	Untreated_1	Untreated
1	1	1_1	126C	CNO6L_HUMAN|Q96LI5	16.7684	Untreated_1	Untreated
1	1	1_1	126C	CNOT1_HUMAN|A5YKK6	17.3689	Untreated_1	Untreated
1	1	1_1	126C	CNOT2_HUMAN|Q9NZN8	16.6027	Untreated_1	Untreated
1	1	1_1	126C	CNOT3_HUMAN|O75175	17.1899	Untreated_1	Untreated
1	1	1_1	126C	CNOT6_HUMAN|Q9ULM6	15.9031	Untreated_1	Untreated
1	1	1_1	126C	CNOT7_HUMAN|Q9UIV1	17.9122	Untreated_1	Untreated
1	1	1_1	126C	CNOT8_HUMAN|Q9UFF9	16.2631	Untreated_1	Untreated
1	1	1_1	126C	CNOT9_HUMAN|Q92600	17.5555	Untreated_1	Untreated
1	1	1_1	126C	CNPY2_HUMAN|Q9Y2B0	18.0591	Untreated_1	Untreated
1	1	1_1	126C	CNPY3_HUMAN|Q9BT09	17.9179	Untreated_1	Untreated
1	1	1_1	126C	CNTRL_HUMAN|Q7Z7A1	18.4885	Untreated_1	Untreated
1	1	1_1	126C	CO039_HUMAN|Q6ZRI6	16.3792	Untreated_1	Untreated
1	1	1_1	126C	CO040_HUMAN|Q8WUR7	19.3996	Untreated_1	Untreated
1	1	1_1	126C	CO041_HUMAN|Q9Y2V0	16.9959	Untreated_1	Untreated
1	1	1_1	126C	CO061_HUMAN|A6NNL5	16.3747	Untreated_1	Untreated
1	1	1_1	126C	CO3_HUMAN|P01024	16.1641	Untreated_1	Untreated
1	1	1_1	126C	CO4A_HUMAN|P0C0L4	17.0916	Untreated_1	Untreated
1	1	1_1	126C	CO6A1_HUMAN|P12109	17.293	Untreated_1	Untreated
1	1	1_1	126C	COA1_HUMAN|Q9GZY4	17.869	Untreated_1	Untreated
1	1	1_1	126C	COA3_HUMAN|Q9Y2R0	20.9203	Untreated_1	Untreated
1	1	1_1	126C	COA4_HUMAN|Q9NYJ1	15.4674	Untreated_1	Untreated
1	1	1_1	126C	COA5_HUMAN|Q86WW8	17.0171	Untreated_1	Untreated
1	1	1_1	126C	COA6_HUMAN|Q5JTJ3	17.8051	Untreated_1	Untreated
1	1	1_1	126C	COA7_HUMAN|Q96BR5	17.6507	Untreated_1	Untreated
1	1	1_1	126C	COAC_HUMAN|Q96CD2	16.2457	Untreated_1	Untreated
1	1	1_1	126C	COASY_HUMAN|Q13057	18.0253	Untreated_1	Untreated
1	1	1_1	126C	COBL_HUMAN|O75128	15.9183	Untreated_1	Untreated
1	1	1_1	126C	COF1_HUMAN|P23528	19.1428	Untreated_1	Untreated
1	1	1_1	126C	COF2_HUMAN|Q9Y281	18.8197	Untreated_1	Untreated
1	1	1_1	126C	COG1_HUMAN|Q8WTW3	16.7031	Untreated_1	Untreated
1	1	1_1	126C	COG2_HUMAN|Q14746	17.5616	Untreated_1	Untreated
1	1	1_1	126C	COG3_HUMAN|Q96JB2	17.1775	Untreated_1	Untreated
1	1	1_1	126C	COG4_HUMAN|Q9H9E3	17.1147	Untreated_1	Untreated
1	1	1_1	126C	COG5_HUMAN|Q9UP83	17.139	Untreated_1	Untreated
1	1	1_1	126C	COG6_HUMAN|Q9Y2V7	16.7171	Untreated_1	Untreated
1	1	1_1	126C	COG7_HUMAN|P83436	17.2954	Untreated_1	Untreated
1	1	1_1	126C	COG8_HUMAN|Q96MW5	16.4682	Untreated_1	Untreated
1	1	1_1	126C	COHA1_HUMAN|Q9UMD9	15.7011	Untreated_1	Untreated
1	1	1_1	126C	COIL_HUMAN|P38432	16.6321	Untreated_1	Untreated
1	1	1_1	126C	COMD1_HUMAN|Q8N668	17.4669	Untreated_1	Untreated
1	1	1_1	126C	COMD3_HUMAN|Q9UBI1	16.4162	Untreated_1	Untreated
1	1	1_1	126C	COMD4_HUMAN|Q9H0A8	15.5126	Untreated_1	Untreated
1	1	1_1	126C	COMD5_HUMAN|Q9GZQ3	16.7525	Untreated_1	Untreated
1	1	1_1	126C	COMD6_HUMAN|Q7Z4G1	17.1774	Untreated_1	Untreated
1	1	1_1	126C	COMD7_HUMAN|Q86VX2	17.4926	Untreated_1	Untreated
1	1	1_1	126C	COMD8_HUMAN|Q9NX08	17.1388	Untreated_1	Untreated
1	1	1_1	126C	COMD9_HUMAN|Q9P000	18.5312	Untreated_1	Untreated
1	1	1_1	126C	COMDA_HUMAN|Q9Y6G5	18.1267	Untreated_1	Untreated
1	1	1_1	126C	COMT_HUMAN|P21964	18.0504	Untreated_1	Untreated
1	1	1_1	126C	COPA_HUMAN|P53621	18.3551	Untreated_1	Untreated
1	1	1_1	126C	COPB_HUMAN|P53618	17.3409	Untreated_1	Untreated
1	1	1_1	126C	COPB2_HUMAN|P35606	17.7121	Untreated_1	Untreated
1	1	1_1	126C	COPD_HUMAN|P48444	18.409	Untreated_1	Untreated
1	1	1_1	126C	COPE_HUMAN|O14579	17.9084	Untreated_1	Untreated
1	1	1_1	126C	COPG1_HUMAN|Q9Y678	18.2427	Untreated_1	Untreated
1	1	1_1	126C	COPG2_HUMAN|Q9UBF2	15.9123	Untreated_1	Untreated
1	1	1_1	126C	COPRS_HUMAN|Q9NQ92	17.858	Untreated_1	Untreated
1	1	1_1	126C	COPT1_HUMAN|O15431	18.0361	Untreated_1	Untreated
1	1	1_1	126C	COPZ1_HUMAN|P61923	17.846	Untreated_1	Untreated
1	1	1_1	126C	COQ3_HUMAN|Q9NZJ6	18.0137	Untreated_1	Untreated
1	1	1_1	126C	COQ5_HUMAN|Q5HYK3	16.4104	Untreated_1	Untreated
1	1	1_1	126C	COQ6_HUMAN|Q9Y2Z9	17.9284	Untreated_1	Untreated
1	1	1_1	126C	COQ7_HUMAN|Q99807	17.0237	Untreated_1	Untreated
1	1	1_1	126C	COQ8A_HUMAN|Q8NI60	17.2314	Untreated_1	Untreated
1	1	1_1	126C	COQ8B_HUMAN|Q96D53	16.2732	Untreated_1	Untreated
1	1	1_1	126C	COQ9_HUMAN|O75208	17.9308	Untreated_1	Untreated
1	1	1_1	126C	COR1A_HUMAN|P31146	18.0458	Untreated_1	Untreated
1	1	1_1	126C	COR1B_HUMAN|Q9BR76	18.1017	Untreated_1	Untreated
1	1	1_1	126C	COR1C_HUMAN|Q9ULV4	18.2266	Untreated_1	Untreated
1	1	1_1	126C	COR2A_HUMAN|Q92828	16.2238	Untreated_1	Untreated
1	1	1_1	126C	CORO7_HUMAN|P57737	16.8381	Untreated_1	Untreated
1	1	1_1	126C	COT1_HUMAN|P10589	17.4644	Untreated_1	Untreated
1	1	1_1	126C	COT2_HUMAN|P24468	14.3319	Untreated_1	Untreated
1	1	1_1	126C	COTL1_HUMAN|Q14019	18.6376	Untreated_1	Untreated
1	1	1_1	126C	COX1_HUMAN|P00395	17.026	Untreated_1	Untreated
1	1	1_1	126C	COX11_HUMAN|Q9Y6N1	14.7838	Untreated_1	Untreated
1	1	1_1	126C	COX14_HUMAN|Q96I36	18.2035	Untreated_1	Untreated
1	1	1_1	126C	COX15_HUMAN|Q7KZN9	18.2389	Untreated_1	Untreated
1	1	1_1	126C	COX17_HUMAN|Q14061	17.7466	Untreated_1	Untreated
1	1	1_1	126C	COX18_HUMAN|Q8N8Q8	17.4722	Untreated_1	Untreated
1	1	1_1	126C	COX19_HUMAN|Q49B96	18.7486	Untreated_1	Untreated
1	1	1_1	126C	COX2_HUMAN|P00403	19.7022	Untreated_1	Untreated
1	1	1_1	126C	COX20_HUMAN|Q5RI15	19.8506	Untreated_1	Untreated
1	1	1_1	126C	COX41_HUMAN|P13073	18.0866	Untreated_1	Untreated
1	1	1_1	126C	COX5A_HUMAN|P20674	19.1039	Untreated_1	Untreated
1	1	1_1	126C	COX5B_HUMAN|P10606	18.2802	Untreated_1	Untreated
1	1	1_1	126C	COX6C_HUMAN|P09669	18.1234	Untreated_1	Untreated
1	1	1_1	126C	COX7C_HUMAN|P15954	19.9553	Untreated_1	Untreated
1	1	1_1	126C	COX7R_HUMAN|O14548	18.9376	Untreated_1	Untreated
1	1	1_1	126C	COXM1_HUMAN|Q7Z7K0	16.3628	Untreated_1	Untreated
1	1	1_1	126C	COXM2_HUMAN|Q9NRP2	17.169	Untreated_1	Untreated
1	1	1_1	126C	CP070_HUMAN|Q9BSU1	16.3949	Untreated_1	Untreated
1	1	1_1	126C	CP096_HUMAN|A6NNT2	19.5854	Untreated_1	Untreated
1	1	1_1	126C	CP110_HUMAN|O43303	16.5947	Untreated_1	Untreated
1	1	1_1	126C	CP131_HUMAN|Q9UPN4	16.6287	Untreated_1	Untreated
1	1	1_1	126C	CP135_HUMAN|Q66GS9	15.7773	Untreated_1	Untreated
1	1	1_1	126C	CP20A_HUMAN|Q6UW02	15.4534	Untreated_1	Untreated
1	1	1_1	126C	CP250_HUMAN|Q9BV73	14.7169	Untreated_1	Untreated
1	1	1_1	126C	CP2S1_HUMAN|Q96SQ9	16.785	Untreated_1	Untreated
1	1	1_1	126C	CP2U1_HUMAN|Q7Z449	16.0615	Untreated_1	Untreated
1	1	1_1	126C	CP4V2_HUMAN|Q6ZWL3	14.6126	Untreated_1	Untreated
1	1	1_1	126C	CP51A_HUMAN|Q16850	17.6369	Untreated_1	Untreated
1	1	1_1	126C	CPIN1_HUMAN|Q6FI81	17.2673	Untreated_1	Untreated
1	1	1_1	126C	CPNE1_HUMAN|Q99829	18.323	Untreated_1	Untreated
1	1	1_1	126C	CPNE2_HUMAN|Q96FN4	16.0789	Untreated_1	Untreated
1	1	1_1	126C	CPNE3_HUMAN|O75131	18.4292	Untreated_1	Untreated
1	1	1_1	126C	CPNE7_HUMAN|Q9UBL6	17.2622	Untreated_1	Untreated
1	1	1_1	126C	CPNS1_HUMAN|P04632	17.9692	Untreated_1	Untreated
1	1	1_1	126C	CPSF1_HUMAN|Q10570	17.1662	Untreated_1	Untreated
1	1	1_1	126C	CPSF2_HUMAN|Q9P2I0	18.0414	Untreated_1	Untreated
1	1	1_1	126C	CPSF3_HUMAN|Q9UKF6	18.3694	Untreated_1	Untreated
1	1	1_1	126C	CPSF4_HUMAN|O95639	17.5826	Untreated_1	Untreated
1	1	1_1	126C	CPSF5_HUMAN|O43809	18.2174	Untreated_1	Untreated
1	1	1_1	126C	CPSF6_HUMAN|Q16630	17.6757	Untreated_1	Untreated
1	1	1_1	126C	CPSF7_HUMAN|Q8N684	17.4473	Untreated_1	Untreated
1	1	1_1	126C	CPSM_HUMAN|P31327	17.8846	Untreated_1	Untreated
1	1	1_1	126C	CPT1A_HUMAN|P50416	17.9627	Untreated_1	Untreated
1	1	1_1	126C	CPT2_HUMAN|P23786	17.2435	Untreated_1	Untreated
1	1	1_1	126C	CPTP_HUMAN|Q5TA50	16.84	Untreated_1	Untreated
1	1	1_1	126C	CQ062_HUMAN|Q9BQA9	18.0396	Untreated_1	Untreated
1	1	1_1	126C	CQ080_HUMAN|Q9BSJ5	16.1038	Untreated_1	Untreated
1	1	1_1	126C	CQ10A_HUMAN|Q96MF6	16.3039	Untreated_1	Untreated
1	1	1_1	126C	CR021_HUMAN|Q32NC0	16.883	Untreated_1	Untreated
1	1	1_1	126C	CR025_HUMAN|Q96B23	15.2954	Untreated_1	Untreated
1	1	1_1	126C	CR032_HUMAN|Q8TCD1	16.8838	Untreated_1	Untreated
1	1	1_1	126C	CR3L3_HUMAN|Q68CJ9	18.8599	Untreated_1	Untreated
1	1	1_1	126C	CRADD_HUMAN|P78560	14.1499	Untreated_1	Untreated
1	1	1_1	126C	CRBG1_HUMAN|Q9Y4K1	17.2855	Untreated_1	Untreated
1	1	1_1	126C	CRBG3_HUMAN|Q68DQ2	16.7393	Untreated_1	Untreated
1	1	1_1	126C	CRBN_HUMAN|Q96SW2	16.5529	Untreated_1	Untreated
1	1	1_1	126C	CRCC2_HUMAN|H7BZ55	17.0401	Untreated_1	Untreated
1	1	1_1	126C	CRCM_HUMAN|P23508	18.0112	Untreated_1	Untreated
1	1	1_1	126C	CRCM1_HUMAN|Q96D31	17.9078	Untreated_1	Untreated
1	1	1_1	126C	CREB1_HUMAN|P16220	17.9701	Untreated_1	Untreated
1	1	1_1	126C	CREB5_HUMAN|Q02930	15.7601	Untreated_1	Untreated
1	1	1_1	126C	CREG1_HUMAN|O75629	15.7065	Untreated_1	Untreated
1	1	1_1	126C	CREL1_HUMAN|Q96HD1	17.4049	Untreated_1	Untreated
1	1	1_1	126C	CREL2_HUMAN|Q6UXH1	18.367	Untreated_1	Untreated
1	1	1_1	126C	CREST_HUMAN|O75177	17.4736	Untreated_1	Untreated
1	1	1_1	126C	CRIP2_HUMAN|P52943	18.0895	Untreated_1	Untreated
1	1	1_1	126C	CRIPT_HUMAN|Q9P021	17.1971	Untreated_1	Untreated
1	1	1_1	126C	CRK_HUMAN|P46108	17.0948	Untreated_1	Untreated
1	1	1_1	126C	CRKL_HUMAN|P46109	17.5048	Untreated_1	Untreated
1	1	1_1	126C	CRLF3_HUMAN|Q8IUI8	18.5741	Untreated_1	Untreated
1	1	1_1	126C	CRLS1_HUMAN|Q9UJA2	16.1822	Untreated_1	Untreated
1	1	1_1	126C	CRML_HUMAN|Q96RY5	15.7404	Untreated_1	Untreated
1	1	1_1	126C	CRNL1_HUMAN|Q9BZJ0	18.1006	Untreated_1	Untreated
1	1	1_1	126C	CROCC_HUMAN|Q5TZA2	16.4832	Untreated_1	Untreated
1	1	1_1	126C	CRTAP_HUMAN|O75718	16.8963	Untreated_1	Untreated
1	1	1_1	126C	CRTC1_HUMAN|Q6UUV9	15.4939	Untreated_1	Untreated
1	1	1_1	126C	CRTC2_HUMAN|Q53ET0	14.8977	Untreated_1	Untreated
1	1	1_1	126C	CRTC3_HUMAN|Q6UUV7	16.7685	Untreated_1	Untreated
1	1	1_1	126C	CRTP1_HUMAN|A8MQ03	18.0117	Untreated_1	Untreated
1	1	1_1	126C	CRYL1_HUMAN|Q9Y2S2	17.0118	Untreated_1	Untreated
1	1	1_1	126C	CRYM_HUMAN|Q14894	15.4885	Untreated_1	Untreated
1	1	1_1	126C	CS025_HUMAN|Q9UFG5	16.7711	Untreated_1	Untreated
1	1	1_1	126C	CS043_HUMAN|Q9BQ61	17.3195	Untreated_1	Untreated
1	1	1_1	126C	CS047_HUMAN|Q8N9M1	16.905	Untreated_1	Untreated
1	1	1_1	126C	CS054_HUMAN|Q5BKX5	16.6187	Untreated_1	Untreated
1	1	1_1	126C	CS060_HUMAN|Q96EN9	12.7988	Untreated_1	Untreated
1	1	1_1	126C	CSAD_HUMAN|Q9Y600	15.6043	Untreated_1	Untreated
1	1	1_1	126C	CSCL1_HUMAN|O94886	16.3497	Untreated_1	Untreated
1	1	1_1	126C	CSCL2_HUMAN|Q5T3F8	16.5961	Untreated_1	Untreated
1	1	1_1	126C	CSDE1_HUMAN|O75534	18.2265	Untreated_1	Untreated
1	1	1_1	126C	CSK_HUMAN|P41240	18.2148	Untreated_1	Untreated
1	1	1_1	126C	CSK21_HUMAN|P68400	17.7996	Untreated_1	Untreated
1	1	1_1	126C	CSK22_HUMAN|P19784	18.3029	Untreated_1	Untreated
1	1	1_1	126C	CSK2B_HUMAN|P67870	18.0323	Untreated_1	Untreated
1	1	1_1	126C	CSKI1_HUMAN|Q8WXD9	17.6081	Untreated_1	Untreated
1	1	1_1	126C	CSKI2_HUMAN|Q8WXE0	16.3432	Untreated_1	Untreated
1	1	1_1	126C	CSMD1_HUMAN|Q96PZ7	16.8378	Untreated_1	Untreated
1	1	1_1	126C	CSMT1_HUMAN|Q4G0I0	16.8339	Untreated_1	Untreated
1	1	1_1	126C	CSN1_HUMAN|Q13098	17.7716	Untreated_1	Untreated
1	1	1_1	126C	CSN2_HUMAN|P61201	17.9516	Untreated_1	Untreated
1	1	1_1	126C	CSN3_HUMAN|Q9UNS2	18.5439	Untreated_1	Untreated
1	1	1_1	126C	CSN4_HUMAN|Q9BT78	18.6182	Untreated_1	Untreated
1	1	1_1	126C	CSN5_HUMAN|Q92905	18.1673	Untreated_1	Untreated
1	1	1_1	126C	CSN6_HUMAN|Q7L5N1	17.8115	Untreated_1	Untreated
1	1	1_1	126C	CSN7A_HUMAN|Q9UBW8	17.1553	Untreated_1	Untreated
1	1	1_1	126C	CSN7B_HUMAN|Q9H9Q2	17.3863	Untreated_1	Untreated
1	1	1_1	126C	CSN8_HUMAN|Q99627	17.4895	Untreated_1	Untreated
1	1	1_1	126C	CSPG5_HUMAN|O95196	16.6419	Untreated_1	Untreated
1	1	1_1	126C	CSPP1_HUMAN|Q1MSJ5	16.0557	Untreated_1	Untreated
1	1	1_1	126C	CSR2B_HUMAN|Q9H8E8	16.3984	Untreated_1	Untreated
1	1	1_1	126C	CSRP1_HUMAN|P21291	18.8346	Untreated_1	Untreated
1	1	1_1	126C	CSRP2_HUMAN|Q16527	15.6003	Untreated_1	Untreated
1	1	1_1	126C	CSTF1_HUMAN|Q05048	17.8494	Untreated_1	Untreated
1	1	1_1	126C	CSTF2_HUMAN|P33240	16.942	Untreated_1	Untreated
1	1	1_1	126C	CSTF3_HUMAN|Q12996	17.5382	Untreated_1	Untreated
1	1	1_1	126C	CSTFT_HUMAN|Q9H0L4	17.2135	Untreated_1	Untreated
1	1	1_1	126C	CSTN1_HUMAN|O94985	15.8888	Untreated_1	Untreated
1	1	1_1	126C	CT027_HUMAN|Q9GZN8	17.8667	Untreated_1	Untreated
1	1	1_1	126C	CT191_HUMAN|Q9H4R4	17.7476	Untreated_1	Untreated
1	1	1_1	126C	CT2NL_HUMAN|Q9P2B4	17.2363	Untreated_1	Untreated
1	1	1_1	126C	CTBL1_HUMAN|Q8WYA6	16.9761	Untreated_1	Untreated
1	1	1_1	126C	CTBP1_HUMAN|Q13363	17.6422	Untreated_1	Untreated
1	1	1_1	126C	CTBP2_HUMAN|P56545	16.3269	Untreated_1	Untreated
1	1	1_1	126C	CTC1_HUMAN|Q2NKJ3	15.5814	Untreated_1	Untreated
1	1	1_1	126C	CTCF_HUMAN|P49711	18.2536	Untreated_1	Untreated
1	1	1_1	126C	CTDP1_HUMAN|Q9Y5B0	16.774	Untreated_1	Untreated
1	1	1_1	126C	CTDS1_HUMAN|Q9GZU7	19.0225	Untreated_1	Untreated
1	1	1_1	126C	CTDSL_HUMAN|O15194	16.3592	Untreated_1	Untreated
1	1	1_1	126C	CTF18_HUMAN|Q8WVB6	16.8155	Untreated_1	Untreated
1	1	1_1	126C	CTF8_HUMAN|P0CG13	16.6647	Untreated_1	Untreated
1	1	1_1	126C	CTIF_HUMAN|O43310	16.0761	Untreated_1	Untreated
1	1	1_1	126C	CTIP_HUMAN|Q99708	17.0394	Untreated_1	Untreated
1	1	1_1	126C	CTL1_HUMAN|Q8WWI5	18.2294	Untreated_1	Untreated
1	1	1_1	126C	CTL2_HUMAN|Q8IWA5	17.1482	Untreated_1	Untreated
1	1	1_1	126C	CTNA1_HUMAN|P35221	17.6025	Untreated_1	Untreated
1	1	1_1	126C	CTNB1_HUMAN|P35222	17.6504	Untreated_1	Untreated
1	1	1_1	126C	CTND2_HUMAN|Q9UQB3	16.7389	Untreated_1	Untreated
1	1	1_1	126C	CTNL1_HUMAN|Q9UBT7	15.0485	Untreated_1	Untreated
1	1	1_1	126C	CTR1_HUMAN|P30825	18.2828	Untreated_1	Untreated
1	1	1_1	126C	CTR9_HUMAN|Q6PD62	17.4894	Untreated_1	Untreated
1	1	1_1	126C	CTRO_HUMAN|O14578	16.5697	Untreated_1	Untreated
1	1	1_1	126C	CTRO_HUMAN|O14578-4	16.5997	Untreated_1	Untreated
1	1	1_1	126C	CTSL2_HUMAN|Q05D32	16.9649	Untreated_1	Untreated
1	1	1_1	126C	CTU1_HUMAN|Q7Z7A3	16.4762	Untreated_1	Untreated
1	1	1_1	126C	CTU2_HUMAN|Q2VPK5	16.3853	Untreated_1	Untreated
1	1	1_1	126C	CU002_HUMAN|O43822	16.8503	Untreated_1	Untreated
1	1	1_1	126C	CU059_HUMAN|P57076	17.7039	Untreated_1	Untreated
1	1	1_1	126C	CUED1_HUMAN|Q9NWM3	12.5932	Untreated_1	Untreated
1	1	1_1	126C	CUED2_HUMAN|Q9H467	16.2028	Untreated_1	Untreated
1	1	1_1	126C	CUL1_HUMAN|Q13616	17.8861	Untreated_1	Untreated
1	1	1_1	126C	CUL2_HUMAN|Q13617	18.1481	Untreated_1	Untreated
1	1	1_1	126C	CUL3_HUMAN|Q13618	17.6911	Untreated_1	Untreated
1	1	1_1	126C	CUL4A_HUMAN|Q13619	17.2721	Untreated_1	Untreated
1	1	1_1	126C	CUL4B_HUMAN|Q13620	17.4933	Untreated_1	Untreated
1	1	1_1	126C	CUL5_HUMAN|Q93034	17.5791	Untreated_1	Untreated
1	1	1_1	126C	CUL7_HUMAN|Q14999	16.6415	Untreated_1	Untreated
1	1	1_1	126C	CUTA_HUMAN|O60888	16.7071	Untreated_1	Untreated
1	1	1_1	126C	CUTC_HUMAN|Q9NTM9	17.5513	Untreated_1	Untreated
1	1	1_1	126C	CUX1_HUMAN|P39880	17.5297	Untreated_1	Untreated
1	1	1_1	126C	CV039_HUMAN|Q6P5X5	15.7086	Untreated_1	Untreated
1	1	1_1	126C	CWC15_HUMAN|Q9P013	17.9517	Untreated_1	Untreated
1	1	1_1	126C	CWC22_HUMAN|Q9HCG8	16.945	Untreated_1	Untreated
1	1	1_1	126C	CWC25_HUMAN|Q9NXE8	16.2855	Untreated_1	Untreated
1	1	1_1	126C	CWC27_HUMAN|Q6UX04	17.1831	Untreated_1	Untreated
1	1	1_1	126C	CX023_HUMAN|A2AJT9	16.8037	Untreated_1	Untreated
1	1	1_1	126C	CX056_HUMAN|Q9H5V9	18.5916	Untreated_1	Untreated
1	1	1_1	126C	CX057_HUMAN|Q6NSI4	17.1603	Untreated_1	Untreated
1	1	1_1	126C	CX6B1_HUMAN|P14854	17.5396	Untreated_1	Untreated
1	1	1_1	126C	CX7A2_HUMAN|P14406	19.3718	Untreated_1	Untreated
1	1	1_1	126C	CXAR_HUMAN|P78310	16.6727	Untreated_1	Untreated
1	1	1_1	126C	CXB3_HUMAN|O75712	16.9472	Untreated_1	Untreated
1	1	1_1	126C	CXXC1_HUMAN|Q9P0U4	17.1716	Untreated_1	Untreated
1	1	1_1	126C	CXXC5_HUMAN|Q7LFL8	15.1432	Untreated_1	Untreated
1	1	1_1	126C	CY1_HUMAN|P08574	17.3984	Untreated_1	Untreated
1	1	1_1	126C	CY24A_HUMAN|P13498	17.8416	Untreated_1	Untreated
1	1	1_1	126C	CY561_HUMAN|P49447	17.7377	Untreated_1	Untreated
1	1	1_1	126C	CYB5_HUMAN|P00167	19.3466	Untreated_1	Untreated
1	1	1_1	126C	CYB5B_HUMAN|O43169	19.3514	Untreated_1	Untreated
1	1	1_1	126C	CYBP_HUMAN|Q9HB71	18.1344	Untreated_1	Untreated
1	1	1_1	126C	CYC_HUMAN|P99999	18.5364	Untreated_1	Untreated
1	1	1_1	126C	CYFP1_HUMAN|Q7L576	17.6867	Untreated_1	Untreated
1	1	1_1	126C	CYFP2_HUMAN|Q96F07	17.1351	Untreated_1	Untreated
1	1	1_1	126C	CYH1_HUMAN|Q15438	16.8676	Untreated_1	Untreated
1	1	1_1	126C	CYH2_HUMAN|Q99418	15.9135	Untreated_1	Untreated
1	1	1_1	126C	CYHR1_HUMAN|Q6ZMK1	16.8074	Untreated_1	Untreated
1	1	1_1	126C	CYLD_HUMAN|Q9NQC7	16.7344	Untreated_1	Untreated
1	1	1_1	126C	CYR61_HUMAN|O00622	14.9377	Untreated_1	Untreated
1	1	1_1	126C	CYTB_HUMAN|P04080	19.0416	Untreated_1	Untreated
1	1	1_1	126C	CYTC_HUMAN|P01034	17.5863	Untreated_1	Untreated
1	1	1_1	126C	CYTM1_HUMAN|Q9H1C7	16.5995	Untreated_1	Untreated
1	1	1_1	126C	CYTSA_HUMAN|Q69YQ0	16.8545	Untreated_1	Untreated
1	1	1_1	126C	CYTSB_HUMAN|Q5M775	16.2	Untreated_1	Untreated
1	1	1_1	126C	D19L1_HUMAN|Q2PZI1	17.0976	Untreated_1	Untreated
1	1	1_1	126C	D2CPI8_HUMAN|D2CPI8	17.1882	Untreated_1	Untreated
1	1	1_1	126C	D2HDH_HUMAN|Q8N465	17.3895	Untreated_1	Untreated
1	1	1_1	126C	D39U1_HUMAN|Q9NRG7	17.2347	Untreated_1	Untreated
1	1	1_1	126C	D39U1_HUMAN|Q9NRG7-2	14.4504	Untreated_1	Untreated
1	1	1_1	126C	D3DPU2_HUMAN|D3DPU2	17.0639	Untreated_1	Untreated
1	1	1_1	126C	D3DTX6_HUMAN|D3DTX6	18.9627	Untreated_1	Untreated
1	1	1_1	126C	D3VVG8_HUMAN|D3VVG8	15.928	Untreated_1	Untreated
1	1	1_1	126C	D6R613_HUMAN|D6R613	16.1633	Untreated_1	Untreated
1	1	1_1	126C	DAAF1_HUMAN|Q8NEP3	16.0408	Untreated_1	Untreated
1	1	1_1	126C	DAAF5_HUMAN|Q86Y56	17.5021	Untreated_1	Untreated
1	1	1_1	126C	DAAM1_HUMAN|Q9Y4D1	15.8768	Untreated_1	Untreated
1	1	1_1	126C	DAD1_HUMAN|P61803	18.9052	Untreated_1	Untreated
1	1	1_1	126C	DAF_HUMAN|P08174	17.0284	Untreated_1	Untreated
1	1	1_1	126C	DAG1_HUMAN|Q14118	17.3179	Untreated_1	Untreated
1	1	1_1	126C	DAPK3_HUMAN|O43293	16.9598	Untreated_1	Untreated
1	1	1_1	126C	DAPLE_HUMAN|Q9P219	16.9806	Untreated_1	Untreated
1	1	1_1	126C	DAXX_HUMAN|Q9UER7	16.3232	Untreated_1	Untreated
1	1	1_1	126C	DAZP1_HUMAN|Q96EP5	17.6547	Untreated_1	Untreated
1	1	1_1	126C	DBF4A_HUMAN|Q9UBU7	16.5681	Untreated_1	Untreated
1	1	1_1	126C	DBLOH_HUMAN|Q9NR28	18.9069	Untreated_1	Untreated
1	1	1_1	126C	DBNL_HUMAN|Q9UJU6	17.388	Untreated_1	Untreated
1	1	1_1	126C	DBNL_HUMAN|Q9UJU6-2	19.572	Untreated_1	Untreated
1	1	1_1	126C	DBR1_HUMAN|Q9UK59	17.839	Untreated_1	Untreated
1	1	1_1	126C	DC1I2_HUMAN|Q13409	15.9793	Untreated_1	Untreated
1	1	1_1	126C	DC1I2_HUMAN|Q13409-2	16.028	Untreated_1	Untreated
1	1	1_1	126C	DC1L1_HUMAN|Q9Y6G9	18.8451	Untreated_1	Untreated
1	1	1_1	126C	DC1L2_HUMAN|O43237	17.5966	Untreated_1	Untreated
1	1	1_1	126C	DC8L1_HUMAN|A6NGE4	17.0868	Untreated_1	Untreated
1	1	1_1	126C	DCA10_HUMAN|Q5QP82	15.3793	Untreated_1	Untreated
1	1	1_1	126C	DCA11_HUMAN|Q8TEB1	16.639	Untreated_1	Untreated
1	1	1_1	126C	DCA13_HUMAN|Q9NV06	18.0435	Untreated_1	Untreated
1	1	1_1	126C	DCA15_HUMAN|Q66K64	15.7825	Untreated_1	Untreated
1	1	1_1	126C	DCA16_HUMAN|Q9NXF7	19.0377	Untreated_1	Untreated
1	1	1_1	126C	DCAF1_HUMAN|Q9Y4B6	17.3508	Untreated_1	Untreated
1	1	1_1	126C	DCAF4_HUMAN|Q8WV16	17.6476	Untreated_1	Untreated
1	1	1_1	126C	DCAF5_HUMAN|Q96JK2	16.725	Untreated_1	Untreated
1	1	1_1	126C	DCAF6_HUMAN|Q58WW2	16.8624	Untreated_1	Untreated
1	1	1_1	126C	DCAF7_HUMAN|P61962	17.8351	Untreated_1	Untreated
1	1	1_1	126C	DCAF8_HUMAN|Q5TAQ9	17.4949	Untreated_1	Untreated
1	1	1_1	126C	DCAKD_HUMAN|Q8WVC6	18.4996	Untreated_1	Untreated
1	1	1_1	126C	DCBD1_HUMAN|Q8N8Z6	15.2669	Untreated_1	Untreated
1	1	1_1	126C	DCBD2_HUMAN|Q96PD2	16.5177	Untreated_1	Untreated
1	1	1_1	126C	DCC1_HUMAN|Q9BVC3	17.0913	Untreated_1	Untreated
1	1	1_1	126C	DCK_HUMAN|P27707	18.0524	Untreated_1	Untreated
1	1	1_1	126C	DCLK1_HUMAN|O15075	17.9405	Untreated_1	Untreated
1	1	1_1	126C	DCMC_HUMAN|O95822	17.1297	Untreated_1	Untreated
1	1	1_1	126C	DCNL1_HUMAN|Q96GG9	17.6424	Untreated_1	Untreated
1	1	1_1	126C	DCNL3_HUMAN|Q8IWE4	17.2096	Untreated_1	Untreated
1	1	1_1	126C	DCNL4_HUMAN|Q92564	17.7169	Untreated_1	Untreated
1	1	1_1	126C	DCNL5_HUMAN|Q9BTE7	18.0299	Untreated_1	Untreated
1	1	1_1	126C	DCP1A_HUMAN|Q9NPI6	17.5986	Untreated_1	Untreated
1	1	1_1	126C	DCP1B_HUMAN|Q8IZD4	17.1296	Untreated_1	Untreated
1	1	1_1	126C	DCP2_HUMAN|Q8IU60	16.7508	Untreated_1	Untreated
1	1	1_1	126C	DCPS_HUMAN|Q96C86	18.8178	Untreated_1	Untreated
1	1	1_1	126C	DCTD_HUMAN|P32321	17.1101	Untreated_1	Untreated
1	1	1_1	126C	DCTN1_HUMAN|Q14203	17.8692	Untreated_1	Untreated
1	1	1_1	126C	DCTN2_HUMAN|Q13561	18.2015	Untreated_1	Untreated
1	1	1_1	126C	DCTN3_HUMAN|O75935	17.6878	Untreated_1	Untreated
1	1	1_1	126C	DCTN4_HUMAN|Q9UJW0	17.1298	Untreated_1	Untreated
1	1	1_1	126C	DCTN5_HUMAN|Q9BTE1	15.9448	Untreated_1	Untreated
1	1	1_1	126C	DCTN6_HUMAN|O00399	16.2694	Untreated_1	Untreated
1	1	1_1	126C	DCTP1_HUMAN|Q9H773	17.5033	Untreated_1	Untreated
1	1	1_1	126C	DCUP_HUMAN|P06132	17.7797	Untreated_1	Untreated
1	1	1_1	126C	DCXR_HUMAN|Q7Z4W1	17.6629	Untreated_1	Untreated
1	1	1_1	126C	DD19A_HUMAN|Q9NUU7	16.9079	Untreated_1	Untreated
1	1	1_1	126C	DD19B_HUMAN|Q9UMR2	16.7544	Untreated_1	Untreated
1	1	1_1	126C	DDA1_HUMAN|Q9BW61	18.4951	Untreated_1	Untreated
1	1	1_1	126C	DDAH1_HUMAN|O94760	17.9758	Untreated_1	Untreated
1	1	1_1	126C	DDAH2_HUMAN|O95865	17.0193	Untreated_1	Untreated
1	1	1_1	126C	DDB1_HUMAN|Q16531	17.9215	Untreated_1	Untreated
1	1	1_1	126C	DDB2_HUMAN|Q92466	17.9662	Untreated_1	Untreated
1	1	1_1	126C	DDHD1_HUMAN|Q8NEL9	17.9619	Untreated_1	Untreated
1	1	1_1	126C	DDHD2_HUMAN|O94830	17.4628	Untreated_1	Untreated
1	1	1_1	126C	DDI1_HUMAN|Q8WTU0	15.7268	Untreated_1	Untreated
1	1	1_1	126C	DDI2_HUMAN|Q5TDH0	17.3832	Untreated_1	Untreated
1	1	1_1	126C	DDR1_HUMAN|Q08345	17.3301	Untreated_1	Untreated
1	1	1_1	126C	DDRGK_HUMAN|Q96HY6	17.3083	Untreated_1	Untreated
1	1	1_1	126C	DDTL_HUMAN|A6NHG4	17.1008	Untreated_1	Untreated
1	1	1_1	126C	DDX1_HUMAN|Q92499	18.3293	Untreated_1	Untreated
1	1	1_1	126C	DDX10_HUMAN|Q13206	17.7333	Untreated_1	Untreated
1	1	1_1	126C	DDX11_HUMAN|Q96FC9	18.4564	Untreated_1	Untreated
1	1	1_1	126C	DDX17_HUMAN|Q92841	19.1552	Untreated_1	Untreated
1	1	1_1	126C	DDX18_HUMAN|Q9NVP1	18.1907	Untreated_1	Untreated
1	1	1_1	126C	DDX20_HUMAN|Q9UHI6	16.8045	Untreated_1	Untreated
1	1	1_1	126C	DDX21_HUMAN|Q9NR30	18.331	Untreated_1	Untreated
1	1	1_1	126C	DDX23_HUMAN|Q9BUQ8	17.9685	Untreated_1	Untreated
1	1	1_1	126C	DDX24_HUMAN|Q9GZR7	17.9447	Untreated_1	Untreated
1	1	1_1	126C	DDX27_HUMAN|Q96GQ7	17.494	Untreated_1	Untreated
1	1	1_1	126C	DDX28_HUMAN|Q9NUL7	17.5268	Untreated_1	Untreated
1	1	1_1	126C	DDX31_HUMAN|Q9H8H2	16.5153	Untreated_1	Untreated
1	1	1_1	126C	DDX3X_HUMAN|O00571	17.853	Untreated_1	Untreated
1	1	1_1	126C	DDX41_HUMAN|Q9UJV9	17.6299	Untreated_1	Untreated
1	1	1_1	126C	DDX42_HUMAN|Q86XP3	18.5003	Untreated_1	Untreated
1	1	1_1	126C	DDX43_HUMAN|Q9NXZ2	18.5251	Untreated_1	Untreated
1	1	1_1	126C	DDX46_HUMAN|Q7L014	17.7205	Untreated_1	Untreated
1	1	1_1	126C	DDX47_HUMAN|Q9H0S4	17.6287	Untreated_1	Untreated
1	1	1_1	126C	DDX49_HUMAN|Q9Y6V7	17.9097	Untreated_1	Untreated
1	1	1_1	126C	DDX5_HUMAN|P17844	18.3455	Untreated_1	Untreated
1	1	1_1	126C	DDX50_HUMAN|Q9BQ39	18.3927	Untreated_1	Untreated
1	1	1_1	126C	DDX51_HUMAN|Q8N8A6	16.1238	Untreated_1	Untreated
1	1	1_1	126C	DDX52_HUMAN|Q9Y2R4	18.2959	Untreated_1	Untreated
1	1	1_1	126C	DDX54_HUMAN|Q8TDD1	17.526	Untreated_1	Untreated
1	1	1_1	126C	DDX55_HUMAN|Q8NHQ9	17.1889	Untreated_1	Untreated
1	1	1_1	126C	DDX56_HUMAN|Q9NY93	18.4758	Untreated_1	Untreated
1	1	1_1	126C	DDX59_HUMAN|Q5T1V6	15.5167	Untreated_1	Untreated
1	1	1_1	126C	DDX6_HUMAN|P26196	18.636	Untreated_1	Untreated
1	1	1_1	126C	DEAF1_HUMAN|O75398	16.4786	Untreated_1	Untreated
1	1	1_1	126C	DECR_HUMAN|Q16698	18.0411	Untreated_1	Untreated
1	1	1_1	126C	DECR2_HUMAN|Q9NUI1	17.7754	Untreated_1	Untreated
1	1	1_1	126C	DEFI6_HUMAN|Q9H4E7	16.8409	Untreated_1	Untreated
1	1	1_1	126C	DEFM_HUMAN|Q9HBH1	16.9618	Untreated_1	Untreated
1	1	1_1	126C	DEGS1_HUMAN|O15121	15.1353	Untreated_1	Untreated
1	1	1_1	126C	DEK_HUMAN|P35659	17.9094	Untreated_1	Untreated
1	1	1_1	126C	DEMA_HUMAN|Q08495	16.9341	Untreated_1	Untreated
1	1	1_1	126C	DEN1A_HUMAN|Q8TEH3	15.0702	Untreated_1	Untreated
1	1	1_1	126C	DEN2D_HUMAN|Q9H6A0	16.3042	Untreated_1	Untreated
1	1	1_1	126C	DEN4B_HUMAN|O75064	15.2188	Untreated_1	Untreated
1	1	1_1	126C	DEN4C_HUMAN|Q5VZ89	16.9181	Untreated_1	Untreated
1	1	1_1	126C	DEN5B_HUMAN|Q6ZUT9	15.8723	Untreated_1	Untreated
1	1	1_1	126C	DEN6A_HUMAN|Q8IWF6	15.5824	Untreated_1	Untreated
1	1	1_1	126C	DEND3_HUMAN|A2RUS2	15.4337	Untreated_1	Untreated
1	1	1_1	126C	DENR_HUMAN|O43583	17.9488	Untreated_1	Untreated
1	1	1_1	126C	DEOC_HUMAN|Q9Y315	17.6234	Untreated_1	Untreated
1	1	1_1	126C	DEPD5_HUMAN|O75140	19.4113	Untreated_1	Untreated
1	1	1_1	126C	DERL1_HUMAN|Q9BUN8	17.4332	Untreated_1	Untreated
1	1	1_1	126C	DERL2_HUMAN|Q9GZP9	18.277	Untreated_1	Untreated
1	1	1_1	126C	DESI1_HUMAN|Q6ICB0	16.1263	Untreated_1	Untreated
1	1	1_1	126C	DESM_HUMAN|P17661	21.8879	Untreated_1	Untreated
1	1	1_1	126C	DESP_HUMAN|P15924	17.4455	Untreated_1	Untreated
1	1	1_1	126C	DEST_HUMAN|P60981	18.2655	Untreated_1	Untreated
1	1	1_1	126C	DFFA_HUMAN|O00273	17.9616	Untreated_1	Untreated
1	1	1_1	126C	DFFA_HUMAN|O00273-2	19.2188	Untreated_1	Untreated
1	1	1_1	126C	DFFB_HUMAN|O76075	16.561	Untreated_1	Untreated
1	1	1_1	126C	DGAT1_HUMAN|O75907	17.5054	Untreated_1	Untreated
1	1	1_1	126C	DGC14_HUMAN|Q96DF8	16.5497	Untreated_1	Untreated
1	1	1_1	126C	DGC6L_HUMAN|Q9BY27	15.0941	Untreated_1	Untreated
1	1	1_1	126C	DGCR8_HUMAN|Q8WYQ5	16.6582	Untreated_1	Untreated
1	1	1_1	126C	DGKA_HUMAN|P23743	16.7821	Untreated_1	Untreated
1	1	1_1	126C	DGKD_HUMAN|Q16760	15.0109	Untreated_1	Untreated
1	1	1_1	126C	DGKE_HUMAN|P52429	17.1261	Untreated_1	Untreated
1	1	1_1	126C	DGKQ_HUMAN|P52824	13.9751	Untreated_1	Untreated
1	1	1_1	126C	DGLB_HUMAN|Q8NCG7	16.8937	Untreated_1	Untreated
1	1	1_1	126C	DGUOK_HUMAN|Q16854	15.9772	Untreated_1	Untreated
1	1	1_1	126C	DHB11_HUMAN|Q8NBQ5	17.6856	Untreated_1	Untreated
1	1	1_1	126C	DHB12_HUMAN|Q53GQ0	18.0094	Untreated_1	Untreated
1	1	1_1	126C	DHB4_HUMAN|P51659	18.07	Untreated_1	Untreated
1	1	1_1	126C	DHB7_HUMAN|P56937	17.2085	Untreated_1	Untreated
1	1	1_1	126C	DHB8_HUMAN|Q92506	17.5112	Untreated_1	Untreated
1	1	1_1	126C	DHC24_HUMAN|Q15392	17.6367	Untreated_1	Untreated
1	1	1_1	126C	DHCR7_HUMAN|Q9UBM7	17.7848	Untreated_1	Untreated
1	1	1_1	126C	DHDDS_HUMAN|Q86SQ9	15.7987	Untreated_1	Untreated
1	1	1_1	126C	DHE3_HUMAN|P00367	18.3944	Untreated_1	Untreated
1	1	1_1	126C	DHI2_HUMAN|P80365	17.6263	Untreated_1	Untreated
1	1	1_1	126C	DHPR_HUMAN|P09417	17.8527	Untreated_1	Untreated
1	1	1_1	126C	DHR11_HUMAN|Q6UWP2	15.6207	Untreated_1	Untreated
1	1	1_1	126C	DHR13_HUMAN|Q6UX07	14.8379	Untreated_1	Untreated
1	1	1_1	126C	DHRS1_HUMAN|Q96LJ7	17.3292	Untreated_1	Untreated
1	1	1_1	126C	DHRS2_HUMAN|Q13268	17.7649	Untreated_1	Untreated
1	1	1_1	126C	DHRS4_HUMAN|Q9BTZ2	18.542	Untreated_1	Untreated
1	1	1_1	126C	DHRS7_HUMAN|Q9Y394	17.8986	Untreated_1	Untreated
1	1	1_1	126C	DHSD_HUMAN|O14521	17.1976	Untreated_1	Untreated
1	1	1_1	126C	DHSO_HUMAN|Q00796	18.1983	Untreated_1	Untreated
1	1	1_1	126C	DHTK1_HUMAN|Q96HY7	16.3089	Untreated_1	Untreated
1	1	1_1	126C	DHX15_HUMAN|O43143	17.775	Untreated_1	Untreated
1	1	1_1	126C	DHX16_HUMAN|O60231	17.4667	Untreated_1	Untreated
1	1	1_1	126C	DHX29_HUMAN|Q7Z478	16.1816	Untreated_1	Untreated
1	1	1_1	126C	DHX30_HUMAN|Q7L2E3	17.039	Untreated_1	Untreated
1	1	1_1	126C	DHX30_HUMAN|Q7L2E3-2	14.8569	Untreated_1	Untreated
1	1	1_1	126C	DHX32_HUMAN|Q7L7V1	15.6273	Untreated_1	Untreated
1	1	1_1	126C	DHX33_HUMAN|Q9H6R0	17.2752	Untreated_1	Untreated
1	1	1_1	126C	DHX34_HUMAN|Q14147	16.8391	Untreated_1	Untreated
1	1	1_1	126C	DHX35_HUMAN|Q9H5Z1	15.6661	Untreated_1	Untreated
1	1	1_1	126C	DHX36_HUMAN|Q9H2U1	17.7504	Untreated_1	Untreated
1	1	1_1	126C	DHX37_HUMAN|Q8IY37	17.251	Untreated_1	Untreated
1	1	1_1	126C	DHX40_HUMAN|Q8IX18	17.7297	Untreated_1	Untreated
1	1	1_1	126C	DHX57_HUMAN|Q6P158	16.8254	Untreated_1	Untreated
1	1	1_1	126C	DHX8_HUMAN|Q14562	16.4705	Untreated_1	Untreated
1	1	1_1	126C	DHX9_HUMAN|Q08211	17.8957	Untreated_1	Untreated
1	1	1_1	126C	DHYS_HUMAN|P49366	16.6809	Untreated_1	Untreated
1	1	1_1	126C	DI3L1_HUMAN|Q8TF46	17.0938	Untreated_1	Untreated
1	1	1_1	126C	DI3L2_HUMAN|Q8IYB7	17.051	Untreated_1	Untreated
1	1	1_1	126C	DIA1_HUMAN|Q8NDZ4	15.9105	Untreated_1	Untreated
1	1	1_1	126C	DIAP1_HUMAN|O60610	18.2889	Untreated_1	Untreated
1	1	1_1	126C	DIAP2_HUMAN|O60879	17.038	Untreated_1	Untreated
1	1	1_1	126C	DIAP3_HUMAN|Q9NSV4	17.3739	Untreated_1	Untreated
1	1	1_1	126C	DIC_HUMAN|Q9UBX3	18.1359	Untreated_1	Untreated
1	1	1_1	126C	DICER_HUMAN|Q9UPY3	16.6365	Untreated_1	Untreated
1	1	1_1	126C	DIDO1_HUMAN|Q9BTC0	17.3934	Untreated_1	Untreated
1	1	1_1	126C	DIEXF_HUMAN|Q68CQ4	18.4563	Untreated_1	Untreated
1	1	1_1	126C	DIM1_HUMAN|Q9UNQ2	18.4967	Untreated_1	Untreated
1	1	1_1	126C	DIP2A_HUMAN|Q14689	16.7143	Untreated_1	Untreated
1	1	1_1	126C	DIP2B_HUMAN|Q9P265	17.3331	Untreated_1	Untreated
1	1	1_1	126C	DIP2C_HUMAN|Q9Y2E4	16.4209	Untreated_1	Untreated
1	1	1_1	126C	DIXC1_HUMAN|Q155Q3	14.0773	Untreated_1	Untreated
1	1	1_1	126C	DJB11_HUMAN|Q9UBS4	16.9238	Untreated_1	Untreated
1	1	1_1	126C	DJB12_HUMAN|Q9NXW2	17.4474	Untreated_1	Untreated
1	1	1_1	126C	DJB14_HUMAN|Q8TBM8	16.0364	Untreated_1	Untreated
1	1	1_1	126C	DJC10_HUMAN|Q8IXB1	17.4	Untreated_1	Untreated
1	1	1_1	126C	DJC11_HUMAN|Q9NVH1	17.6989	Untreated_1	Untreated
1	1	1_1	126C	DJC13_HUMAN|O75165	17.0591	Untreated_1	Untreated
1	1	1_1	126C	DJC14_HUMAN|Q6Y2X3	15.8963	Untreated_1	Untreated
1	1	1_1	126C	DJC16_HUMAN|Q9Y2G8	17.0175	Untreated_1	Untreated
1	1	1_1	126C	DJC17_HUMAN|Q9NVM6	17.1879	Untreated_1	Untreated
1	1	1_1	126C	DJC21_HUMAN|Q5F1R6	17.2508	Untreated_1	Untreated
1	1	1_1	126C	DJC25_HUMAN|Q9H1X3	17.9691	Untreated_1	Untreated
1	1	1_1	126C	DJC30_HUMAN|Q96LL9	16.5716	Untreated_1	Untreated
1	1	1_1	126C	DKC1_HUMAN|O60832	18.3712	Untreated_1	Untreated
1	1	1_1	126C	DLDH_HUMAN|P09622	18.946	Untreated_1	Untreated
1	1	1_1	126C	DLG1_HUMAN|Q12959	18.3372	Untreated_1	Untreated
1	1	1_1	126C	DLG2_HUMAN|Q15700	15.3834	Untreated_1	Untreated
1	1	1_1	126C	DLG3_HUMAN|Q92796	15.1245	Untreated_1	Untreated
1	1	1_1	126C	DLG5_HUMAN|Q8TDM6	15.8164	Untreated_1	Untreated
1	1	1_1	126C	DLGP4_HUMAN|Q9Y2H0	17.0118	Untreated_1	Untreated
1	1	1_1	126C	DLGP5_HUMAN|Q15398	17.2526	Untreated_1	Untreated
1	1	1_1	126C	DLP1_HUMAN|Q86YH6	17.4182	Untreated_1	Untreated
1	1	1_1	126C	DLRB1_HUMAN|Q9NP97	17.8439	Untreated_1	Untreated
1	1	1_1	126C	DMAC2_HUMAN|Q9NW81	16.651	Untreated_1	Untreated
1	1	1_1	126C	DMAP1_HUMAN|Q9NPF5	17.5021	Untreated_1	Untreated
1	1	1_1	126C	DMD_HUMAN|P11532	18.1839	Untreated_1	Untreated
1	1	1_1	126C	DMXL1_HUMAN|Q9Y485	16.0486	Untreated_1	Untreated
1	1	1_1	126C	DMXL2_HUMAN|Q8TDJ6	17.0205	Untreated_1	Untreated
1	1	1_1	126C	DNA2_HUMAN|P51530	16.7654	Untreated_1	Untreated
1	1	1_1	126C	DNAL1_HUMAN|Q4LDG9	16.9816	Untreated_1	Untreated
1	1	1_1	126C	DNHD1_HUMAN|Q96M86	20.3276	Untreated_1	Untreated
1	1	1_1	126C	DNJA1_HUMAN|P31689	17.3364	Untreated_1	Untreated
1	1	1_1	126C	DNJA2_HUMAN|O60884	19.186	Untreated_1	Untreated
1	1	1_1	126C	DNJA3_HUMAN|Q96EY1	18.6238	Untreated_1	Untreated
1	1	1_1	126C	DNJA3_HUMAN|Q96EY1-2	17.2772	Untreated_1	Untreated
1	1	1_1	126C	DNJA4_HUMAN|Q8WW22	17.5411	Untreated_1	Untreated
1	1	1_1	126C	DNJB1_HUMAN|P25685	18.9903	Untreated_1	Untreated
1	1	1_1	126C	DNJB2_HUMAN|P25686	16.3302	Untreated_1	Untreated
1	1	1_1	126C	DNJB4_HUMAN|Q9UDY4	16.6797	Untreated_1	Untreated
1	1	1_1	126C	DNJB6_HUMAN|O75190	18.2239	Untreated_1	Untreated
1	1	1_1	126C	DNJC1_HUMAN|Q96KC8	17.8526	Untreated_1	Untreated
1	1	1_1	126C	DNJC2_HUMAN|Q99543	16.7748	Untreated_1	Untreated
1	1	1_1	126C	DNJC3_HUMAN|Q13217	17.9463	Untreated_1	Untreated
1	1	1_1	126C	DNJC5_HUMAN|Q9H3Z4	16.0299	Untreated_1	Untreated
1	1	1_1	126C	DNJC7_HUMAN|Q99615	17.7716	Untreated_1	Untreated
1	1	1_1	126C	DNJC8_HUMAN|O75937	18.946	Untreated_1	Untreated
1	1	1_1	126C	DNJC9_HUMAN|Q8WXX5	17.9268	Untreated_1	Untreated
1	1	1_1	126C	DNLI1_HUMAN|P18858	18.1373	Untreated_1	Untreated
1	1	1_1	126C	DNLI3_HUMAN|P49916	17.2197	Untreated_1	Untreated
1	1	1_1	126C	DNLI4_HUMAN|P49917	16.3486	Untreated_1	Untreated
1	1	1_1	126C	DNLZ_HUMAN|Q5SXM8	15.6404	Untreated_1	Untreated
1	1	1_1	126C	DNM1L_HUMAN|O00429	18.9102	Untreated_1	Untreated
1	1	1_1	126C	DNM1L_HUMAN|O00429-4	18.0632	Untreated_1	Untreated
1	1	1_1	126C	DNM3A_HUMAN|Q9Y6K1	13.1564	Untreated_1	Untreated
1	1	1_1	126C	DNMBP_HUMAN|Q6XZF7	16.0454	Untreated_1	Untreated
1	1	1_1	126C	DNMT1_HUMAN|P26358	17.9476	Untreated_1	Untreated
1	1	1_1	126C	DNMT1_HUMAN|P26358-2	17.2202	Untreated_1	Untreated
1	1	1_1	126C	DNPEP_HUMAN|Q9ULA0	17.3611	Untreated_1	Untreated
1	1	1_1	126C	DNPH1_HUMAN|O43598	18.7268	Untreated_1	Untreated
1	1	1_1	126C	DNS2A_HUMAN|O00115	17.8372	Untreated_1	Untreated
1	1	1_1	126C	DOCK1_HUMAN|Q14185	16.9746	Untreated_1	Untreated
1	1	1_1	126C	DOCK5_HUMAN|Q9H7D0	17.3335	Untreated_1	Untreated
1	1	1_1	126C	DOCK6_HUMAN|Q96HP0	15.6352	Untreated_1	Untreated
1	1	1_1	126C	DOCK7_HUMAN|Q96N67	18.0536	Untreated_1	Untreated
1	1	1_1	126C	DOCK7_HUMAN|Q96N67-2	16.8607	Untreated_1	Untreated
1	1	1_1	126C	DOCK9_HUMAN|Q9BZ29	16.4703	Untreated_1	Untreated
1	1	1_1	126C	DOHH_HUMAN|Q9BU89	17.5038	Untreated_1	Untreated
1	1	1_1	126C	DOK1_HUMAN|Q99704	16.7453	Untreated_1	Untreated
1	1	1_1	126C	DOLK_HUMAN|Q9UPQ8	15.8117	Untreated_1	Untreated
1	1	1_1	126C	DOP2_HUMAN|Q9Y3R5	15.4296	Untreated_1	Untreated
1	1	1_1	126C	DOPD_HUMAN|P30046	17.9081	Untreated_1	Untreated
1	1	1_1	126C	DOT1L_HUMAN|Q8TEK3	16.7707	Untreated_1	Untreated
1	1	1_1	126C	DP13A_HUMAN|Q9UKG1	17.4104	Untreated_1	Untreated
1	1	1_1	126C	DP13B_HUMAN|Q8NEU8	16.5008	Untreated_1	Untreated
1	1	1_1	126C	DPCD_HUMAN|Q9BVM2	16.443	Untreated_1	Untreated
1	1	1_1	126C	DPH1_HUMAN|Q9BZG8	17.0783	Untreated_1	Untreated
1	1	1_1	126C	DPH2_HUMAN|Q9BQC3	17.5212	Untreated_1	Untreated
1	1	1_1	126C	DPH5_HUMAN|Q9H2P9	17.6097	Untreated_1	Untreated
1	1	1_1	126C	DPH6_HUMAN|Q7L8W6	16.6407	Untreated_1	Untreated
1	1	1_1	126C	DPH7_HUMAN|Q9BTV6	17.1171	Untreated_1	Untreated
1	1	1_1	126C	DPM1_HUMAN|O60762	17.8439	Untreated_1	Untreated
1	1	1_1	126C	DPM3_HUMAN|Q9P2X0	18.5486	Untreated_1	Untreated
1	1	1_1	126C	DPOA2_HUMAN|Q14181	17.2407	Untreated_1	Untreated
1	1	1_1	126C	DPOD1_HUMAN|P28340	17.0962	Untreated_1	Untreated
1	1	1_1	126C	DPOD2_HUMAN|P49005	17.4911	Untreated_1	Untreated
1	1	1_1	126C	DPOD3_HUMAN|Q15054	17.42	Untreated_1	Untreated
1	1	1_1	126C	DPOD4_HUMAN|Q9HCU8	17.5447	Untreated_1	Untreated
1	1	1_1	126C	DPOE1_HUMAN|Q07864	16.3965	Untreated_1	Untreated
1	1	1_1	126C	DPOE2_HUMAN|P56282	17.717	Untreated_1	Untreated
1	1	1_1	126C	DPOE3_HUMAN|Q9NRF9	16.7259	Untreated_1	Untreated
1	1	1_1	126C	DPOE4_HUMAN|Q9NR33	16.0741	Untreated_1	Untreated
1	1	1_1	126C	DPOG1_HUMAN|P54098	15.7813	Untreated_1	Untreated
1	1	1_1	126C	DPOG2_HUMAN|Q9UHN1	17.1519	Untreated_1	Untreated
1	1	1_1	126C	DPOLA_HUMAN|P09884	17.6128	Untreated_1	Untreated
1	1	1_1	126C	DPOLB_HUMAN|P06746	18.201	Untreated_1	Untreated
1	1	1_1	126C	DPOLL_HUMAN|Q9UGP5	16.7941	Untreated_1	Untreated
1	1	1_1	126C	DPOLM_HUMAN|Q9NP87	15.4135	Untreated_1	Untreated
1	1	1_1	126C	DPP2_HUMAN|Q9UHL4	17.8491	Untreated_1	Untreated
1	1	1_1	126C	DPP3_HUMAN|Q9NY33	18.1673	Untreated_1	Untreated
1	1	1_1	126C	DPP4_HUMAN|P27487	17.1323	Untreated_1	Untreated
1	1	1_1	126C	DPP9_HUMAN|Q86TI2	17.9142	Untreated_1	Untreated
1	1	1_1	126C	DPS1_HUMAN|Q5T2R2	15.007	Untreated_1	Untreated
1	1	1_1	126C	DPTOR_HUMAN|Q8TB45	15.5838	Untreated_1	Untreated
1	1	1_1	126C	DPY30_HUMAN|Q9C005	17.0534	Untreated_1	Untreated
1	1	1_1	126C	DPYL1_HUMAN|Q14194	21.693	Untreated_1	Untreated
1	1	1_1	126C	DPYL2_HUMAN|Q16555	18.0674	Untreated_1	Untreated
1	1	1_1	126C	DREB_HUMAN|Q16643	18.7024	Untreated_1	Untreated
1	1	1_1	126C	DRG1_HUMAN|Q9Y295	18.5446	Untreated_1	Untreated
1	1	1_1	126C	DRG2_HUMAN|P55039	17.0035	Untreated_1	Untreated
1	1	1_1	126C	DRS7B_HUMAN|Q6IAN0	18.1151	Untreated_1	Untreated
1	1	1_1	126C	DSC2_HUMAN|Q02487	16.9548	Untreated_1	Untreated
1	1	1_1	126C	DSG2_HUMAN|Q14126	18.0207	Untreated_1	Untreated
1	1	1_1	126C	DSN1_HUMAN|Q9H410	17.8171	Untreated_1	Untreated
1	1	1_1	126C	DSRAD_HUMAN|P55265	17.6151	Untreated_1	Untreated
1	1	1_1	126C	DTBP1_HUMAN|Q96EV8	17.3639	Untreated_1	Untreated
1	1	1_1	126C	DTD1_HUMAN|Q8TEA8	18.124	Untreated_1	Untreated
1	1	1_1	126C	DTD2_HUMAN|Q96FN9	17.2052	Untreated_1	Untreated
1	1	1_1	126C	DTL_HUMAN|Q9NZJ0	15.9589	Untreated_1	Untreated
1	1	1_1	126C	DTNA_HUMAN|Q9Y4J8	16.9079	Untreated_1	Untreated
1	1	1_1	126C	DTNB_HUMAN|O60941	18.6504	Untreated_1	Untreated
1	1	1_1	126C	DTWD1_HUMAN|Q8N5C7	16.9828	Untreated_1	Untreated
1	1	1_1	126C	DTWD2_HUMAN|Q8NBA8	17.0574	Untreated_1	Untreated
1	1	1_1	126C	DTX2_HUMAN|Q86UW9	15.8656	Untreated_1	Untreated
1	1	1_1	126C	DTX3L_HUMAN|Q8TDB6	17.0047	Untreated_1	Untreated
1	1	1_1	126C	DUS11_HUMAN|O75319	17.0923	Untreated_1	Untreated
1	1	1_1	126C	DUS12_HUMAN|Q9UNI6	17.2525	Untreated_1	Untreated
1	1	1_1	126C	DUS14_HUMAN|O95147	14.0128	Untreated_1	Untreated
1	1	1_1	126C	DUS1L_HUMAN|Q6P1R4	17.6223	Untreated_1	Untreated
1	1	1_1	126C	DUS22_HUMAN|Q9NRW4	16.2018	Untreated_1	Untreated
1	1	1_1	126C	DUS23_HUMAN|Q9BVJ7	17.1151	Untreated_1	Untreated
1	1	1_1	126C	DUS2L_HUMAN|Q9NX74	18.3267	Untreated_1	Untreated
1	1	1_1	126C	DUS3_HUMAN|P51452	17.2694	Untreated_1	Untreated
1	1	1_1	126C	DUS3L_HUMAN|Q96G46	17.6196	Untreated_1	Untreated
1	1	1_1	126C	DUS4_HUMAN|Q13115	18.4134	Untreated_1	Untreated
1	1	1_1	126C	DUS4L_HUMAN|O95620	15.5918	Untreated_1	Untreated
1	1	1_1	126C	DUS9_HUMAN|Q99956	17.2279	Untreated_1	Untreated
1	1	1_1	126C	DUT_HUMAN|P33316	16.9965	Untreated_1	Untreated
1	1	1_1	126C	DVL1_HUMAN|O14640	13.7991	Untreated_1	Untreated
1	1	1_1	126C	DVL2_HUMAN|O14641	16.4809	Untreated_1	Untreated
1	1	1_1	126C	DVL3_HUMAN|Q92997	16.4435	Untreated_1	Untreated
1	1	1_1	126C	DX39A_HUMAN|O00148	18.0552	Untreated_1	Untreated
1	1	1_1	126C	DX39B_HUMAN|Q13838	18.409	Untreated_1	Untreated
1	1	1_1	126C	DXO_HUMAN|O77932	16.5078	Untreated_1	Untreated
1	1	1_1	126C	DYH10_HUMAN|Q8IVF4	19.7778	Untreated_1	Untreated
1	1	1_1	126C	DYH17_HUMAN|Q9UFH2	15.1189	Untreated_1	Untreated
1	1	1_1	126C	DYH3_HUMAN|Q8TD57	17.5069	Untreated_1	Untreated
1	1	1_1	126C	DYH5_HUMAN|Q8TE73	20.2521	Untreated_1	Untreated
1	1	1_1	126C	DYH7_HUMAN|Q8WXX0	21.059	Untreated_1	Untreated
1	1	1_1	126C	DYH9_HUMAN|Q9NYC9	17.8134	Untreated_1	Untreated
1	1	1_1	126C	DYHC1_HUMAN|Q14204	17.7662	Untreated_1	Untreated
1	1	1_1	126C	DYHC2_HUMAN|Q8NCM8	15.9215	Untreated_1	Untreated
1	1	1_1	126C	DYL1_HUMAN|P63167	18.5648	Untreated_1	Untreated
1	1	1_1	126C	DYL2_HUMAN|Q96FJ2	17.9841	Untreated_1	Untreated
1	1	1_1	126C	DYLT1_HUMAN|P63172	17.4631	Untreated_1	Untreated
1	1	1_1	126C	DYLT3_HUMAN|P51808	16.3872	Untreated_1	Untreated
1	1	1_1	126C	DYM_HUMAN|Q7RTS9	16.7221	Untreated_1	Untreated
1	1	1_1	126C	DYN1_HUMAN|Q05193	16.084	Untreated_1	Untreated
1	1	1_1	126C	DYN2_HUMAN|P50570	17.5372	Untreated_1	Untreated
1	1	1_1	126C	DYR_HUMAN|P00374	18.3727	Untreated_1	Untreated
1	1	1_1	126C	DYR2_HUMAN|Q86XF0	17.5675	Untreated_1	Untreated
1	1	1_1	126C	DYST_HUMAN|Q03001	16.3572	Untreated_1	Untreated
[truncated: 128,759 more rows]

## Sheet: Extended Data figure 3i
		10 μg/ml			1 μg/ml
-		4	3.14	3
DMSO		5.81	5.59	6.02
100 ng/ml Wnt3a		6.6	8.52	8.81
GSK3beta 2μM		34.15	37.56	52.52
0.01 μg/ul RSPO3		84.58	73.93
0.2 ng/ul RSPO3		28.34	19.18	17.08
Cixu*Nist		7.11	5.2	7.24	6.53	5.5	7.24
Cixu*RNF43.37.39		15.16	12.42	10.27	10.06	10.5	9.75
Cixu*RNF43-67		8.64	8.62	8.37	12.11	8.87	9.56
Cixu*ZNRF3-6		11.83	11.94	11.86	14.97	12.47	16.12
Cixu*ZNRF3-55		19.8	18.15	26.15	15.19	16.63	11.91
