# Supplementary material for: Antibody targeting of E3 ubiquitin ligases for receptor degradation
Source: Nature. 2022 Sep 21;610(7930):182–9. doi: 10.1038/s41586-022-05235-6 (PMC9534761; doi:10.1038/s41586-022-05235-6)
Supplement: Supplementary file 11 — Source Data Extended Data Fig. 5 [file 41586_2022_5235_MOESM11_ESM.xlsx]

## Sheet: Extended Data figure 5f
Sample	Tissue	RNF13	RNF43	RNF128	RNF130	RNF133	RNF148	RNF149	RNF150	RNF167	ZNRF3	ZNRF4
SRR1363858	Adipose Tissue	3.35904	2.38398	1.06858	0.913427	-3.32193	-3.24974	3.91253	-1.03382	5.37068	1.60703	-3.32193
SRR1500216	Adipose Tissue	3.55344	1.46383	0.817652	1.29016	-3.32193	-3.32193	3.7789	-1.71591	4.96542	0.666201	-3.32193
SRR599313	Adipose Tissue	3.43311	1.44972	0.902795	1.17255	-3.32193	-3.32193	3.76223	-1.79213	5.00468	0.634101	-3.32193
SRR661735	Adipose Tissue	3.89719	1.44258	1.54649	1.18642	-3.32193	-3.32193	3.82675	-1.21275	4.60723	0.407011	-3.32193
SRR1473714	Adipose Tissue	3.28309	1.41025	1.1758	2.13077	-1.17311	-1.60994	3.26776	1.22017	4.95316	1.39852	1.26103
SRR1101643	Adipose Tissue	3.53341	0.314518	1.59282	2.1503	-2.68243	-1.94934	3.32066	-0.140045	4.34131	0.59633	-3.32193
SRR818797	Adipose Tissue	3.65878	-0.943757	-3.32193	2.5616	-3.32193	-3.00021	3.29957	0.179672	4.45562	1.44307	-3.32193
SRR1370329	Adipose Tissue	3.94065	-1.35849	-1.39539	2.73145	-2.64407	-3.3033	3.20842	1.21159	4.30554	1.42865	-3.32193
SRR1317365	Adipose Tissue	3.76896	-1.60398	0.203509	2.8776	-3.32193	-2.87843	2.99493	0.828782	4.54748	0.366732	-3.32193
SRR1453811	Adipose Tissue	3.87624	-1.93018	-0.399893	3.19876	-3.32193	-3.32193	3.18538	1.28684	4.53472	0.98493	-3.32193
SRR661361	Adipose Tissue	3.92486	-1.9614	-3.32193	2.94806	-3.32193	-3.32193	3.71671	1.64496	4.49617	0.828593	-3.32193
SRR1346909	Adipose Tissue	3.62183	-2.13929	-3.32193	2.51227	-3.32193	-3.32193	3.41911	0.720213	4.35075	1.47326	-3.32193
SRR1455038	Adipose Tissue	3.94123	-2.22121	-0.391619	2.4977	-3.32193	-3.32193	4.01067	-0.900935	3.93662	0.293106	-3.32193
SRR813824	Adipose Tissue	3.91683	-2.22748	0.00864109	3.02325	-3.16287	-3.32193	3.174	0.693029	4.52671	0.211307	-3.32193
SRR1446028	Adipose Tissue	3.6271	-2.26371	-0.809646	2.60963	-3.32193	-3.32193	3.25534	1.37234	4.10884	0.623975	-3.32193
SRR1464258	Adipose Tissue	3.68225	-2.45008	-0.401953	2.97263	-3.32193	-3.32193	3.20592	1.06643	4.61811	0.481386	-3.32193
SRR1418085	Adipose Tissue	3.45184	-2.51569	-3.32193	2.46309	-3.16569	-3.32193	3.11666	1.63413	4.62904	1.13753	-3.32193
SRR820448	Adipose Tissue	3.84056	-2.57157	0.0478755	2.5952	-3.32193	-3.32193	2.99889	1.1933	4.66111	0.847318	-3.32193
SRR1315931	Adipose Tissue	3.88709	-2.60527	-1.79497	2.46255	-3.32193	-3.32193	3.32562	0.974098	4.34097	0.381954	-3.32193
SRR1479133	Adipose Tissue	3.9782	-2.61463	0.0268429	3.06339	-3.32193	-3.32193	3.32191	1.17499	4.29923	0.787628	-3.32193
SRR1470534	Adipose Tissue	4.07269	-2.6385	-2.04392	2.67488	-2.65106	-2.14036	3.45816	1.69251	4.17772	1.48136	-3.32193
SRR816177	Adipose Tissue	4.05859	-2.67311	-0.400462	2.67417	-3.27063	-3.12251	3.91465	0.485217	4.60982	0.905002	-3.32193
SRR1309963	Adipose Tissue	4.02985	-2.68038	-3.32193	2.91662	-1.69294	-2.76721	3.32574	2.01243	4.20861	1.13391	-3.32193
SRR1379065	Adipose Tissue	3.7796	-2.68354	-3.32193	2.25395	-3.32193	-3.0334	3.77452	0.618289	4.35454	1.18687	-3.32193
SRR1369129	Adipose Tissue	4.16363	-2.87575	-3.32193	2.84601	-3.32193	-2.04058	3.61474	1.37863	4.39128	1.59509	-3.32193
SRR1320517	Adipose Tissue	3.79404	-2.88478	-3.15645	2.44892	-2.60516	-2.77896	3.08622	0.99639	4.70476	1.14086	-3.32193
SRR1096383	Adipose Tissue	3.5822	-2.96207	-3.12682	2.68822	-3.32193	-3.32193	2.84788	2.93634	4.4172	0.356427	-3.32193
SRR1469124	Adipose Tissue	3.33674	-3.02557	-3.32193	2.28174	-2.10852	-2.69736	3.31093	0.716339	4.41279	1.21874	-3.32193
SRR816316	Adipose Tissue	3.80165	-3.06693	-2.59399	2.93073	-3.32193	-3.32193	3.66943	0.166538	4.32555	0.39545	-3.32193
SRR1430591	Adipose Tissue	3.85843	-3.08495	-3.32193	2.84991	-2.64184	-3.17178	3.45903	0.820798	4.45717	1.78719	-3.32193
SRR1391856	Adipose Tissue	3.3801	-3.09555	-3.32193	2.64401	-3.32193	-3.32193	3.81434	1.2073	4.82958	-0.311417	-3.32193
SRR1098712	Adipose Tissue	3.39177	-3.09866	-3.32193	3.19143	-3.32193	-3.23279	2.87059	2.90212	4.80675	0.699904	-3.32193
SRR1385389	Adipose Tissue	3.90935	-3.1048	-3.32193	2.60831	-2.62926	-2.65106	3.08903	1.28272	4.33577	0.899802	-3.32193
SRR1478251	Adipose Tissue	3.57829	-3.17097	-3.32193	2.52535	-3.32193	-2.90988	3.02822	1.71633	4.56954	0.920249	-3.32193
SRR1370850	Adipose Tissue	4.03368	-3.21497	-1.9833	3.03648	-3.32193	-1.66026	4.5616	1.2403	4.68052	0.904499	-3.32193
SRR1467745	Adipose Tissue	3.88983	-3.2429	-3.32193	3.12933	-3.26213	-3.32193	3.50543	1.71301	5.21596	1.50894	-3.32193
SRR1500342	Adipose Tissue	3.53621	-3.26642	-3.32193	2.68063	-3.32193	-3.32193	3.08976	0.500102	4.42148	0.742017	-3.32193
SRR1415637	Adipose Tissue	4.15782	-3.2799	-2.42229	3.63349	-3.32193	-3.0448	5.50989	0.294753	4.34104	1.12536	-3.32193
SRR808566	Adipose Tissue	4.01055	-3.32193	-3.32193	3.05404	-3.32193	-3.29063	3.76062	1.23196	4.58125	2.12193	-3.32193
SRR1370551	Adipose Tissue	3.55713	-3.32193	-3.32193	2.75463	-3.32193	-3.32193	3.79839	2.04933	4.7819	1.79914	-3.32193
SRR1383907	Adipose Tissue	4.06241	-3.32193	-3.32193	3.05154	-2.95897	-3.32193	4.12115	0.423935	4.33696	1.76759	-3.32193
SRR1472576	Adipose Tissue	4.19792	-3.32193	-3.32193	3.045	-1.47613	-1.95604	3.98174	0.964038	4.49216	1.73088	-3.32193
SRR818002	Adipose Tissue	4.09956	-3.32193	-2.74302	2.882	-3.25062	-3.32193	4.23405	1.73587	4.76399	1.70531	-3.32193
SRR1361326	Adipose Tissue	4.01118	-3.32193	-3.1963	2.7617	-3.10444	-3.27824	4.07166	0.758532	4.71378	1.68333	-3.32193
SRR612935	Adipose Tissue	4.03552	-3.32193	-1.1677	2.75288	-2.20682	-3.32193	3.92928	2.04885	3.73808	1.60904	-3.32193
SRR1419385	Adipose Tissue	3.60704	-3.32193	-3.32193	3.55029	-1.72481	-1.57668	3.6154	1.3349	4.65582	1.59594	-3.32193
SRR1398074	Adipose Tissue	3.90877	-3.32193	-3.32193	2.99081	-3.32193	-2.36223	3.02015	1.48535	4.4751	1.58848	-3.32193
SRR1471795	Adipose Tissue	3.90024	-3.32193	-3.02382	3.2033	-2.37942	-2.2313	4.32279	1.52949	4.44138	1.58692	-3.32193
SRR1334814	Adipose Tissue	4.12259	-3.32193	-3.32193	3.34834	-2.91141	-3.32193	4.17548	1.10104	4.64937	1.52282	-3.32193
SRR1437622	Adipose Tissue	3.74514	-3.32193	-3.32193	2.75226	-2.70659	-3.32193	3.72667	1.18432	4.34825	1.49947	-3.32193
SRR1398924	Adipose Tissue	3.53877	-3.32193	-3.32193	2.38167	-3.32193	-3.32193	4.04413	-0.793064	3.83709	1.48979	-3.32193
SRR614191	Adipose Tissue	3.53977	-3.32193	-3.32193	2.88882	-3.32193	-3.32193	3.59227	1.95662	4.03988	1.45616	-3.32193
SRR1431781	Adipose Tissue	3.72106	-3.32193	-3.32193	3.18372	-3.32193	-2.74498	3.41729	0.97344	4.49871	1.45438	-3.32193
SRR1395533	Adipose Tissue	3.70545	-3.32193	-3.32193	3.41415	-1.95362	-2.6535	4.5756	1.5962	4.67008	1.42695	-3.32193
SRR1094457	Adipose Tissue	3.66463	-3.32193	-3.32193	2.88216	-3.32193	-3.32193	3.14911	1.54083	4.60737	1.41806	-3.32193
SRR1471755	Adipose Tissue	3.52791	-3.32193	-3.32193	2.67035	-3.17809	-1.80757	3.85963	0.507889	4.89494	1.41642	-3.32193
SRR1377777	Adipose Tissue	3.78379	-3.32193	-3.32193	2.86719	-2.10623	-0.662652	5.4813	0.725382	4.67769	1.37898	-3.32193
SRR1418628	Adipose Tissue	3.61117	-3.32193	-3.32193	3.84536	-1.4392	-1.29108	4.01867	1.2812	4.63319	1.36857	-3.32193
SRR661481	Adipose Tissue	3.6188	-3.32193	-3.32193	2.62521	-2.66653	-2.93344	3.89573	1.78499	4.77888	1.3492	-3.32193
SRR1333953	Adipose Tissue	3.94062	-3.32193	-3.32193	3.32051	-3.32193	-3.32193	4.02392	1.56873	4.89995	1.34867	-3.32193
SRR816475	Adipose Tissue	3.74809	-3.32193	-3.08543	3.07986	-3.32193	-3.32193	3.58697	1.66408	4.73393	1.3423	-3.32193
SRR1081567	Adipose Tissue	3.91032	-3.32193	-3.32193	2.80399	-3.32193	-2.88865	2.82373	0.838678	4.38753	1.3422	-3.32193
SRR1394734	Adipose Tissue	3.92432	-3.32193	-3.32193	3.01084	-3.32193	-3.32193	3.97595	1.89076	4.64955	1.341	-3.32193
SRR1095455	Adipose Tissue	3.65994	-3.32193	-3.32193	2.756	-3.12431	-3.32193	4.1025	0.0362054	4.03367	1.323	-3.32193
SRR1479955	Adipose Tissue	3.76636	-3.32193	-3.32193	2.94239	-1.91205	-1.52291	4.4061	2.52272	4.33743	1.30721	-3.32193
SRR1440161	Adipose Tissue	3.74314	-3.32193	-3.32193	2.96902	-3.32193	-2.86862	3.28292	1.04189	4.68575	1.30229	-3.32193
SRR1098567	Adipose Tissue	4.18216	-3.32193	-3.32193	3.3113	-3.32193	-2.56752	4.79805	0.910535	4.66467	1.30008	-3.32193
SRR1388145	Adipose Tissue	4.02822	-3.32193	-3.32193	3.34667	-2.98565	-2.47495	3.85103	1.56391	4.41539	1.28162	-3.32193
SRR655768	Adipose Tissue	3.86314	-3.32193	-3.32193	2.68464	-0.738408	-1.87039	3.88142	2.4714	4.28111	1.27514	-3.32193
SRR660462	Adipose Tissue	4.28974	-3.32193	-3.32193	2.90276	-2.77562	-3.21246	3.26675	1.4315	4.20834	1.27262	-3.32193
SRR1433232	Adipose Tissue	3.92584	-3.32193	-3.32193	2.91795	-1.81817	-1.76958	4.84056	0.741997	4.21551	1.27205	-3.32193
SRR1369070	Adipose Tissue	3.53858	-3.32193	-3.32193	2.56398	-3.02924	-2.88112	4.75046	1.407	4.4523	1.26485	-3.32193
SRR1466534	Adipose Tissue	4.0805	-3.32193	-3.32193	3.22689	-3.32193	-3.32193	4.02322	1.60068	4.29476	1.26305	-3.32193
SRR1315081	Adipose Tissue	3.60766	-3.32193	-3.32193	3.01001	-3.32193	-3.32193	2.69355	1.91689	4.72783	1.257	-3.32193
SRR811748	Adipose Tissue	3.79211	-3.32193	-3.32193	2.45946	-3.32193	-3.32193	4.38463	1.36091	4.41406	1.25661	-3.32193
SRR1442422	Adipose Tissue	3.75267	-3.32193	-3.32193	3.01691	-2.87753	-1.95179	2.99372	0.846981	4.47071	1.2549	-3.32193
SRR1381288	Adipose Tissue	4.11771	-3.32193	-3.32193	3.41641	-2.43767	-1.55257	4.53289	0.648083	4.73133	1.24944	-3.32193
SRR1308650	Adipose Tissue	3.50681	-3.32193	-3.32193	3.21485	-3.32193	-3.32193	3.3273	1.31024	4.85944	1.24395	-3.32193
SRR1458290	Adipose Tissue	3.75526	-3.32193	-3.32193	3.12276	-1.93056	-1.98888	3.69649	1.51708	4.07411	1.22827	-3.32193
SRR1317410	Adipose Tissue	3.64213	-3.32193	-1.94645	2.76283	-3.32193	-3.32193	3.23639	0.8154	4.33473	1.22499	-3.32193
SRR1379198	Adipose Tissue	3.71303	-3.32193	-3.32193	2.44403	-2.53913	-2.80604	3.36688	1.10447	4.47391	1.21356	-3.32193
SRR1317985	Adipose Tissue	3.88322	-3.32193	-3.32193	2.72518	-3.32193	-3.32193	2.89685	1.66554	4.40035	1.21209	-3.32193
SRR819610	Adipose Tissue	3.79065	-3.32193	-3.32193	2.72545	-3.32193	-3.32193	3.68816	0.676884	4.36263	1.16512	-3.32193
SRR1403154	Adipose Tissue	3.5851	-3.32193	-3.32193	3.06101	-3.32193	-3.32193	3.23721	1.58703	4.64088	1.16336	-3.32193
SRR1368874	Adipose Tissue	3.49221	-3.32193	-3.32193	3.05678	-3.32193	-3.32193	4.48919	0.55312	4.52397	1.15637	-3.32193
SRR1326143	Adipose Tissue	3.86251	-3.32193	-3.32193	3.10527	-3.32193	-3.31218	3.61877	1.96051	4.55066	1.14038	-3.32193
SRR665357	Adipose Tissue	3.83608	-3.32193	-3.32193	3.20725	-2.3716	-3.32193	3.17703	1.38356	4.22298	1.13132	-3.32193
SRR1465230	Adipose Tissue	3.58747	-3.32193	-3.1784	2.91624	-2.534	-3.06394	3.10898	1.31345	4.69158	1.12707	-3.32193
SRR1415398	Adipose Tissue	3.89969	-3.32193	-3.09386	2.87951	-3.32193	-3.32193	3.27941	2.01223	4.10967	1.10287	-3.32193
SRR1332648	Adipose Tissue	4.04908	-3.32193	-3.32193	2.98454	-3.32193	-0.76042	3.54685	1.13401	4.44202	1.10044	-3.32193
SRR1377423	Adipose Tissue	4.12119	-3.32193	-3.32193	2.85645	-3.05826	-3.13253	3.49209	1.17383	4.22181	1.09112	-3.32193
SRR1353199	Adipose Tissue	4.18067	-3.32193	-3.32193	3.33626	-3.01799	-3.32193	2.89085	1.50072	4.35379	1.08738	-3.32193
SRR1481419	Adipose Tissue	3.8987	-3.32193	-3.32193	3.56927	-2.49338	-3.32193	3.92384	0.426872	4.53279	1.07929	-3.32193
SRR1414139	Adipose Tissue	4.16671	-3.32193	-3.32193	3.34456	-3.32193	-3.32193	3.84975	1.7253	4.20471	1.07591	-3.32193
SRR1456138	Adipose Tissue	4.03216	-3.32193	-3.32193	2.6957	-2.89961	-2.75149	5.08272	0.673204	4.29804	1.0723	-3.32193
SRR1083918	Adipose Tissue	3.71451	-3.32193	-3.32193	3.16131	-3.32193	-3.32193	4.02252	1.45285	4.78057	1.07022	-3.32193
SRR1485416	Adipose Tissue	4.32595	-3.32193	-3.32193	2.95229	-3.32193	-3.32193	4.31834	0.947125	4.33614	1.06943	-3.32193
SRR1432629	Adipose Tissue	4.10688	-3.32193	-3.32193	2.90429	-3.32193	-2.79125	4.55832	0.686804	4.61901	1.05774	-3.32193
SRR1419692	Adipose Tissue	3.80607	-3.32193	-3.32193	3.3844	-3.32193	-1.70322	2.90804	1.2223	5.12889	1.05462	-3.32193
SRR1322840	Adipose Tissue	3.74161	-3.32193	-2.75861	2.63292	-3.18133	-3.32193	3.09665	1.0177	4.4335	1.05226	-3.32193
SRR1386689	Adipose Tissue	3.70459	-3.32193	-3.32193	3.0703	-3.17792	-3.32193	3.21409	1.12237	4.81383	1.05111	-3.32193
SRR1343741	Adipose Tissue	3.39664	-3.32193	-3.32193	2.62457	-3.19542	-2.85465	4.40574	0.664097	4.48326	1.03589	-3.32193
SRR821715	Adipose Tissue	3.87295	-3.32193	-3.32193	2.8377	-3.32193	-3.32193	3.19178	0.934375	4.181	1.03528	-3.32193
SRR1342067	Adipose Tissue	3.76152	-3.32193	-2.9773	2.78557	-3.32193	-3.32193	3.94886	1.14348	4.29161	1.03349	-3.32193
SRR1498931	Adipose Tissue	3.84192	-3.32193	-3.32193	3.03534	-3.32193	-3.32193	3.21212	1.95851	4.32852	1.01833	-3.32193
SRR2157314	Adipose Tissue	4.11355	-3.32193	-3.32193	2.0414	-2.67419	-2.52606	3.47627	1.53411	3.46902	1.01292	-3.32193
SRR1318354	Adipose Tissue	3.83245	-3.32193	-3.32193	3.04594	-3.32193	-3.32193	4.11667	1.2468	4.08578	1.01277	-3.32193
SRR612863	Adipose Tissue	3.5328	-3.32193	-3.32193	2.59929	-3.32193	-3.32193	3.2744	1.7016	4.32292	1.00202	-3.32193
SRR810665	Adipose Tissue	3.64786	-3.32193	-3.32193	3.55546	-0.824185	-1.79154	4.34679	1.53206	4.36143	0.993603	-3.32193
SRR1441679	Adipose Tissue	3.32591	-3.32193	-3.32193	2.81385	-3.32193	-3.32193	4.11726	0.491437	4.20973	0.991023	-3.32193
SRR809161	Adipose Tissue	4.17351	-3.32193	-1.99487	3.01686	-2.88098	-3.32193	3.6147	1.69184	3.64103	0.988895	-3.32193
SRR1312310	Adipose Tissue	3.50929	-3.32193	-3.32193	2.739	-2.29011	-1.31191	4.00477	0.877677	4.5369	0.977652	-3.32193
SRR1407112	Adipose Tissue	3.47579	-3.32193	-3.32193	3.17797	-3.32193	-3.32193	3.0246	1.16986	4.80876	0.976313	-3.32193
SRR661313	Adipose Tissue	3.87253	-3.32193	-3.32193	2.96459	-3.32193	-3.32193	3.11301	1.16654	4.5193	0.97554	-3.32193
SRR613150	Adipose Tissue	3.65913	-3.32193	-3.32193	3.12466	-3.32193	-3.32193	3.62525	2.69812	4.57247	0.974088	-3.32193
SRR613550	Adipose Tissue	3.49432	-3.32193	-3.32193	2.35731	-3.32193	-3.32193	3.10095	1.22597	4.58266	0.973802	-3.32193
SRR808019	Adipose Tissue	3.73046	-3.32193	-3.32193	2.83443	-2.21167	-3.32193	3.4392	1.80088	4.14077	0.964908	-3.32193
SRR1338031	Adipose Tissue	3.91122	-3.32193	-3.32193	2.32405	-2.34363	-2.78047	3.45854	0.661235	4.10689	0.959078	-3.32193
SRR1343302	Adipose Tissue	3.73019	-3.32193	-3.32193	3.1088	-3.32193	-3.32193	3.31737	1.72332	4.71538	0.956874	-3.32193
SRR1500891	Adipose Tissue	4.16446	-3.32193	-2.09045	2.79693	-1.79969	-1.32963	4.05717	1.73006	4.35647	0.953005	-3.32193
SRR1440898	Adipose Tissue	3.67215	-3.32193	-3.32193	3.30473	-1.2453	-1.4191	4.45687	1.48435	4.72167	0.952304	-3.32193
SRR1361174	Adipose Tissue	4.05827	-3.32193	-3.32193	2.72748	-2.78923	-3.05614	3.36024	0.761523	4.16418	0.938277	-3.32193
SRR1409465	Adipose Tissue	3.61482	-3.32193	-3.32193	3.01796	-2.5003	-2.76721	4.34708	0.805649	4.26676	0.937386	-3.32193
SRR1489394	Adipose Tissue	3.55875	-3.32193	-3.32193	2.50056	-3.0165	-3.32193	3.21521	1.64781	4.32117	0.936222	-3.32193
SRR1485931	Adipose Tissue	3.25033	-3.32193	-3.32193	1.69286	-3.07689	-3.32193	4.32762	-0.898989	3.99687	0.935136	-3.05779
SRR811697	Adipose Tissue	3.81436	-3.32193	-3.32193	2.76066	-3.32193	-3.32193	3.86437	1.62654	4.63777	0.933091	-3.32193
SRR819820	Adipose Tissue	3.77113	-3.32193	-3.32193	2.89189	-2.63444	-2.36079	3.74426	2.0088	4.04108	0.93107	-3.32193
SRR1101085	Adipose Tissue	3.91255	-3.32193	-2.59488	3.00662	-3.32193	-3.32193	4.03297	0.985183	4.54138	0.928576	-3.32193
SRR613639	Adipose Tissue	3.8839	-3.32193	-3.01381	3.02804	-3.32193	-3.32193	3.35202	2.64607	4.43188	0.923158	-3.32193
SRR1500472	Adipose Tissue	4.031	-3.32193	-3.32193	2.96867	-2.4259	-2.17824	3.70423	0.975625	4.2609	0.921237	-3.32193
SRR1090407	Adipose Tissue	3.75166	-3.32193	-3.32193	3.01568	-3.32193	-3.32193	3.15852	0.547134	4.3977	0.918913	-3.32193
SRR659804	Adipose Tissue	3.71958	-3.32193	-3.32193	2.55334	-3.32193	-3.32193	3.18227	1.08395	4.15757	0.909962	-3.32193
SRR1447238	Adipose Tissue	4.02573	-3.32193	-3.11171	2.90483	-3.32193	-3.32193	3.36768	1.18175	4.44121	0.909756	-3.32193
SRR1393596	Adipose Tissue	3.52627	-3.32193	-3.32193	2.87509	-3.32193	-3.32193	3.91839	1.06732	4.75363	0.907966	-3.32193
SRR1105198	Adipose Tissue	3.64485	-3.32193	-3.32193	3.21107	-3.32193	-3.2624	3.51131	0.320306	4.71487	0.904761	-3.32193
SRR613533	Adipose Tissue	3.59741	-3.32193	-3.32193	2.34835	-3.32193	-2.00635	3.38653	0.582229	4.43414	0.897773	-3.32193
SRR1326270	Adipose Tissue	3.6025	-3.32193	-1.82409	2.82031	-3.32193	-3.32193	3.00988	1.38701	4.75417	0.894589	-3.32193
SRR1429846	Adipose Tissue	3.65589	-3.32193	-3.32193	2.86445	-2.75496	-3.32193	3.19287	1.34479	4.44159	0.892901	-3.32193
SRR1480813	Adipose Tissue	3.39	-3.32193	-3.32193	3.19522	-3.20581	-3.05768	3.90306	1.34827	4.84095	0.889089	-3.32193
SRR1091302	Adipose Tissue	3.63794	-3.32193	-3.32193	2.93428	-1.96515	-2.33159	3.18492	0.328894	4.78776	0.886194	-3.32193
SRR1446481	Adipose Tissue	3.70623	-3.32193	-3.32193	2.93946	-1.76369	-2.075	3.67757	1.40079	4.81328	0.873521	-3.32193
SRR1336415	Adipose Tissue	3.9534	-3.32193	-3.32193	2.67197	-3.25927	-3.32193	3.0422	1.39083	4.69381	0.869089	-3.32193
SRR1095575	Adipose Tissue	3.52006	-3.32193	-3.32193	2.75749	-3.32193	-3.32193	3.13869	0.587649	4.17103	0.867433	-3.32193
SRR1384776	Adipose Tissue	3.7051	-3.32193	-3.32193	2.73729	-3.32193	-2.96107	3.22091	1.58435	4.54137	0.866341	-3.32193
SRR1378109	Adipose Tissue	3.51513	-3.32193	-3.32193	3.1067	-3.32193	-3.24717	3.32854	1.93223	4.5116	0.861726	-3.32193
SRR1340486	Adipose Tissue	3.36235	-3.32193	-3.32193	2.92387	-3.32193	-2.97182	3.03845	1.46785	4.63327	0.861469	-3.32193
SRR1447303	Adipose Tissue	4.39127	-3.32193	-3.29067	3.65098	-3.32193	-3.32193	3.61609	0.971792	4.34695	0.85988	-3.32193
SRR663783	Adipose Tissue	4.05509	-3.32193	-3.32193	2.68683	-2.07636	-3.32193	3.30513	1.13684	4.0029	0.856314	-3.32193
SRR1485740	Adipose Tissue	3.88123	-3.32193	-3.32193	2.82119	-3.32193	-3.32193	3.54738	1.04564	4.28698	0.850696	-3.32193
SRR1316367	Adipose Tissue	4.17736	-3.32193	-3.32193	3.1037	-3.32193	-3.32193	4.19555	-0.404305	4.00148	0.847327	-3.32193
SRR1332069	Adipose Tissue	3.63513	-3.32193	-3.07389	2.86179	-3.32193	-3.32193	2.88491	2.02481	4.60854	0.845797	-3.32193
SRR1500240	Adipose Tissue	3.84235	-3.32193	-3.32193	2.70988	-3.32193	-3.32193	3.04938	1.37303	4.34439	0.838435	-3.32193
SRR1445655	Adipose Tissue	3.59357	-3.32193	-2.61269	2.89995	-3.32193	-3.32193	3.46202	1.02557	4.52519	0.835639	-3.32193
SRR1430066	Adipose Tissue	3.97974	-3.32193	-3.26992	3.02447	-3.32193	-3.32193	3.15804	1.53609	4.65275	0.835445	-3.32193
SRR1469145	Adipose Tissue	3.59079	-3.32193	-3.32193	2.5919	-3.32193	-3.32193	3.72085	0.597246	4.56543	0.830473	-3.32193
SRR1452270	Adipose Tissue	4.03237	-3.32193	-2.49403	3.16434	-3.32193	-3.32193	3.41518	0.762193	4.45427	0.830236	-3.32193
SRR1455017	Adipose Tissue	3.41299	-3.32193	-3.32193	2.69085	-2.91373	-2.40303	3.18316	1.21681	4.30135	0.823023	-3.32193
SRR2164608	Adipose Tissue	4.15059	-3.32193	-2.33755	2.43528	-3.32193	-3.32193	4.18669	3.64791	3.94475	0.822897	-3.32193
SRR1373746	Adipose Tissue	3.6471	-3.32193	-3.24041	2.7137	-2.74801	-3.18484	3.39514	1.09755	4.48064	0.820822	-3.32193
SRR1433392	Adipose Tissue	3.80355	-3.32193	-3.32193	2.8049	-3.32193	-3.32193	3.18625	0.259218	4.51002	0.816465	-3.32193
SRR1431757	Adipose Tissue	4.08079	-3.32193	-2.79165	2.99662	-2.93152	-3.04643	3.57741	-0.0406112	4.34519	0.815613	-3.32193
SRR1319731	Adipose Tissue	3.74274	-3.32193	-3.32193	3.01937	-3.32193	-2.77401	3.08952	1.47823	4.3624	0.813811	-3.32193
SRR1485631	Adipose Tissue	3.83819	-3.32193	-1.59386	2.43277	-1.13502	-2.267	3.68353	0.885163	4.56235	0.811624	-3.32193
SRR1486845	Adipose Tissue	3.77831	-3.32193	-3.32193	2.65846	-3.32193	-3.32193	3.12466	0.0953985	4.53731	0.810031	-3.32193
SRR1356101	Adipose Tissue	3.77782	-3.32193	-3.32193	3.53399	-2.90845	-2.49729	3.4126	2.00598	4.5467	0.808285	-3.32193
SRR1489246	Adipose Tissue	3.2283	-3.32193	-3.32193	2.57702	-3.32193	-3.32193	3.50114	0.39614	4.82199	0.804982	-3.32193
SRR612707	Adipose Tissue	3.95168	-3.32193	-3.32193	2.53168	-2.78819	-3.32193	4.16356	0.722698	4.25298	0.803662	-3.32193
SRR1085285	Adipose Tissue	4.07636	-3.32193	-1.49437	2.87688	-3.32193	-3.32193	3.11833	1.08865	4.40792	0.80355	-3.32193
SRR813584	Adipose Tissue	4.04314	-3.32193	-3.32193	3.13148	-3.02648	-3.03036	4.20766	2.30832	4.60989	0.799765	-3.32193
SRR1377820	Adipose Tissue	3.50522	-3.32193	-3.32193	2.82951	-3.32193	-3.32193	2.89702	2.27068	4.7483	0.798795	-3.32193
SRR1447962	Adipose Tissue	4.00219	-3.32193	-3.32193	3.42583	-2.44618	-2.88301	4.02581	2.1638	4.62565	0.797217	-3.32193
SRR1354931	Adipose Tissue	3.3974	-3.32193	-3.32193	2.72984	-3.32193	-3.32193	2.87487	1.41803	4.80992	0.792182	-3.32193
SRR1430270	Adipose Tissue	4.08552	-3.32193	-3.32193	2.86845	-2.77645	-2.3064	3.28368	0.763835	4.19161	0.789921	-3.32193
SRR1374608	Adipose Tissue	3.93677	-3.32193	-3.32193	3.32283	-3.32193	-3.32193	3.30892	2.27711	4.44238	0.778548	-3.32193
SRR1444138	Adipose Tissue	3.4913	-3.32193	-3.32193	2.85785	-2.19824	-3.32193	3.39561	1.72524	4.45966	0.774164	-3.32193
SRR1355085	Adipose Tissue	3.64082	-3.32193	-3.32193	2.34836	-1.91069	-0.829676	2.90238	0.838761	4.34228	0.773834	-3.32193
SRR1498838	Adipose Tissue	4.1088	-3.32193	-2.62209	3.20936	-3.32193	-2.59252	3.2221	1.59641	4.26888	0.773423	-3.32193
SRR1313583	Adipose Tissue	3.4023	-3.32193	-3.32193	2.63756	-3.32193	-2.80789	2.96251	2.24344	4.60491	0.766777	-3.32193
SRR1473529	Adipose Tissue	3.63224	-3.32193	-3.32193	2.50308	-2.32056	-2.17244	4.67087	-0.51018	3.85668	0.763399	-3.32193
SRR1444203	Adipose Tissue	4.01826	-3.32193	-3.32193	2.96819	-3.32193	-2.81182	3.57742	1.76104	4.52178	0.762848	-3.32193
SRR1394695	Adipose Tissue	3.85705	-3.32193	-3.32193	3.11813	-3.32193	-3.32193	4.03014	0.772649	4.47333	0.761975	-3.32193
SRR818821	Adipose Tissue	3.92527	-3.32193	-3.32193	2.5462	-2.50617	-3.32193	3.63859	0.603498	4.19273	0.761097	-3.32193
SRR1405617	Adipose Tissue	3.67359	-3.32193	-3.32193	3.20903	-2.72478	-1.99169	4.53187	1.037	4.64906	0.760436	-3.32193
SRR2170173	Adipose Tissue	4.11967	-3.32193	-3.1181	2.02105	-3.32193	-3.32193	3.59278	1.13771	3.46036	0.758753	-3.32193
SRR1082173	Adipose Tissue	3.85732	-3.32193	-3.32193	3.08528	-3.32193	-3.32193	3.62103	3.07231	4.6467	0.758747	-3.32193
SRR1479616	Adipose Tissue	3.73948	-3.32193	-3.32193	3.10679	-2.46803	-2.14998	3.76415	0.987944	4.78494	0.758152	-3.32193
SRR1446627	Adipose Tissue	3.73778	-3.32193	-3.32193	3.10033	-2.66714	-1.86694	4.44384	1.06789	4.35489	0.751683	-3.32193
SRR1360478	Adipose Tissue	3.44937	-3.32193	-3.32193	2.94613	-3.12883	-3.30263	3.79265	0.341321	4.43838	0.747172	-3.32193
SRR1333485	Adipose Tissue	4.03339	-3.32193	-3.32193	2.83168	-3.32193	-3.32193	3.71637	0.583819	4.41574	0.744784	-3.32193
SRR1333395	Adipose Tissue	3.76099	-3.32193	-3.32193	2.27925	-3.32193	-3.32193	2.98752	-0.0664346	4.30276	0.744291	-3.32193
SRR1309680	Adipose Tissue	3.78675	-3.32193	-3.32193	2.76827	-3.32193	-2.86381	3.84248	0.48789	4.40099	0.740756	-3.32193
SRR1317446	Adipose Tissue	4.04323	-3.32193	-3.32193	3.53285	-3.32193	-3.32193	3.09762	1.44468	4.42194	0.736254	-3.32193
SRR1319903	Adipose Tissue	3.9582	-3.32193	-3.16388	2.96754	-3.32193	-3.32193	3.37231	0.982502	4.55986	0.734404	-3.32193
SRR1362755	Adipose Tissue	3.56895	-3.32193	-3.32193	2.93132	-3.32193	-3.32193	3.23164	1.83407	4.60872	0.730554	-3.32193
SRR1486973	Adipose Tissue	3.57225	-3.32193	-3.32193	2.31372	-3.12163	-3.32193	3.08923	0.529207	4.15035	0.720198	-3.32193
SRR1077038	Adipose Tissue	3.50612	-3.32193	-3.32193	2.64638	-3.32193	-3.32193	3.08321	0.290083	4.69486	0.716352	-3.32193
SRR1452033	Adipose Tissue	3.73698	-3.32193	-3.12385	3.02652	-3.32193	-3.32193	2.92594	0.888745	4.5565	0.715419	-3.32193
SRR1375351	Adipose Tissue	3.17879	-3.32193	-3.32193	2.67262	-1.89136	-2.74324	4.25031	1.33954	4.99757	0.711791	-3.32193
SRR613855	Adipose Tissue	3.62308	-3.32193	-3.32193	2.54473	-3.32193	-3.32193	3.11454	0.395377	4.56206	0.711314	-3.32193
SRR1419539	Adipose Tissue	3.73614	-3.32193	-3.32193	3.76679	-3.32193	-3.32193	2.96681	2.53845	4.85433	0.709609	-3.32193
SRR1499303	Adipose Tissue	3.59711	-3.32193	-3.32193	3.04247	-3.32193	-3.32193	4.29356	0.914766	4.3865	0.7023	-3.32193
SRR1311486	Adipose Tissue	3.88382	-3.32193	-3.32193	2.93418	-3.32193	-2.78459	4.57854	1.23688	4.70301	0.700487	-3.32193
SRR1402285	Adipose Tissue	4.11687	-3.32193	-3.32193	2.59939	-3.32193	-2.48666	3.22683	1.69256	4.39113	0.699501	-3.32193
SRR1501020	Adipose Tissue	3.54097	-3.32193	-3.32193	2.98676	-3.32176	-3.32193	2.75103	0.713228	4.68404	0.69397	-3.32193
SRR660614	Adipose Tissue	3.40491	-3.32193	-3.32193	2.88604	-3.32193	-2.4871	3.68582	1.29376	4.20573	0.692881	-3.32193
SRR615069	Adipose Tissue	3.93455	-3.32193	-3.32193	2.85339	-3.32193	-3.32193	4.16812	-0.555555	4.668	0.689002	-3.32193
SRR1464642	Adipose Tissue	3.48346	-3.32193	-2.686	2.86151	-2.0416	-1.67108	4.55174	1.33975	4.408	0.688727	-3.32193
SRR1315225	Adipose Tissue	3.96314	-3.32193	-3.32193	2.96232	-3.32193	-3.32193	3.20602	0.965767	4.42589	0.686885	-3.32193
SRR1433926	Adipose Tissue	3.93544	-3.32193	-3.32193	2.78792	-3.14795	-3.26286	2.86261	0.661657	4.47301	0.680405	-3.32193
SRR665310	Adipose Tissue	3.9534	-3.32193	-3.32193	2.4541	-3.32193	-3.32193	3.31367	1.20303	4.11484	0.675981	-3.32193
SRR613927	Adipose Tissue	3.76337	-3.32193	-3.32193	2.53414	-3.32193	-2.44587	3.50584	1.18272	4.31317	0.675492	-3.32193
SRR1413329	Adipose Tissue	3.95606	-3.32193	-2.53628	3.39935	-3.32193	-3.32193	3.57464	1.48163	4.35194	0.67495	-3.32193
SRR1478547	Adipose Tissue	3.58865	-3.32193	-3.32193	3.37644	-3.32193	-3.32193	3.07254	2.1485	4.45494	0.674654	-3.32193
SRR1350153	Adipose Tissue	3.92057	-3.32193	-3.32193	3.31456	-3.32193	-3.32193	3.72328	1.07492	4.56992	0.671876	-3.32193
SRR1083752	Adipose Tissue	3.39126	-3.32193	-3.32193	2.91024	-3.32193	-3.32193	3.536	-0.0642804	4.66615	0.670379	-3.32193
SRR1311018	Adipose Tissue	3.53523	-3.32193	-3.32193	2.7351	-2.16874	-3.02062	2.84095	1.66848	4.35891	0.670108	-3.32193
SRR1080270	Adipose Tissue	3.75459	-3.32193	-3.32193	3.35271	-3.32193	-3.32193	3.07207	1.21078	4.70383	0.668822	-3.32193
SRR613915	Adipose Tissue	3.93284	-3.32193	-3.32193	2.67591	-3.32193	-3.32193	3.98945	0.911977	4.30302	0.664377	-3.32193
SRR1338836	Adipose Tissue	3.47414	-3.32193	-3.32193	3.00214	-2.12313	-3.32193	3.88225	1.12789	4.62337	0.663467	-3.32193
SRR1093148	Adipose Tissue	4.0112	-3.32193	-3.32193	2.91118	-3.32193	-3.32193	3.29374	2.22575	4.42306	0.6619	-3.32193
SRR1360695	Adipose Tissue	3.87771	-3.32193	-3.32193	2.57918	-2.50806	-3.0969	2.78514	0.747617	4.009	0.661891	-3.32193
SRR615237	Adipose Tissue	3.86662	-3.32193	-3.32193	3.32612	-1.77842	-3.21526	2.96823	1.46354	4.39583	0.661562	-3.32193
SRR661589	Adipose Tissue	3.59682	-3.32193	-3.32193	2.64944	-3.32193	-3.32193	3.09103	0.717667	4.48472	0.661561	-3.32193
SRR1324085	Adipose Tissue	3.59942	-3.32193	-3.01877	2.97757	-3.32193	-3.32193	3.29763	1.20379	4.86913	0.658906	-3.32193
SRR613234	Adipose Tissue	3.84701	-3.32193	-3.32193	2.68337	-3.09053	-3.32193	3.40045	0.353524	4.38118	0.65475	-3.32193
SRR809963	Adipose Tissue	3.88149	-3.32193	-3.32193	2.74162	-3.32193	-3.00492	3.0601	0.593886	4.56375	0.64981	-3.32193
SRR1387921	Adipose Tissue	3.71502	-3.32193	-3.32193	2.48537	-3.32193	-3.32193	2.89149	0.812547	4.11191	0.649401	-3.32193
SRR658081	Adipose Tissue	3.89331	-3.32193	-3.32193	2.49899	-3.32193	-3.05059	2.61481	1.38229	4.36507	0.643611	-3.32193
SRR1488449	Adipose Tissue	3.79137	-3.32193	-3.32193	2.91864	-3.19126	-3.32193	3.06469	0.308563	4.39507	0.64235	-3.32193
SRR655637	Adipose Tissue	4.38257	-3.32193	-1.67431	3.23438	-3.32193	-1.23542	2.41483	2.98761	4.4797	0.632186	-3.32193
SRR1338147	Adipose Tissue	3.71597	-3.32193	-3.32193	3.35029	-3.32193	-3.32193	3.29641	1.30573	4.9234	0.631403	-3.32193
SRR1385501	Adipose Tissue	4.24124	-3.32193	-3.32193	2.95064	-3.32193	-3.32193	3.88275	1.25071	4.35488	0.63055	-3.32193
SRR1499521	Adipose Tissue	3.89384	-3.32193	-2.21547	2.83292	-1.88657	-3.32193	2.9715	1.39546	4.56042	0.630348	-3.32193
SRR1401211	Adipose Tissue	3.79099	-3.32193	-3.32193	2.74917	-2.13526	-1.79449	2.97396	1.65833	4.4053	0.630056	-3.32193
SRR1337449	Adipose Tissue	3.75093	-3.32193	-3.32193	3.39384	-3.32193	-2.48912	3.98866	1.72409	4.90779	0.630023	-3.32193
SRR1368692	Adipose Tissue	3.40407	-3.32193	-3.32193	3.06514	-2.6645	-2.51638	4.04279	1.07367	4.96057	0.624241	-3.32193
SRR1469413	Adipose Tissue	3.95162	-3.32193	-3.32193	3.59841	-3.32193	-3.32193	4.08296	1.59221	4.87458	0.621449	-3.32193
SRR1402962	Adipose Tissue	4.07396	-3.32193	-3.32193	2.84768	-2.55276	-2.98959	3.80581	0.812874	4.12082	0.620512	-3.32193
SRR1315165	Adipose Tissue	3.69873	-3.32193	-3.32193	3.02908	-2.60308	-2.81753	3.15057	0.929953	4.76372	0.619094	-3.32193
SRR1476525	Adipose Tissue	3.78851	-3.32193	-3.32193	3.03232	-1.24776	-2.02563	3.94369	1.51828	4.59977	0.618342	-3.32193
SRR2164707	Adipose Tissue	4.44022	-3.32193	-3.32193	2.05946	-3.32193	-3.32193	3.90956	1.24537	3.38427	0.615335	-3.32193
SRR1410678	Adipose Tissue	3.78253	-3.32193	-3.28131	2.74565	-3.16742	-3.28233	2.95084	1.87747	4.69023	0.614566	-3.32193
SRR1466792	Adipose Tissue	3.49046	-3.32193	-3.32193	3.38839	-3.32193	-2.88647	4.16766	1.60901	4.93022	0.610617	-3.32193
SRR1347819	Adipose Tissue	4.00261	-3.32193	-3.32193	2.99448	-3.32193	-3.32193	3.50546	1.42143	4.29525	0.603976	-3.32193
SRR1477906	Adipose Tissue	3.36345	-3.32193	-3.32193	2.61321	-3.32193	-2.54777	2.61983	0.881702	4.65575	0.600479	-3.32193
SRR1328620	Adipose Tissue	3.69837	-3.32193	-3.32193	3.01173	-3.32193	-3.32193	3.90305	2.57977	4.12071	0.599521	-3.32193
SRR1485357	Adipose Tissue	3.42277	-3.32193	-3.32193	3.0779	-2.30151	-2.51596	2.96182	1.67121	4.84933	0.598737	-3.32193
SRR1400974	Adipose Tissue	3.65898	-3.32193	-3.32193	3.46533	-3.07491	-3.32193	2.94004	1.23433	4.482	0.597934	-3.32193
SRR1473058	Adipose Tissue	3.59991	-3.32193	-3.32193	2.99319	-3.32193	-3.32193	3.76767	0.769419	4.74064	0.59603	-3.32193
SRR1344346	Adipose Tissue	3.63444	-3.32193	-3.32193	2.90215	-2.55049	-2.25036	3.89796	1.14893	4.77644	0.594876	-3.32193
SRR807543	Adipose Tissue	3.77864	-3.32193	-3.32193	2.94798	-3.32193	-3.32193	3.51288	-0.563277	4.39165	0.593916	-3.32193
SRR1413541	Adipose Tissue	4.038	-3.32193	-3.32193	2.6486	-3.32193	-2.41737	3.90649	-0.570228	4.25592	0.591094	-3.32193
SRR1089619	Adipose Tissue	3.48763	-3.32193	-2.73834	3.10114	-3.32193	-3.32193	3.50597	2.28159	4.81226	0.590584	-3.32193
SRR1375699	Adipose Tissue	3.67017	-3.32193	-3.32193	2.5139	-2.20583	-2.05771	3.72819	0.905775	4.66658	0.590582	-3.32193
SRR1468271	Adipose Tissue	3.91349	-3.32193	-2.20365	3.45857	-3.32193	-3.32193	3.04721	1.86976	4.55741	0.588933	-3.32193
SRR1413602	Adipose Tissue	3.97224	-3.32193	-3.32193	3.36408	-3.32193	-3.32193	3.80303	1.82192	4.35824	0.587365	-3.32193
SRR1476447	Adipose Tissue	3.59066	-3.32193	-1.92417	2.78574	-3.32193	-3.32193	3.30496	-0.252386	4.65142	0.587319	-3.32193
SRR1348402	Adipose Tissue	3.98217	-3.32193	-3.32193	2.86593	-3.32193	-3.32193	3.21028	0.77531	4.18591	0.587113	-3.32193
SRR1457854	Adipose Tissue	4.12843	-3.32193	-3.32193	2.65102	-2.3224	-2.53685	3.18834	0.365263	4.40296	0.586727	-3.32193
SRR1403005	Adipose Tissue	4.03476	-3.32193	-3.10633	3.02947	-3.32193	-3.32193	3.51761	0.28112	4.04142	0.584301	-3.32193
SRR1349363	Adipose Tissue	3.9649	-3.32193	-3.32193	2.62616	0.0819146	0.120416	3.46177	0.202429	4.26436	0.583971	-3.32193
SRR1318796	Adipose Tissue	4.00306	-3.32193	-3.32193	3.07716	-3.25816	-3.32193	3.69457	-0.158233	4.31709	0.58367	-3.32193
SRR1432611	Adipose Tissue	3.88503	-3.32193	-3.32193	3.20963	-3.32193	-2.51344	4.23379	1.40097	4.871	0.581825	-3.32193
SRR1399797	Adipose Tissue	3.75508	-3.32193	-3.32193	2.7452	-3.32193	-3.32193	3.52816	1.30994	4.41781	0.578511	-3.32193
SRR1467656	Adipose Tissue	3.47795	-3.32193	-3.32193	3.07775	-3.32193	-3.32193	4.39926	1.69398	4.46443	0.578327	-3.32193
SRR1354117	Adipose Tissue	3.35027	-3.32193	-3.32193	2.70394	-3.32193	-3.32193	3.07162	-0.0694956	4.87568	0.577129	-3.32193
SRR1075971	Adipose Tissue	4.05007	-3.32193	-3.32193	3.04545	-2.80353	-3.32193	3.42063	0.382261	3.73603	0.575447	-3.32193
SRR1319882	Adipose Tissue	3.72604	-3.32193	-3.32193	3.00057	-3.11962	-3.32193	2.92132	2.07972	4.18968	0.574179	-3.32193
SRR1379495	Adipose Tissue	3.51218	-3.32193	-3.32193	2.64836	-3.32193	-3.32193	2.98705	2.06189	4.65513	0.570718	-3.32193
SRR1406437	Adipose Tissue	3.89084	-3.32193	-3.32193	3.41663	-3.32193	-3.32193	3.34411	1.74103	4.5737	0.569227	-3.32193
SRR1408471	Adipose Tissue	3.51861	-3.32193	-3.32193	2.3164	-2.48822	-3.32193	3.2048	-0.09908	4.35183	0.567035	-3.32193
SRR657949	Adipose Tissue	3.95919	-3.32193	-3.32193	2.42746	-3.32193	-2.6498	3.24558	1.00189	4.26712	0.564664	-3.32193
SRR1397366	Adipose Tissue	3.73846	-3.32193	-3.32193	2.86097	-3.06471	-2.33162	3.19816	1.07655	4.66728	0.563458	-3.32193
SRR1099072	Adipose Tissue	3.65289	-3.32193	-2.92044	3.01973	-3.32193	-3.32193	3.2624	0.403669	4.58202	0.562807	-3.32193
SRR1383699	Adipose Tissue	4.06358	-3.32193	-3.32193	3.02692	-3.07425	-3.2887	3.46817	1.21956	4.27075	0.560287	-3.32193
SRR1355172	Adipose Tissue	3.64218	-3.32193	-3.32193	3.26632	-2.94778	-2.60701	2.78906	1.47473	4.42416	0.55639	-3.32193
SRR1486520	Adipose Tissue	4.18045	-3.32193	-0.416753	3.24125	-3.32193	-3.32193	3.11786	1.14395	4.73428	0.556233	-3.32193
SRR661267	Adipose Tissue	4.10411	-3.32193	-3.32193	2.99881	-3.32193	-3.32193	2.83927	1.49244	4.29131	0.555535	-3.32193
SRR810295	Adipose Tissue	3.68015	-3.32193	-3.32193	3.15527	-2.46231	-2.31418	4.03301	1.40253	4.65158	0.553421	-3.32193
SRR613390	Adipose Tissue	3.91514	-3.32193	-3.32193	2.23791	-3.14904	-3.32193	3.62886	-0.234178	3.95852	0.550909	-3.32193
SRR1475566	Adipose Tissue	3.87126	-3.32193	-3.32193	2.74615	-3.26758	-3.32193	3.08702	0.195501	4.35701	0.55021	-3.32193
SRR1405331	Adipose Tissue	3.77485	-3.32193	-3.32193	2.9858	-0.177957	-0.457253	3.34954	0.988153	4.41857	0.547737	0.841139
SRR813680	Adipose Tissue	3.78082	-3.32193	-3.31195	2.95581	-3.32193	-2.64495	3.03365	2.27724	4.51957	0.543908	-3.32193
SRR1410866	Adipose Tissue	3.3621	-3.32193	-3.32193	3.01223	-1.146	-1.90477	3.65845	1.58679	4.61471	0.541616	-3.32193
SRR1097013	Adipose Tissue	3.88646	-3.32193	-3.32193	2.60825	-3.17553	-3.32193	3.51646	-0.201427	4.34869	0.540637	-3.32193
SRR1387013	Adipose Tissue	3.73793	-3.32193	-3.32193	2.68758	-3.32193	-3.32193	4.18974	0.181221	4.37765	0.537384	-3.32193
SRR1069097	Adipose Tissue	3.8744	-3.32193	-2.49613	3.01732	-3.32193	-3.32193	3.78841	1.36242	4.38087	0.536805	-3.32193
SRR1454995	Adipose Tissue	3.95264	-3.32193	-2.65591	2.7456	-3.32193	-3.12642	3.22582	0.558566	3.9733	0.534729	-3.32193
SRR1437119	Adipose Tissue	3.63247	-3.32193	-3.32193	2.69709	-2.47573	-2.43452	3.04194	1.47057	4.4512	0.534705	-3.32193
SRR615659	Adipose Tissue	3.77343	-3.32193	-3.32193	2.4335	-3.32193	-3.32193	2.91675	1.0114	4.62187	0.533784	-3.32193
SRR1415004	Adipose Tissue	4.03647	-3.32193	-3.32193	3.04427	-3.32193	-2.98004	2.80308	-0.421083	4.71146	0.532896	-3.32193
SRR1070184	Adipose Tissue	3.85353	-3.32193	-3.32193	2.76297	-2.88036	-3.32193	3.48594	1.27102	4.21658	0.531791	-3.32193
SRR1347459	Adipose Tissue	3.6632	-3.32193	-3.32193	2.95455	-3.32193	-3.32193	3.90267	0.112948	4.66743	0.531646	-3.32193
SRR818263	Adipose Tissue	3.8874	-3.32193	-2.13213	2.9338	-3.32193	-3.32193	3.56366	1.11913	4.56472	0.53058	-3.32193
SRR1477949	Adipose Tissue	3.73117	-3.32193	-3.32193	2.53023	-3.23674	-2.86622	3.2807	1.1114	4.49372	0.527007	-3.32193
SRR1433555	Adipose Tissue	3.73909	-3.32193	-3.32193	2.97743	-3.17524	-3.32193	3.71537	0.0528903	4.17641	0.524714	-3.32193
SRR612263	Adipose Tissue	3.73906	-3.32193	-3.32193	2.31815	-3.32193	-2.62954	3.65559	0.975078	4.20394	0.522511	-3.32193
SRR819459	Adipose Tissue	3.82465	-3.32193	-2.28316	2.89686	-3.32193	-3.32193	3.04529	1.73903	4.5586	0.52088	-3.32193
SRR661167	Adipose Tissue	4.07961	-3.32193	-3.32193	2.53227	-2.63229	-3.32193	3.5714	0.693281	4.11451	0.511658	-3.32193
SRR2166459	Adipose Tissue	4.4973	-3.32193	-2.96645	1.86653	-3.32193	-2.58896	3.81722	0.531489	3.57099	0.510514	-3.32193
SRR617841	Adipose Tissue	3.78944	-3.32193	-1.72099	2.46936	-1.53602	-2.21797	3.45245	1.01055	4.11835	0.507187	-3.32193
SRR1395554	Adipose Tissue	3.81382	-3.32193	-3.11385	2.65778	-3.32193	-3.32193	3.59357	1.46917	4.43981	0.50535	-3.32193
SRR1417809	Adipose Tissue	3.87944	-3.32193	-3.32193	2.39787	-2.2114	-2.06327	3.42896	0.980718	4.6528	0.504989	-3.32193
SRR1310584	Adipose Tissue	3.61736	-3.32193	-3.32193	3.14118	-3.32193	-3.32193	3.25553	0.932433	4.46446	0.503009	-3.32193
SRR1467080	Adipose Tissue	4.21687	-3.32193	-3.32193	3.42763	-3.32193	-3.32193	3.21046	2.12919	4.62335	0.502845	-3.32193
SRR613896	Adipose Tissue	3.69762	-3.32193	-3.32193	2.045	-3.32193	-3.32193	3.4604	-0.0418555	4.28644	0.500497	-3.32193
SRR1362310	Adipose Tissue	3.71474	-3.32193	-2.18191	2.70875	-3.32193	-3.32193	3.03182	1.80299	4.63701	0.495197	-3.32193
SRR1361093	Adipose Tissue	3.92849	-3.32193	-3.32193	2.85931	-3.09063	-2.62057	4.205	0.306266	4.58295	0.491447	-3.32193
SRR1416248	Adipose Tissue	4.24392	-3.32193	-3.32193	2.9335	-3.31046	-2.31433	2.97841	0.55788	4.58176	0.490259	-3.32193
SRR1396294	Adipose Tissue	3.80667	-3.32193	-3.32193	3.09089	-2.97685	-3.31415	2.79811	1.7893	4.69911	0.48915	-3.32193
SRR1465459	Adipose Tissue	3.95997	-3.32193	-1.91144	3.0444	-3.32193	-3.32193	3.30801	1.6494	4.60718	0.483635	-3.32193
SRR1478228	Adipose Tissue	3.71979	-3.32193	-3.32193	2.73201	-2.65645	-2.3384	3.35192	1.07989	4.31258	0.483262	-3.32193
SRR813776	Adipose Tissue	3.86263	-3.32193	-3.32193	2.99362	-3.32193	-2.96918	3.74875	0.555593	4.17966	0.481618	-3.32193
SRR1409374	Adipose Tissue	3.76127	-3.32193	-3.32193	2.78584	-3.32193	-3.32193	3.22868	1.23687	4.23276	0.480737	-3.32193
SRR1446375	Adipose Tissue	3.56079	-3.32193	-3.32193	3.23603	-3.32193	-3.32193	3.77044	1.48578	4.32747	0.478403	-3.32193
SRR1467316	Adipose Tissue	4.39491	-3.32193	-3.32193	3.35757	-3.32193	-3.32193	6.16708	0.281299	4.35834	0.475598	-3.32193
SRR1082376	Adipose Tissue	4.04634	-3.32193	-3.32193	2.82983	-3.32193	-3.00707	3.62142	0.282856	4.01653	0.472976	-3.32193
SRR1420873	Adipose Tissue	4.04827	-3.32193	-0.901297	3.35196	-3.18851	-3.32193	3.05257	1.49409	4.8479	0.472554	-3.32193
SRR658754	Adipose Tissue	3.69122	-3.32193	-3.32193	3.02376	-3.32193	-3.32193	3.65563	0.384388	4.63079	0.471098	-3.32193
SRR1433004	Adipose Tissue	3.8493	-3.32193	-3.32193	2.49017	-3.32193	-3.32193	3.81843	0.72742	4.00101	0.470478	-3.32193
SRR1404909	Adipose Tissue	3.35658	-3.32193	-3.32193	2.38564	-3.32193	-2.23667	3.67661	-0.420676	4.80621	0.466545	-3.32193
SRR1419917	Adipose Tissue	3.68143	-3.32193	-3.32193	2.38414	-3.32193	-3.32193	3.6496	0.399718	4.32509	0.464436	-3.32193
SRR1319204	Adipose Tissue	3.41187	-3.32193	-3.32193	2.85675	-3.32193	-3.32193	3.25268	2.69915	4.38664	0.463003	-3.32193
SRR1456185	Adipose Tissue	3.60021	-3.32193	-3.32193	3.01724	-3.32193	-3.2574	3.69472	1.94134	4.52711	0.462303	-3.32193
SRR1490740	Adipose Tissue	3.59281	-3.32193	-3.32193	2.57637	-3.32193	-3.2615	3.05278	1.09366	4.29929	0.462299	-3.32193
SRR614864	Adipose Tissue	3.81121	-3.32193	-3.32193	3.01638	-2.82305	-3.16035	3.66252	0.61242	4.33571	0.461862	-3.32193
SRR1329027	Adipose Tissue	3.73083	-3.32193	-3.32193	3.06638	-3.32193	-3.32193	4.21131	2.17558	4.45932	0.461138	-3.32193
SRR1099096	Adipose Tissue	3.88313	-3.32193	-3.32193	2.6926	-3.32193	-3.32193	3.26374	1.01338	4.23089	0.459012	-3.32193
SRR662186	Adipose Tissue	3.40674	-3.32193	-3.32193	2.87488	-2.6697	-3.32193	4.14131	0.377159	4.38931	0.45784	-3.32193
SRR1486538	Adipose Tissue	3.93071	-3.32193	-2.99762	2.54255	-2.4687	-3.32193	3.88253	1.09244	4.30171	0.456385	-3.32193
SRR1369196	Adipose Tissue	3.662	-3.32193	-3.23386	3.36612	-3.32193	-3.32193	3.22909	2.39147	4.78877	0.45556	-3.32193
SRR664795	Adipose Tissue	4.39942	-3.32193	-3.32193	3.12423	-3.32193	-3.32193	2.94818	2.12256	4.23567	0.45495	-3.32193
SRR1405525	Adipose Tissue	3.93208	-3.32193	-2.12317	2.75768	-3.32193	-2.96808	4.10607	0.300654	3.90904	0.451225	-3.32193
SRR662103	Adipose Tissue	4.01986	-3.32193	-3.32193	2.37737	-3.32193	-2.0776	2.42852	1.76076	4.43267	0.451016	-3.32193
SRR1332969	Adipose Tissue	3.7138	-3.32193	-3.12734	3.0459	-3.32193	-3.32193	3.02678	0.903718	4.6496	0.449025	-3.32193
SRR1347772	Adipose Tissue	3.69899	-3.32193	-3.32193	2.96942	-3.26554	-2.26941	4.41348	0.12857	4.37377	0.446641	-3.32193
SRR1344143	Adipose Tissue	3.86911	-3.32193	-3.32193	2.17241	-3.32193	-3.29674	4.40342	-0.485769	3.96405	0.443307	-3.32193
SRR1337010	Adipose Tissue	3.69882	-3.32193	-3.32193	3.35749	-3.32193	-3.32193	4.17895	-0.538995	5.02492	0.441556	-3.32193
SRR1498595	Adipose Tissue	3.59192	-3.32193	-3.32193	2.45981	-3.01696	-2.02084	4.13787	0.281058	4.21413	0.441284	-3.32193
SRR661108	Adipose Tissue	3.98954	-3.32193	-3.32193	2.96926	-2.63837	-3.32193	3.06689	1.41733	4.5138	0.440683	-3.32193
SRR655265	Adipose Tissue	4.05864	-3.32193	-3.32193	3.39472	-3.32193	-2.48224	3.77814	2.56524	4.75952	0.439808	-3.32193
SRR1392676	Adipose Tissue	4.33817	-3.32193	-3.32193	3.86242	-3.32193	-3.32193	5.55584	0.850406	4.63448	0.439557	-3.32193
SRR1362081	Adipose Tissue	3.53347	-3.32193	-3.32193	3.00539	-3.32193	-2.90397	4.23134	1.00889	4.67623	0.438453	-3.32193
SRR660510	Adipose Tissue	3.86751	-3.32193	-3.32193	2.86342	-3.32193	-3.32193	3.16667	1.53268	4.42219	0.438415	-3.32193
SRR1330588	Adipose Tissue	4.01541	-3.32193	-3.32193	3.33663	-3.32193	-3.32193	3.56088	1.49282	4.60971	0.43415	-3.32193
SRR1366648	Adipose Tissue	3.40824	-3.32193	-3.32193	2.80971	-3.24267	-3.32193	3.01698	1.31916	4.71564	0.434077	-3.32193
SRR1431037	Adipose Tissue	3.60931	-3.32193	-3.32193	3.11358	-3.23102	-3.32193	3.10235	0.862384	4.45758	0.43398	-3.32193
SRR1071453	Adipose Tissue	4.03807	-3.32193	-3.32193	3.44296	-3.32193	-3.32193	3.09506	1.98624	4.61835	0.433754	-3.32193
SRR1499894	Adipose Tissue	3.79244	-3.32193	-3.02468	2.99879	-3.32193	-3.32193	3.40751	1.81506	4.35583	0.433256	-3.32193
SRR810643	Adipose Tissue	4.06662	-3.32193	-1.90934	2.71106	-3.29468	-3.14656	3.5097	1.17679	4.30489	0.429994	-3.32193
SRR1310275	Adipose Tissue	3.99074	-3.32193	-3.32193	3.21225	-3.32193	-3.32193	3.9494	1.50484	4.62071	0.429555	-3.32193
SRR1460320	Adipose Tissue	3.88459	-3.32193	-3.32193	2.68886	-3.32193	-3.32193	2.95631	1.05463	4.50486	0.427665	-3.32193
SRR1345914	Adipose Tissue	4.60061	-3.32193	-3.32193	3.40555	-3.06357	-1.77794	5.05754	0.658402	4.59899	0.426975	-3.32193
SRR615874	Adipose Tissue	3.93234	-3.32193	-3.32193	2.97327	-3.32193	-3.32193	3.43715	1.50444	4.70974	0.423614	-3.32193
SRR1429408	Adipose Tissue	3.65883	-3.32193	-3.32193	3.1066	-2.25159	-2.91082	3.84706	1.38921	4.5729	0.422922	-3.32193
SRR659212	Adipose Tissue	3.79046	-3.32193	-3.32193	2.44263	-2.84583	-1.59817	2.68892	1.50186	4.16762	0.421436	-3.32193
SRR1445637	Adipose Tissue	3.69218	-3.32193	-3.32193	2.40199	-2.04392	-3.15883	3.00345	-0.327882	4.20692	0.418858	-3.32193
SRR1350069	Adipose Tissue	3.53981	-3.32193	-3.32193	2.98104	-3.32193	-3.32193	2.9703	1.80985	4.68734	0.416996	-3.32193
SRR1429678	Adipose Tissue	3.85927	-3.32193	-3.32193	2.8382	-3.32193	-3.32193	3.13339	1.17231	4.29157	0.416143	-3.32193
SRR1365291	Adipose Tissue	3.83519	-3.32193	-2.41302	2.91189	-3.32193	-3.32193	3.37005	1.12624	4.28255	0.414567	-3.32193
SRR1413501	Adipose Tissue	3.76652	-3.32193	-3.32193	2.14073	-2.7137	-3.32193	3.85846	-0.147549	3.90749	0.413837	-3.32193
SRR1348378	Adipose Tissue	3.68534	-3.32193	-3.32193	2.87482	-3.0419	-3.32193	3.28091	0.911323	4.6639	0.4118	-3.32193
SRR1353710	Adipose Tissue	3.69119	-3.32193	-3.32193	2.79128	-3.32193	-2.84088	3.17701	-0.313915	4.48896	0.409699	-3.32193
SRR1335140	Adipose Tissue	4.00968	-3.32193	-3.32193	2.1211	-3.18304	-1.44995	4.41176	0.168302	3.61898	0.409409	-3.32193
SRR613342	Adipose Tissue	3.47865	-3.32193	-3.32193	2.59374	-3.32193	-2.95585	3.33907	1.1619	4.61653	0.407714	-3.32193
SRR1346689	Adipose Tissue	3.69655	-3.32193	-3.32193	2.73342	-2.73896	-3.32193	3.98781	1.19521	4.37682	0.406399	-3.32193
SRR815869	Adipose Tissue	3.70526	-3.32193	-3.32193	2.87958	-3.32193	-2.93926	3.18903	1.30885	4.27529	0.401641	-3.32193
SRR1490138	Adipose Tissue	3.7978	-3.32193	-3.32193	2.60012	-3.32193	-2.29811	3.49701	1.37954	4.38268	0.399565	-3.32193
SRR1073581	Adipose Tissue	3.50453	-3.32193	-2.26927	3.04855	-3.32193	-3.32193	2.98445	1.49035	4.67828	0.395294	-3.32193
SRR1314873	Adipose Tissue	3.79869	-3.32193	-3.32193	2.76808	-3.32193	-3.32193	3.21229	1.27424	4.53728	0.392446	-3.32193
SRR1347060	Adipose Tissue	3.93252	-3.32193	-3.32193	3.32313	-3.32193	-3.32193	3.45143	1.0529	4.56528	0.389	-3.32193
SRR1486762	Adipose Tissue	3.88459	-3.32193	-3.32193	3.32827	-3.01011	-3.32193	2.90997	-0.44553	4.69957	0.387915	-3.32193
SRR1485613	Adipose Tissue	3.49907	-3.32193	-3.23958	2.79151	-2.01022	-2.86209	3.1095	1.43682	4.34738	0.380357	-3.32193
SRR1407671	Adipose Tissue	3.71172	-3.32193	-3.32193	3.06774	-2.64728	-3.32193	4.06204	1.72353	4.07881	0.378976	-3.32193
SRR1340221	Adipose Tissue	4.18597	-3.32193	-2.12983	3.1502	-3.2224	-3.32193	3.2089	0.508435	4.36217	0.375825	-3.32193
SRR1091572	Adipose Tissue	3.91354	-3.32193	-3.32193	3.13972	-3.32193	-3.32193	3.16973	-0.0414243	4.68617	0.372081	-3.32193
SRR614419	Adipose Tissue	4.54224	-3.32193	-3.32193	2.64757	-3.32193	-3.32193	3.75791	-0.455875	4.47222	0.370873	-3.32193
SRR1401252	Adipose Tissue	3.76835	-3.32193	-3.32193	2.44955	-3.32193	-2.55526	3.99699	-0.124557	4.40606	0.370347	-3.32193
SRR1310542	Adipose Tissue	3.92208	-3.32193	-3.32193	3.62837	-3.32193	-3.32193	3.53204	0.964681	4.75952	0.366418	-3.32193
SRR820755	Adipose Tissue	4.10063	-3.32193	-3.32193	3.20525	-3.32193	-3.32193	3.59781	1.32813	4.34101	0.365636	-3.32193
SRR1486195	Adipose Tissue	3.89909	-3.32193	-3.32193	3.48257	-3.32193	-3.32193	4.35462	1.76293	4.64087	0.36078	-3.32193
SRR615431	Adipose Tissue	3.87426	-3.32193	-3.32193	2.8937	-3.32193	-3.32193	3.40067	1.59243	4.32963	0.360494	-3.32193
SRR1349121	Adipose Tissue	3.67377	-3.32193	-3.04152	2.75046	-3.32193	-3.16653	3.1104	0.471529	4.38803	0.358181	-3.32193
SRR1490057	Adipose Tissue	3.87779	-3.32193	-3.32193	2.9215	-3.32193	-3.32193	3.70697	1.48794	4.53017	0.357774	-3.32193
SRR1455195	Adipose Tissue	3.96502	-3.32193	-1.46147	3.19054	-3.03946	-3.11373	3.98203	1.00909	4.20894	0.355186	-3.32193
SRR1395575	Adipose Tissue	3.69481	-3.32193	-2.85767	3.00757	-3.32193	-3.32193	3.1014	1.77075	4.59716	0.354998	-3.32193
SRR1311266	Adipose Tissue	3.68662	-3.32193	-2.55605	2.43713	-3.20115	-2.46806	3.66906	1.30155	4.31289	0.353601	-3.32193
SRR1081209	Adipose Tissue	3.82229	-3.32193	-3.32193	3.17835	-3.32193	-3.32193	4.86917	-0.767398	4.62849	0.35204	-3.32193
SRR656946	Adipose Tissue	3.76825	-3.32193	-3.32193	2.76951	-3.32193	-3.32193	3.50701	1.47161	4.47901	0.348843	-3.32193
SRR1409854	Adipose Tissue	3.61318	-3.32193	-2.63859	2.85626	-3.32193	-3.32193	3.5376	1.31152	4.31841	0.345092	-3.32193
SRR1437390	Adipose Tissue	3.95634	-3.32193	-2.09164	3.04083	-2.63989	-2.71415	3.13286	1.69679	4.15045	0.338365	-3.32193
SRR1377599	Adipose Tissue	3.80581	-3.32193	-1.90025	2.40897	-3.32193	-2.52276	4.74447	-0.278639	4.08157	0.335563	-3.32193
SRR1454439	Adipose Tissue	3.76766	-3.32193	-3.32193	3.34247	-3.32193	-3.32193	3.20558	0.633305	4.58772	0.325982	-3.32193
SRR1470420	Adipose Tissue	3.66167	-3.32193	-3.32193	3.45596	-1.81692	-3.32193	3.94165	2.66075	4.70333	0.32434	-3.32193
SRR1323577	Adipose Tissue	4.34078	-3.32193	-3.32193	3.19156	-3.32193	-3.32193	4.65505	0.470342	4.53259	0.3231	-3.32193
SRR655816	Adipose Tissue	4.20289	-3.32193	-3.32193	2.78269	-3.32193	-3.32193	2.90591	1.61767	4.05538	0.321446	-3.32193
SRR1433950	Adipose Tissue	3.71952	-3.32193	-3.32193	2.49932	-3.32193	-2.54321	3.58847	-0.0780221	4.41388	0.318218	-3.32193
SRR1487340	Adipose Tissue	3.88351	-3.32193	-1.69833	2.78442	-3.32193	-3.05781	3.25326	0.669523	4.34406	0.314469	-3.32193
SRR1399971	Adipose Tissue	3.88464	-3.32193	-3.32193	2.69547	-3.26815	-3.32193	2.36631	1.3518	4.68427	0.313923	-3.32193
SRR1416578	Adipose Tissue	4.10723	-3.32193	-3.32193	2.63121	-2.60022	-2.01153	3.27102	0.836537	4.64497	0.31143	-3.32193
SRR1351454	Adipose Tissue	3.78432	-3.32193	-3.32193	2.74168	-3.32193	-3.32193	3.03903	2.24349	4.54799	0.309699	-3.32193
SRR1471477	Adipose Tissue	3.82238	-3.32193	-3.32193	2.72704	-1.51416	-2.29203	3.10631	1.08196	4.54414	0.29467	-3.32193
SRR1072247	Adipose Tissue	3.31956	-3.32193	-2.86753	2.73077	-3.32193	-3.32193	3.15001	2.09119	4.47057	0.289865	-3.32193
SRR658941	Adipose Tissue	3.86306	-3.32193	-3.32193	3.31218	-2.73056	-3.32193	3.10851	2.0509	4.72321	0.289785	-3.32193
SRR809853	Adipose Tissue	3.69539	-3.32193	-3.32193	2.38396	-2.76937	-2.29932	3.50176	0.627522	4.0568	0.287383	-3.32193
SRR1347166	Adipose Tissue	4.0103	-3.32193	-1.44121	3.29054	-3.32193	-3.01126	4.32077	0.509134	4.5713	0.287149	-3.32193
SRR1102631	Adipose Tissue	3.49602	-3.32193	-3.32193	2.50789	-2.16484	-2.39522	3.22784	0.885656	4.37567	0.287112	-3.32193
SRR1376939	Adipose Tissue	3.94298	-3.32193	-3.32193	3.13249	-3.14258	-3.32193	3.32223	-0.695539	4.24003	0.284714	-3.32193
SRR1467102	Adipose Tissue	3.88269	-3.32193	-3.32193	3.57473	-3.32193	-3.32193	3.67166	2.47714	4.82775	0.28399	-3.32193
SRR1444324	Adipose Tissue	3.29943	-3.32193	-3.32193	2.99783	-3.32193	-3.32193	3.66464	0.704276	5.11691	0.282932	-3.32193
SRR1432518	Adipose Tissue	3.71538	-3.32193	-3.32193	2.72298	-3.32193	-2.86785	3.94747	1.04601	3.97796	0.273316	-3.32193
SRR663076	Adipose Tissue	3.76323	-3.32193	-3.32193	2.44278	-2.75598	-2.60785	3.069	0.735186	4.38712	0.270282	-3.32193
SRR1330920	Adipose Tissue	3.93709	-3.32193	-3.32193	3.08181	-3.32193	-3.32193	3.57299	0.406862	4.60367	0.267996	-3.32193
SRR1400847	Adipose Tissue	3.76835	-3.32193	-3.01483	3.10841	-3.32193	-3.32193	2.98534	1.64013	4.53073	0.266788	-3.32193
SRR661651	Adipose Tissue	4.07389	-3.32193	-2.70458	3.06095	-3.32193	-2.32709	3.695	1.16054	4.16458	0.266333	-3.32193
SRR1317631	Adipose Tissue	3.77168	-3.32193	-3.32193	3.12295	-3.32193	-3.32193	3.13954	1.65571	4.55232	0.265809	-3.32193
SRR1400202	Adipose Tissue	3.82976	-3.32193	-3.32193	2.74548	-3.23619	-3.32193	2.90579	0.50747	4.53478	0.262323	-3.32193
SRR817329	Adipose Tissue	3.73098	-3.32193	-3.32193	2.26807	-2.51377	-3.06608	3.17419	-1.63048	4.48185	0.260951	-3.32193
SRR1401468	Adipose Tissue	3.31253	-3.32193	-3.32193	2.75042	-3.32193	-3.32193	3.31389	2.09246	4.56763	0.25476	-3.32193
SRR1430910	Adipose Tissue	3.82613	-3.32193	-0.998792	2.92174	-3.04954	-3.1238	4.0754	0.574381	4.35643	0.252813	-3.32193
SRR1351303	Adipose Tissue	3.52688	-3.32193	-3.07493	2.50373	-3.32193	-3.32193	3.53486	0.679949	4.29754	0.252331	-3.32193
SRR662114	Adipose Tissue	4.16935	-3.32193	-3.32193	3.1203	-3.32193	-3.32193	4.43026	0.923937	4.52965	0.248355	-3.32193
SRR1416313	Adipose Tissue	3.79912	-3.32193	-3.32193	2.91129	-3.32193	-3.32193	2.98564	0.796995	4.64193	0.248032	-3.32193
SRR1070503	Adipose Tissue	3.72846	-3.32193	-3.32193	3.22478	-3.32193	-3.32193	3.55826	0.532411	4.19628	0.240973	-3.32193
SRR1380208	Adipose Tissue	4.06307	-3.32193	-3.32193	2.85147	-3.32193	-3.32193	4.62902	0.476872	4.41215	0.240522	-3.32193
SRR1341344	Adipose Tissue	3.58547	-3.32193	-2.1515	2.82606	-3.32193	-3.31006	3.51686	-0.109407	4.31355	0.240226	-3.32193
SRR1464766	Adipose Tissue	4.00401	-3.32193	-2.63068	3.2246	-3.32193	-3.32193	3.17064	1.26042	4.6468	0.239906	-3.32193
SRR1362866	Adipose Tissue	3.9413	-3.32193	-3.32193	3.19692	-3.32193	-3.32193	3.75146	1.0328	4.48943	0.233775	-3.32193
SRR1341480	Adipose Tissue	3.59317	-3.32193	-3.32193	2.81912	-3.32193	-3.32193	3.85884	1.34114	4.64052	0.231402	-3.32193
SRR1468744	Adipose Tissue	3.63283	-3.32193	-3.32193	2.82466	-3.32193	-3.32193	3.0565	0.794335	4.44959	0.230317	-3.32193
SRR654730	Adipose Tissue	4.16817	-3.32193	-1.91769	2.37821	-2.89778	-3.32193	3.93665	1.64041	3.84107	0.229154	-3.32193
SRR1420067	Adipose Tissue	3.74308	-3.32193	-2.4587	2.70695	-2.74391	-3.08121	3.33338	0.742281	4.24237	0.228913	-3.32193
SRR1316982	Adipose Tissue	3.29593	-3.32193	-3.32193	3.38441	-3.32193	-3.32193	3.35952	0.951213	4.90794	0.227605	-3.32193
SRR809987	Adipose Tissue	3.81154	-3.32193	-3.32193	2.3244	-3.32193	-3.08826	2.82247	0.902101	4.63768	0.22729	-3.32193
SRR813137	Adipose Tissue	3.63837	-3.32193	-3.32193	2.16189	-3.32193	-3.32193	3.00012	1.39624	4.23105	0.224254	-3.32193
SRR1346773	Adipose Tissue	3.73469	-3.32193	-3.32193	2.96546	-2.74441	-3.08171	3.2132	-0.280826	4.30833	0.222953	-3.32193
SRR1388354	Adipose Tissue	4.15382	-3.32193	-2.75311	2.57682	-1.88632	-1.54555	3.24209	0.320297	4.34367	0.221529	-3.32193
SRR1080459	Adipose Tissue	3.68761	-3.32193	-3.32193	2.25364	-2.02384	-3.25423	3.79239	0.0853246	4.0293	0.220359	-3.32193
SRR1337192	Adipose Tissue	4.05335	-3.32193	-1.53194	3.10761	-3.32193	-3.32193	3.63244	-0.339176	4.68699	0.220303	-3.32193
SRR1475192	Adipose Tissue	4.33489	-3.32193	-1.42649	3.78429	-3.32193	-3.32193	3.36956	0.343021	5.17373	0.21627	-3.32193
SRR1373694	Adipose Tissue	3.93034	-3.32193	-2.77586	3.37757	-3.03193	-3.32193	3.15353	1.71209	4.66389	0.215674	-3.32193
SRR1345609	Adipose Tissue	4.11793	-3.32193	-3.32193	2.79967	-3.32193	-3.32193	3.11922	0.738425	4.43128	0.215125	-3.32193
SRR1070713	Adipose Tissue	4.03518	-3.32193	-3.32193	3.18487	-3.32193	-3.32193	4.22006	0.647642	4.58964	0.211856	-3.32193
SRR1432253	Adipose Tissue	3.76947	-3.32193	-3.32193	3.05068	-3.13997	-3.25488	3.50017	1.25537	4.2402	0.200146	-3.32193
SRR1380764	Adipose Tissue	3.88692	-3.32193	-1.66976	3.1023	-3.32193	-2.95523	3.44613	1.22059	4.24531	0.196823	-3.32193
SRR1446738	Adipose Tissue	3.95498	-3.32193	-3.32193	3.47642	-2.52994	-2.50735	3.80518	2.30386	5.2127	0.196622	-3.32193
SRR2167710	Adipose Tissue	4.16134	-3.32193	-3.23233	2.16316	-3.32193	-3.32193	3.83987	2.08491	3.96149	0.196475	-3.32193
SRR1452164	Adipose Tissue	3.86475	-3.32193	-3.32193	3.02163	-3.32193	-3.32193	3.28781	2.02591	4.45925	0.196248	-3.32193
SRR808196	Adipose Tissue	4.16791	-3.32193	-3.32193	3.28326	-3.32193	-3.32193	3.19486	1.57143	4.62321	0.194028	-3.32193
SRR1459190	Adipose Tissue	3.85261	-3.32193	-3.23219	2.71476	-1.73979	-2.36927	3.36004	1.06516	4.33324	0.193473	-3.32193
SRR1445259	Adipose Tissue	3.70635	-3.32193	-3.32193	2.62777	-3.32193	-1.94527	3.7264	-0.148607	3.9281	0.191519	-3.32193
SRR1079522	Adipose Tissue	3.69782	-3.32193	-3.32193	2.3084	-3.32193	-3.15401	3.92297	-0.759748	4.34132	0.189741	-3.32193
SRR1380657	Adipose Tissue	4.00692	-3.32193	-3.32193	3.15481	-2.93171	-3.32193	3.54437	1.73021	4.31302	0.186018	-3.32193
SRR655206	Adipose Tissue	4.02116	-3.32193	-1.51999	3.44102	-3.32193	-3.32193	3.41293	3.34653	4.82096	0.185947	-3.32193
SRR660847	Adipose Tissue	3.77964	-3.32193	-3.32193	2.71457	-3.32193	-3.32193	3.00829	1.07815	4.60397	0.184354	-3.32193
SRR1324025	Adipose Tissue	3.73241	-3.32193	-3.32193	3.09061	-3.32193	-3.32193	3.33879	1.18826	4.84017	0.183656	-3.32193
SRR1468722	Adipose Tissue	3.68724	-3.32193	-3.32193	2.78055	-3.32193	-3.32193	3.15589	1.27012	4.22635	0.183529	-3.32193
SRR1375248	Adipose Tissue	3.69793	-3.32193	-3.32193	3.65781	-3.32193	-3.32193	3.80892	1.11927	4.49454	0.182775	-3.32193
SRR1454739	Adipose Tissue	4.13462	-3.32193	-3.32193	3.06733	-3.32193	-2.88764	3.66193	1.12475	4.29875	0.181828	-3.32193
SRR1359062	Adipose Tissue	4.00741	-3.32193	-3.32193	2.96562	-3.32193	-3.32193	3.71447	1.35479	4.52451	0.180761	-3.32193
SRR1326579	Adipose Tissue	4.21463	-3.32193	0.387157	3.06744	-3.32193	-3.22782	3.26562	0.545384	4.4326	0.174559	-3.32193
SRR1480854	Adipose Tissue	3.64641	-3.32193	-1.39217	2.57913	-3.32193	-3.2626	4.55926	-0.200089	4.40288	0.173426	-3.32193
SRR1430549	Adipose Tissue	3.92443	-3.32193	-3.32193	2.71932	-3.32193	-2.92018	3.64191	0.842228	4.64885	0.17157	-3.32193
SRR1392943	Adipose Tissue	3.91882	-3.32193	-3.32193	3.19923	-3.32193	-3.32193	3.789	0.928359	4.24502	0.168438	-3.32193
SRR1500113	Adipose Tissue	3.80509	-3.32193	-3.32193	2.89015	-2.25617	-1.37108	3.19766	0.61187	4.46612	0.168418	-3.32193
SRR812943	Adipose Tissue	3.92056	-3.32193	-3.32193	2.63065	-3.32193	-3.1301	4.1828	1.01353	4.57421	0.168303	-3.32193
SRR1485521	Adipose Tissue	3.69746	-3.32193	-3.32193	2.58352	-2.88936	-3.32193	2.92057	0.907243	4.48928	0.168032	-3.32193
SRR659109	Adipose Tissue	3.64993	-3.32193	-3.32193	3.05607	-3.32193	-3.32193	3.60537	1.93875	4.64289	0.165274	-3.32193
SRR1363968	Adipose Tissue	3.73648	-3.32193	-1.14905	2.45234	-2.59776	-2.60163	3.19042	0.182279	4.43122	0.163786	-3.32193
SRR1349911	Adipose Tissue	3.80644	-3.32193	-3.32193	3.13627	-3.32193	-3.32193	3.7396	1.1428	4.59396	0.160976	-3.32193
SRR1408393	Adipose Tissue	3.76761	-3.32193	-3.32193	2.46773	-3.32193	-3.32193	3.41929	0.937355	4.20511	0.158439	-3.32193
SRR1415316	Adipose Tissue	3.74373	-3.32193	-3.32193	2.62152	-3.02077	-3.04257	3.68585	-0.639941	4.15797	0.158019	-3.32193
SRR1085996	Adipose Tissue	4.14514	-3.32193	-3.32193	2.46326	-2.0379	-3.32193	3.69951	-0.827258	4.11826	0.157314	-3.32193
SRR1420276	Adipose Tissue	3.69782	-3.32193	-3.32193	3.42047	-2.65009	-3.30932	3.29578	1.68659	4.6174	0.143249	-3.32193
SRR1345146	Adipose Tissue	3.56638	-3.32193	-3.32193	2.31448	-3.32193	-2.38383	3.51755	0.86957	3.77393	0.142187	-3.32193
SRR1454909	Adipose Tissue	4.241	-3.32193	-3.29749	3.26627	-3.32193	-3.29851	3.34	2.39672	4.38104	0.141668	-3.32193
SRR1405547	Adipose Tissue	3.73683	-3.32193	-3.32193	3.2936	-3.32193	-3.32193	3.06075	0.967981	4.60861	0.138985	-3.32193
SRR1465001	Adipose Tissue	3.86865	-3.32193	-3.32193	3.04041	-3.32193	-3.32193	3.24853	1.47636	4.31212	0.138052	-3.32193
SRR1361522	Adipose Tissue	3.65617	-3.32193	-3.32193	2.61671	-3.32193	-3.32193	3.16375	1.47517	4.39373	0.134877	-3.32193
SRR1405660	Adipose Tissue	3.81297	-3.32193	-2.35363	3.20544	-2.82471	-3.32193	3.92949	1.96561	4.25193	0.134434	-3.32193
SRR665634	Adipose Tissue	4.23517	-3.32193	-3.14822	3.50413	-3.32193	-1.77073	2.77416	2.08905	4.19867	0.133394	-3.32193
SRR1433193	Adipose Tissue	3.60221	-3.32193	-3.32193	2.55384	-3.28814	-3.32193	3.06023	1.30696	4.6357	0.131486	-3.32193
SRR1465893	Adipose Tissue	3.80741	-3.32193	-3.32193	2.51037	-2.5536	-2.27995	2.93994	0.367531	4.47368	0.130919	-3.32193
SRR1351347	Adipose Tissue	3.85112	-3.32193	-3.32193	2.71027	-3.32193	-2.35607	3.22581	-0.0842937	4.7839	0.12958	-3.32193
SRR1405165	Adipose Tissue	4.02118	-3.32193	-2.08198	3.53584	-3.32193	-3.32193	3.51368	-0.699408	4.47195	0.125633	-3.32193
SRR1499174	Adipose Tissue	3.89134	-3.32193	-3.32193	2.81169	-3.32193	-3.32193	3.05355	1.05189	4.69126	0.124468	-3.32193
SRR1069638	Adipose Tissue	3.46559	-3.32193	-3.32193	3.04518	-3.32193	-3.32193	3.71124	-0.462432	4.64875	0.123537	-3.32193
SRR1452468	Adipose Tissue	3.59098	-3.32193	-3.32193	2.87395	-3.32193	-2.825	3.86037	0.337756	4.45543	0.123524	-3.32193
SRR1456229	Adipose Tissue	4.08611	-3.32193	-3.32193	2.63556	-3.32193	-3.07531	3.76236	-0.792616	4.36011	0.1216	-3.32193
SRR1326205	Adipose Tissue	3.93115	-3.32193	-3.32193	3.26573	-1.72046	-1.77879	3.41036	0.676121	4.66807	0.11978	-3.32193
SRR654862	Adipose Tissue	4.04313	-3.32193	-2.97177	3.10122	-3.32193	-3.32193	3.40047	0.263677	4.42102	0.117203	-3.32193
SRR1309160	Adipose Tissue	3.90381	-3.32193	-3.32193	2.91273	-2.65763	-2.5095	3.4551	1.34288	4.37825	0.117092	-3.32193
SRR1454201	Adipose Tissue	4.02132	-3.32193	-3.32193	3.18666	-2.52654	-3.32193	3.78268	0.24621	4.26575	0.116013	-3.32193
SRR1361652	Adipose Tissue	3.90703	-3.32193	-3.32193	2.7294	-3.32193	-3.32193	5.06138	-0.23657	3.83189	0.109821	-3.32193
SRR665586	Adipose Tissue	4.28586	-3.32193	-3.32193	2.4777	-1.88262	-2.45696	3.45886	-1.44895	3.82601	0.109374	-3.32193
SRR1308882	Adipose Tissue	3.85075	-3.32193	-2.87009	2.92086	-3.32193	-1.94006	3.64016	1.32673	4.35786	0.107519	-3.32193
SRR1334098	Adipose Tissue	3.76566	-3.32193	-3.32193	3.10593	-3.32193	-3.32193	3.39073	-0.0695075	4.62851	0.102177	-3.32193
SRR1318879	Adipose Tissue	3.4183	-3.32193	-3.32193	2.71587	-3.32193	-3.32193	3.91914	1.09032	4.04873	0.0939561	-3.32193
SRR1332443	Adipose Tissue	3.55576	-3.32193	-2.70863	2.62383	-3.32193	-3.32193	3.60041	-0.429032	4.55909	0.0923612	-3.32193
SRR1456881	Adipose Tissue	4.0288	-3.32193	-1.74724	2.92625	-2.79798	-3.32193	3.51851	1.16183	3.82885	0.0907695	-3.32193
SRR1309032	Adipose Tissue	3.60802	-3.32193	-3.32193	3.23561	-3.1569	-3.32193	3.94581	2.07088	4.86759	0.0843851	-3.32193
SRR1433410	Adipose Tissue	3.87146	-3.32193	-0.359563	2.92403	-3.32193	-3.32193	4.0056	-0.303972	4.10994	0.083551	-3.32193
SRR1488960	Adipose Tissue	4.22221	-3.32193	-3.32193	2.89943	-2.63369	-2.31564	3.77981	0.781643	4.35177	0.0681812	-3.32193
SRR1325906	Adipose Tissue	3.97099	-3.32193	-3.32193	2.93698	-3.32193	-3.32193	2.55484	-0.0379577	4.64822	0.064183	-3.32193
SRR1396616	Adipose Tissue	3.48662	-3.32193	-3.32193	2.91744	-3.32193	-3.32193	3.18015	0.723639	4.70298	0.0596554	-3.32193
SRR1378885	Adipose Tissue	3.82655	-3.32193	-3.32193	2.86145	-3.00477	-3.27168	3.23584	0.51862	4.49545	0.056472	-3.32193
SRR1416654	Adipose Tissue	3.90353	-3.32193	-3.32193	3.11821	-2.11423	-3.28804	3.50478	1.31114	4.46219	0.0557142	-3.32193
SRR1338426	Adipose Tissue	3.65731	-3.32193	-3.32193	3.00484	-3.32193	-3.32193	3.77721	0.5183	4.39222	0.055008	-3.32193
SRR663729	Adipose Tissue	3.84278	-3.32193	-3.32193	2.8944	-3.32193	-3.32193	3.80889	1.18132	4.63604	0.0544975	-3.32193
SRR1100677	Adipose Tissue	3.53754	-3.32193	-3.32193	2.92207	-3.32193	-3.32193	3.39071	1.09927	4.66578	0.0535438	-3.32193
SRR1474533	Adipose Tissue	3.46379	-3.32193	-2.9687	2.84761	-3.32193	-3.32193	3.16667	2.4713	4.46515	0.0440967	-3.32193
SRR1500450	Adipose Tissue	3.8884	-3.32193	-3.18027	2.42624	-2.21394	-1.6873	2.72009	0.422608	4.41754	0.0399502	-3.32193
SRR663489	Adipose Tissue	4.02614	-3.32193	-3.32193	2.94519	-2.7715	-3.32193	3.39872	2.04275	4.25312	0.0392006	-3.32193
SRR665551	Adipose Tissue	4.33977	-3.32193	-2.74357	3.10138	-3.32193	-3.32193	3.56236	1.77983	4.50354	0.0357849	-3.32193
SRR665538	Adipose Tissue	3.96885	-3.32193	-2.46266	3.14519	-3.32193	-3.32193	3.03343	2.47624	4.29725	0.0349965	-3.32193
SRR655531	Adipose Tissue	4.7067	-3.32193	-0.97104	3.22535	-3.32193	-3.32193	3.8954	1.1246	3.81449	0.0345297	-3.32193
SRR1488610	Adipose Tissue	3.84865	-3.32193	-3.32193	2.30045	-2.19607	-2.63291	3.62247	-0.832023	4.27624	0.0296631	-3.32193
SRR1394836	Adipose Tissue	3.57821	-3.32193	-3.32193	3.36492	-3.32193	-3.32193	3.51336	1.40204	4.74302	0.0284566	-3.32193
SRR1485722	Adipose Tissue	3.74778	-3.32193	-2.59501	3.14176	-3.32193	-3.32193	3.71657	1.54056	4.38982	0.0228949	-3.32193
SRR1100419	Adipose Tissue	3.54305	-3.32193	-3.16542	3.08841	-3.32193	-3.01032	3.17843	1.2796	4.99202	0.0203393	-3.32193
SRR663440	Adipose Tissue	3.92649	-3.32193	-3.32193	2.68066	-3.32193	-3.32193	3.49576	1.36165	4.52848	0.0116788	-3.32193
SRR1442464	Adipose Tissue	3.57766	-3.32193	-3.32193	2.90292	-3.32193	-3.32193	3.77948	1.19205	4.44413	0.00819922	-3.32193
SRR1470193	Adipose Tissue	3.84188	-3.32193	-3.32193	3.21762	-2.73613	-2.78065	3.76307	0.759368	4.60655	0.00542007	-3.32193
SRR1096712	Adipose Tissue	3.55511	-3.32193	-3.27823	2.91481	-3.32193	-3.32193	3.34537	0.786776	4.59936	0.00338677	-3.32193
SRR1404209	Adipose Tissue	3.70224	-3.32193	-3.32193	2.76785	-2.9609	-3.32193	3.31844	0.721275	4.38178	-0.00175722	-3.32193
SRR1368597	Adipose Tissue	3.66438	-3.32193	-3.32193	2.78971	-3.32193	-3.32193	3.16112	-0.00127085	4.43572	-0.00397354	-3.32193
SRR1420109	Adipose Tissue	3.82606	-3.32193	-3.32193	2.81055	-2.84344	-3.32193	3.50215	0.59761	4.54741	-0.00459314	-3.32193
SRR1441159	Adipose Tissue	3.3536	-3.32193	-0.721904	2.27807	-2.61592	-3.32193	3.32601	-0.0879866	3.9179	-0.00645186	-3.32193
SRR1392774	Adipose Tissue	3.33891	-3.32193	-3.32193	2.53446	-3.32193	-3.32193	4.35658	0.58527	4.17989	-0.00679109	-3.32193
SRR1499935	Adipose Tissue	3.4987	-3.32193	-2.12753	3.17377	-3.32193	-3.32193	3.60595	0.916179	4.64147	-0.0107935	-3.32193
SRR1347259	Adipose Tissue	3.59558	-3.32193	-3.32193	2.82218	-3.32193	-2.81998	3.19884	-0.977512	4.65396	-0.0110989	-3.32193
SRR1333308	Adipose Tissue	3.51099	-3.32193	-3.32193	2.75304	-2.70366	-3.32193	3.67203	0.851256	4.63677	-0.0191364	-3.32193
SRR1401990	Adipose Tissue	3.59529	-3.32193	-3.32193	3.46438	-3.05825	-3.32193	2.87577	1.85958	4.7908	-0.0195858	-3.32193
SRR1328845	Adipose Tissue	3.62883	-3.32193	-3.32193	3.09858	-3.32193	-2.75647	3.24274	1.66509	4.91066	-0.0216205	-3.32193
SRR1485830	Adipose Tissue	3.37156	-3.32193	-3.32193	2.30228	-2.95243	-1.92984	2.91778	0.479593	4.68329	-0.0322839	-3.32193
SRR1354315	Adipose Tissue	4.03234	-3.32193	-3.32193	3.67358	-3.32193	-3.32193	2.9138	1.75218	4.59159	-0.0388485	-3.32193
SRR1359447	Adipose Tissue	3.71824	-3.32193	-3.32193	3.15819	-3.32193	-3.32193	3.39494	-0.465117	4.3161	-0.0401098	-3.32193
SRR1317771	Adipose Tissue	3.8759	-3.32193	-3.32193	2.68195	-3.32193	-3.32193	3.47652	0.444909	4.40902	-0.0420675	-3.32193
SRR1312501	Adipose Tissue	3.66756	-3.32193	-3.32193	2.6907	-3.32193	-3.32193	3.30922	0.443157	4.54045	-0.0427514	-3.32193
SRR1421327	Adipose Tissue	3.92614	-3.32193	-1.3882	3.23287	-3.28222	-3.32193	4.84054	0.70603	4.40256	-0.0463649	-3.32193
SRR1331708	Adipose Tissue	3.59134	-3.32193	-3.32193	2.33561	-3.19036	-3.32193	3.42	-0.231257	4.47413	-0.0472512	-3.32193
SRR665274	Adipose Tissue	3.92611	-3.32193	-3.32193	2.64584	-3.32193	-1.63514	3.20521	0.473869	4.17979	-0.078936	-3.32193
SRR1447564	Adipose Tissue	4.10748	-3.32193	-3.32193	2.95999	-2.93036	-2.41966	3.44278	0.700335	4.28097	-0.0825781	-3.32193
SRR1488939	Adipose Tissue	4.20156	-3.32193	-3.32193	3.18504	-2.60015	-2.93745	6.12529	-0.126475	4.91631	-0.0847219	-3.32193
SRR1078489	Adipose Tissue	3.09024	-3.32193	-3.32193	2.49197	-3.32193	-1.99921	3.31211	-0.687256	4.85648	-0.0895419	-3.32193
SRR809018	Adipose Tissue	3.56971	-3.32193	-3.32193	3.2245	-3.32004	-3.32193	3.02076	1.42179	4.47798	-0.0938582	-3.32193
SRR1476102	Adipose Tissue	3.6987	-3.32193	-3.32193	2.43582	-2.73137	-3.32193	3.80142	-0.134126	4.25728	-0.0941594	-3.32193
SRR1413284	Adipose Tissue	4.22813	-3.32193	-0.0142689	3.20802	-3.32193	-2.73631	3.24915	0.266677	4.49421	-0.103489	-3.32193
SRR1485312	Adipose Tissue	3.84121	-3.32193	-3.32193	3.27456	-3.32193	-3.32193	3.31653	1.13405	4.61715	-0.106037	-3.32193
SRR1486889	Adipose Tissue	3.63312	-3.32193	-3.32193	3.08196	-3.2034	-2.27766	3.15505	0.272787	4.86134	-0.110503	-3.32193
SRR654898	Adipose Tissue	4.45771	-3.32193	-2.5816	2.87971	-3.32193	-3.32193	4.15841	1.20683	3.81187	-0.114114	-3.32193
SRR1367825	Adipose Tissue	3.75849	-3.32193	-3.32193	3.05207	-2.77643	-3.32193	3.18167	1.58762	4.71435	-0.115363	-3.32193
SRR1316320	Adipose Tissue	3.68195	-3.32193	-3.32193	2.53639	-3.32193	-3.32193	3.72693	-0.88008	4.67777	-0.115702	-3.32193
SRR1414916	Adipose Tissue	2.89215	-3.32193	-3.32193	2.8843	-3.32193	-3.32193	2.8341	0.0010713	5.36704	-0.12366	-3.32193
SRR1417632	Adipose Tissue	3.92191	-3.32193	-3.32193	2.55097	-3.32193	-3.32193	3.89166	-0.188389	4.43137	-0.125087	-3.32193
SRR1351212	Adipose Tissue	3.40971	-3.32193	-3.32193	2.2669	-3.32193	-3.32193	3.18954	0.957326	4.61093	-0.136395	-3.32193
SRR1387856	Adipose Tissue	3.5253	-3.32193	-3.32193	2.59072	-3.32193	-3.32193	3.41165	0.575118	4.37577	-0.148469	-3.32193
SRR655182	Adipose Tissue	4.05185	-3.32193	-3.32193	2.88133	-3.32193	-3.32193	2.9994	-0.575915	4.35865	-0.156843	-3.32193
SRR812536	Adipose Tissue	4.08271	-3.32193	-1.88819	2.92294	-3.16133	-3.32193	4.12392	0.736152	4.20613	-0.157987	-3.32193
SRR1380393	Adipose Tissue	3.77134	-3.32193	-3.16403	2.58857	-2.51962	-3.32193	3.0955	-0.0951628	4.47921	-0.167247	-3.32193
SRR660224	Adipose Tissue	4.66118	-3.32193	-3.32193	3.36208	-2.17161	-1.60844	4.74692	2.28338	4.32007	-0.184942	-3.32193
SRR1458113	Adipose Tissue	3.94249	-3.32193	-0.573678	2.67445	-3.32193	-3.32193	3.93505	0.292066	4.17146	-0.189491	-3.32193
SRR1382851	Adipose Tissue	3.71116	-3.32193	-3.32193	3.25279	-3.32193	-3.32193	4.92751	1.13137	5.15351	-0.200964	-3.32193
SRR1473632	Adipose Tissue	3.35388	-3.32193	-3.32193	2.83851	-3.32193	-3.32193	3.80788	0.298728	4.25341	-0.204202	-3.32193
SRR1458552	Adipose Tissue	3.84225	-3.32193	-3.32193	2.80061	-3.32193	-2.80196	3.54246	0.630923	4.43496	-0.20481	-3.32193
SRR1430333	Adipose Tissue	3.90605	-3.32193	-3.32193	2.65889	-3.32193	-3.32193	3.90772	1.47781	4.25423	-0.207085	-3.32193
SRR661699	Adipose Tissue	3.92144	-3.32193	-2.16961	3.02663	-3.26218	-3.32193	3.566	1.09235	4.38215	-0.220265	-3.32193
SRR1413436	Adipose Tissue	3.73387	-3.32193	-0.857165	2.56845	-3.19766	-3.32193	3.31205	0.594423	4.29244	-0.238512	-3.32193
SRR1367920	Adipose Tissue	3.88666	-3.32193	0.359626	2.35445	-3.28875	-2.87759	4.70239	-0.349902	4.49894	-0.251	-3.32193
SRR1327834	Adipose Tissue	3.35855	-3.32193	-3.32193	3.12957	-3.32193	-3.32193	3.07492	1.31168	5.05237	-0.253089	-2.88488
SRR1407250	Adipose Tissue	3.90591	-3.32193	-3.32193	3.38256	-3.18819	-3.04007	3.90462	0.448353	4.18476	-0.256233	-3.32193
SRR1452246	Adipose Tissue	3.69938	-3.32193	-3.32193	3.09711	-2.94096	-1.79284	3.86139	-1.14838	5.13103	-0.263104	-3.32193
SRR1414229	Adipose Tissue	4.00898	-3.32193	-0.828717	3.17946	-3.32193	-3.32193	4.33269	0.816195	4.54571	-0.278352	-3.32193
SRR1356468	Adipose Tissue	3.29871	-3.32193	-3.32193	2.52983	-2.34727	-2.71372	3.58952	2.08897	4.63933	-0.287825	-3.32193
SRR1435229	Adipose Tissue	3.60408	-3.32193	-3.10221	2.72327	-3.32193	-3.32193	3.92591	0.301059	4.36927	-0.288373	-3.32193
SRR1309248	Adipose Tissue	3.74228	-3.32193	-3.09885	2.3309	-3.32193	-3.30632	4.07069	-0.431437	4.51102	-0.29786	-3.32193
SRR1337342	Adipose Tissue	4.01195	-3.32193	-0.501767	2.97114	-3.25426	-3.32193	3.64039	0.388562	4.16038	-0.298964	-3.32193
SRR1452935	Adipose Tissue	4.03792	-3.32193	-3.32193	2.92797	-2.16601	-1.79549	3.67367	0.56237	4.24119	-0.313285	-3.32193
SRR657599	Adipose Tissue	3.84551	-3.32193	-3.17619	2.89156	-3.32193	-3.32193	3.28926	1.99796	4.24824	-0.320341	-3.32193
SRR1375329	Adipose Tissue	3.51743	-3.32193	-3.32193	2.68083	-3.32193	-3.00741	4.28831	-0.164948	4.35673	-0.323676	-3.32193
SRR1332424	Adipose Tissue	4.10612	-3.32193	0.732052	3.43697	-3.32193	-2.94729	4.13656	0.342635	4.24512	-0.339555	-3.07632
SRR1470459	Adipose Tissue	3.79721	-3.32193	-3.32193	3.52929	-2.42599	-1.98836	4.35706	1.55225	4.63047	-0.342027	-3.32193
SRR1353309	Adipose Tissue	3.51702	-3.32193	-3.27098	2.30032	-2.28263	-2.78658	3.22115	0.698245	4.0194	-0.360681	-3.32193
SRR1322936	Adipose Tissue	3.74329	-3.32193	-3.15165	2.90358	-3.32193	-3.32193	3.6272	-0.13941	4.33153	-0.384609	-3.32193
SRR1434712	Adipose Tissue	3.3515	-3.32193	-3.32193	2.55891	-3.32193	-3.24702	4.05081	-0.949901	4.38725	-0.386838	-3.32193
SRR1365894	Adipose Tissue	3.24899	-3.32193	-3.32193	2.8479	-3.32193	-3.10062	3.45733	-0.578033	4.92686	-0.397403	-3.32193
SRR1429603	Adipose Tissue	3.57246	-3.32193	-3.0452	3.19965	-3.32193	-3.32193	2.73968	0.0145326	5.00109	-0.418754	-3.32193
SRR658953	Adipose Tissue	4.24262	-3.32193	-3.32193	2.38114	-3.32193	-3.32193	3.30364	0.0207158	4.50142	-0.440973	-3.32193
SRR1377696	Adipose Tissue	4.15007	-3.32193	-3.32193	2.95817	-3.32193	-3.32193	4.31231	0.42834	4.57469	-0.505583	-3.32193
SRR1489648	Adipose Tissue	3.7434	-3.32193	0.198399	2.84946	-3.32193	-2.47939	3.39397	-0.678507	4.47415	-0.548466	-3.32193
SRR1417342	Adipose Tissue	3.99822	-3.32193	-2.14659	2.03195	-3.30954	-3.32193	3.39978	-0.646522	4.27806	-0.579213	-3.32193
SRR1488899	Adipose Tissue	4.0978	-3.32193	-0.841741	3.37477	-2.24041	-1.96675	3.88689	-1.70107	4.0916	-0.594475	-3.32193
SRR1415379	Adipose Tissue	3.74164	-3.32193	-3.32193	2.71883	-3.32193	-2.31568	3.32994	0.662524	4.37837	-0.615486	-3.32193
SRR1485870	Adipose Tissue	3.38193	-3.32193	-3.32193	2.16865	-1.94227	-1.6015	3.1757	-0.267183	4.14566	-0.635599	-3.32193
SRR1384395	Adipose Tissue	3.44375	-3.32193	-3.32193	3.19162	-3.32193	-3.32193	3.13149	1.80385	4.89943	-0.771471	-3.32193
SRR1490721	Adipose Tissue	4.26862	-3.32193	-1.44799	3.38886	-2.45963	-3.32193	5.07566	1.17291	4.24843	-0.813697	-3.32193
SRR1382890	Adipose Tissue	4.04164	-3.32193	-3.32193	2.4864	-2.8813	-3.32193	3.30482	-1.91432	4.18188	-0.90305	-3.32193
SRR1337606	Adipose Tissue	4.27363	-3.32193	-2.53643	3.84877	-3.32193	-3.32193	5.15408	-1.94632	4.47021	-0.971022	-3.32193
SRR1491257	Adrenal Gland	3.34888	3.49026	3.94442	2.31703	-3.32193	-2.82699	2.9566	2.89478	5.26931	1.80869	-3.32193
SRR1357064	Adrenal Gland	2.80048	3.08356	2.93478	1.98338	-3.32193	-3.00514	2.72777	2.38597	4.77837	2.28442	-3.32193
SRR1320536	Adrenal Gland	2.52177	2.87829	3.81634	1.84462	-2.66854	-2.52041	2.94587	2.75491	4.6884	2.47212	-3.32193
SRR1486650	Adrenal Gland	2.23197	2.81405	3.25635	2.1082	-3.32193	-2.39517	3.03014	1.73068	5.32328	1.5551	-3.32193
SRR1349585	Adrenal Gland	2.86805	2.73248	2.95352	1.69552	-3.32193	-2.10824	3.11563	1.99247	4.96866	1.98703	-3.32193
SRR1392055	Adrenal Gland	3.38203	2.55123	4.55816	2.13039	-3.32193	-3.32193	3.08677	3.17113	4.83299	2.1825	-3.32193
SRR1083892	Adrenal Gland	2.78304	2.54097	2.80112	1.51675	-3.32193	-2.27378	2.46785	2.76415	5.13056	2.44504	-3.32193
SRR1445304	Adrenal Gland	3.46653	2.52209	4.64097	2.23143	-3.32193	-3.32193	3.15182	2.4734	5.01489	2.37175	-3.32193
SRR1359080	Adrenal Gland	3.32086	2.41923	4.13597	2.1271	-3.32193	-3.32193	3.19844	2.78302	4.92369	2.44717	-3.32193
SRR1352346	Adrenal Gland	2.8271	2.38693	3.42268	2.08439	-3.32193	-1.82918	3.47959	1.80517	4.79151	2.09032	-3.32193
SRR1465653	Adrenal Gland	2.93676	2.37491	2.90924	1.96579	-3.32193	-1.59727	2.63341	2.21412	4.81151	1.72189	-3.32193
SRR1329811	Adrenal Gland	3.17127	2.35362	2.63496	1.92283	-3.32193	-2.02197	2.5842	1.83753	4.58051	2.58864	-3.32193
SRR816865	Adrenal Gland	3.32715	2.34122	3.44385	1.7592	-3.32193	-3.32193	3.0404	2.13529	4.96595	2.38382	-3.32193
SRR1466663	Adrenal Gland	3.24251	2.34082	3.55997	1.93765	-3.32193	-3.32193	3.69767	1.87412	4.84244	1.92525	-3.32193
SRR1083824	Adrenal Gland	3.50893	2.30876	4.17719	2.16143	-2.56655	-3.32193	2.71143	2.94071	4.98753	1.6916	-1.75896
SRR1398114	Adrenal Gland	3.51478	2.26168	4.45923	2.19836	-3.32193	-3.32193	3.41788	3.08062	4.94814	2.36174	-3.32193
SRR1433272	Adrenal Gland	3.18864	2.23883	3.31429	1.89123	-3.32193	-3.32193	3.04922	2.27632	5.00606	2.28491	-3.32193
SRR1316420	Adrenal Gland	3.03567	2.23728	3.74795	1.9907	-3.32193	-2.64348	3.0986	1.67521	5.14058	1.69064	-3.32193
SRR1099694	Adrenal Gland	3.44292	2.2139	3.77844	1.64374	-3.32193	-3.32193	3.05078	2.94196	4.96725	2.42975	-3.32193
SRR1452803	Adrenal Gland	3.31131	2.2087	4.21729	2.0614	-3.32193	-3.32193	3.13311	2.87764	4.87637	2.30876	-3.32193
SRR810129	Adrenal Gland	3.51532	2.13658	3.5963	2.07397	-3.32193	-3.32193	3.36375	3.60098	4.74241	2.54915	-3.32193
SRR1309141	Adrenal Gland	3.41226	2.08072	3.80895	1.94351	-3.32193	-3.32193	2.80472	3.03163	4.97396	1.97123	-3.32193
SRR1332403	Adrenal Gland	3.68935	2.07702	4.35952	1.80291	-3.32193	-3.30136	2.98965	3.19294	4.96401	1.75657	-3.32193
SRR1087606	Adrenal Gland	2.58521	2.07624	2.64583	1.98775	-3.32193	-3.32193	2.92446	1.9021	5.14018	1.85012	-3.32193
SRR1100824	Adrenal Gland	2.91273	2.05616	2.46656	1.56065	-3.32193	-3.1378	2.65915	2.12849	5.0129	1.46898	-3.32193
SRR1407226	Adrenal Gland	3.00494	2.05205	3.01774	1.78405	-3.32193	-3.32193	3.06884	1.79157	5.14858	1.97023	-3.32193
SRR1464660	Adrenal Gland	3.00958	2.04043	2.4047	2.05529	-3.32193	-2.58763	2.68171	2.03357	5.004	1.84507	-3.32193
SRR1308778	Adrenal Gland	3.21886	2.03373	4.15953	1.90136	-3.32193	-3.32193	3.20523	1.83296	4.90659	1.69607	-3.32193
SRR1485563	Adrenal Gland	3.15134	2.01702	3.31138	1.5599	-3.32193	-3.32193	3.221	1.40011	5.00675	1.47021	-3.32193
SRR1331198	Adrenal Gland	3.44553	1.99565	3.92763	2.16454	-3.32193	-3.32193	2.8321	3.0648	4.78287	2.28674	-3.32193
SRR1093954	Adrenal Gland	3.64061	1.9866	4.27969	2.14886	-3.32193	-3.32193	3.04455	2.25337	4.99654	1.73475	-3.32193
SRR1322747	Adrenal Gland	3.67102	1.98597	3.86028	1.92448	-3.32193	-3.17321	2.97159	3.22994	5.00247	2.17552	-3.32193
SRR1455825	Adrenal Gland	3.60077	1.98322	4.14857	2.08841	-3.32193	-3.32193	3.01466	2.95123	4.9874	2.21381	-2.11529
SRR1378179	Adrenal Gland	3.28307	1.96057	4.04712	1.76899	-3.32193	-3.32193	3.07609	2.6024	5.13699	2.07121	-3.32193
SRR1094144	Adrenal Gland	2.96991	1.95776	3.73582	1.63682	-3.32193	-3.32193	2.75665	2.5377	4.94044	2.03189	-3.32193
SRR1389886	Adrenal Gland	3.65129	1.95557	4.61085	2.35344	-3.32193	-3.32193	3.17318	2.7908	4.88798	1.76569	-3.32193
SRR1464209	Adrenal Gland	2.86881	1.95284	3.54326	1.64619	-2.96809	-2.18254	2.73581	2.05492	5.11015	2.04866	-3.32193
SRR1069421	Adrenal Gland	3.32373	1.95169	3.25901	1.80133	-3.32193	-3.32193	2.83625	2.12643	4.91011	2.13715	-3.32193
SRR1100848	Adrenal Gland	3.43892	1.93618	3.84767	1.80276	-3.32193	-3.32193	3.00209	3.02348	5.13785	2.12894	-3.32193
SRR1099598	Adrenal Gland	3.13495	1.92978	3.05754	1.67877	-3.32193	-3.32193	2.88935	1.64796	5.26336	1.4569	-3.32193
SRR817649	Adrenal Gland	3.07502	1.92676	3.48759	1.60999	-3.32193	-3.32193	2.79348	2.61229	4.8944	1.96139	-3.32193
SRR1073365	Adrenal Gland	3.35477	1.91643	4.32048	2.28081	-3.32193	-2.77031	2.84912	2.22651	5.15157	2.34586	-3.32193
SRR1100728	Adrenal Gland	3.37395	1.90932	3.61278	1.58223	-3.32193	-3.32193	2.92458	1.52333	5.19044	2.22649	-3.32193
SRR1087297	Adrenal Gland	3.35598	1.89879	3.8731	2.17289	-3.32193	-3.32193	2.96201	2.87022	5.30536	2.06296	-3.32193
SRR811631	Adrenal Gland	3.56688	1.88696	4.46905	1.95356	-3.32193	-3.32193	3.31285	2.93178	4.83911	1.88744	-3.32193
SRR1310231	Adrenal Gland	3.49886	1.88414	3.89167	2.0367	-3.32193	-3.32193	3.15953	2.57266	4.89068	1.89833	-3.32193
SRR1093721	Adrenal Gland	3.307	1.87447	3.45076	2.00854	-3.32193	-3.32193	2.96657	3.28068	4.96473	2.37126	-3.32193
SRR1070913	Adrenal Gland	3.37733	1.87425	3.9081	1.87678	-3.32193	-3.32193	3.54837	2.84612	5.00508	2.27345	-3.32193
SRR1100496	Adrenal Gland	3.32371	1.87309	3.70473	1.89038	-3.32193	-3.32193	2.92974	2.70101	5.20348	1.46851	-3.32193
SRR816495	Adrenal Gland	3.26513	1.86842	3.79509	1.83348	-3.32193	-3.32193	2.7166	2.7227	4.88566	1.78325	-3.32193
SRR1337666	Adrenal Gland	3.64042	1.86722	3.67932	2.36136	-3.32193	-3.32193	2.89962	2.93842	4.72701	2.49057	-3.32193
SRR1466376	Adrenal Gland	3.72237	1.85706	4.13171	2.09013	-3.32193	-3.32193	3.10105	3.24935	4.99001	2.20806	-3.32193
SRR1325752	Adrenal Gland	2.87346	1.85495	3.89022	1.65106	-3.32193	-3.32193	2.90781	2.55722	5.03541	1.7367	-3.32193
SRR1313872	Adrenal Gland	3.429	1.84973	3.93152	1.93675	-3.32193	-3.32193	3.20419	2.70827	4.88543	2.24754	-3.32193
SRR1380293	Adrenal Gland	3.39468	1.83975	3.22567	2.52476	-3.32193	-3.32193	2.99446	2.38171	4.8123	1.99773	-3.32193
SRR1321029	Adrenal Gland	3.35842	1.83712	2.99968	2.16109	-3.32193	-3.32193	3.55036	2.80582	4.98376	1.86716	-3.32193
SRR1479977	Adrenal Gland	3.72909	1.83481	4.00391	2.53916	-3.32193	-3.32193	3.4098	2.82214	4.82296	2.14689	-3.32193
SRR1322046	Adrenal Gland	3.36865	1.82662	4.06533	1.72361	-3.32193	-3.32193	2.82825	2.99559	5.03775	2.25222	-3.32193
SRR1088365	Adrenal Gland	3.61213	1.82191	3.92723	2.07511	-3.32193	-3.32193	3.27367	2.16841	5.10672	1.78371	-3.32193
SRR1099378	Adrenal Gland	3.05968	1.81529	3.01158	2.04642	-3.32193	-3.32193	3.27742	1.69197	5.19791	1.73797	-3.32193
SRR1400730	Adrenal Gland	3.12627	1.81493	2.48004	2.08293	-3.32193	-2.6593	3.00897	2.08254	5.05222	1.32011	-3.32193
SRR1341854	Adrenal Gland	3.52916	1.81125	4.14515	1.79968	-3.32193	-3.32193	3.04929	2.20256	5.00387	2.23009	-3.32193
SRR1400141	Adrenal Gland	3.23973	1.81038	4.05597	2.01606	-3.32193	-3.32193	3.12475	2.43644	5.05793	1.52527	-3.32193
SRR1416713	Adrenal Gland	3.3841	1.80904	4.09376	2.01633	-3.32193	-3.32193	3.21301	3.40037	4.69641	2.18677	-3.32193
SRR1377905	Adrenal Gland	3.11706	1.80733	3.25901	2.16643	-3.32193	-3.32193	3.37616	2.5637	4.87301	2.07704	-3.32193
SRR1399335	Adrenal Gland	3.46509	1.80445	3.95032	2.20196	-3.32193	-3.32193	3.22011	2.16969	5.11837	2.08414	-3.32193
SRR1099427	Adrenal Gland	3.21549	1.79629	4.41974	2.04126	-3.32193	-3.32193	3.05577	3.04127	5.1346	1.63132	-3.32193
SRR1402051	Adrenal Gland	3.31404	1.77131	3.88953	2.12033	-3.32193	-3.32193	3.46329	2.61167	4.89575	1.70125	-3.32193
SRR810713	Adrenal Gland	3.56783	1.76573	3.99597	2.20712	-3.32193	-3.32193	3.5361	2.8675	5.01783	1.97622	-3.32193
SRR1480329	Adrenal Gland	2.79065	1.7632	3.18422	1.79333	-3.32193	-3.32193	2.76328	2.24085	5.20286	1.76175	-3.32193
SRR1432719	Adrenal Gland	3.16779	1.75342	3.80233	1.86431	-3.32193	-3.32193	2.88833	3.07316	5.04631	1.89211	-3.32193
SRR1327723	Adrenal Gland	3.48302	1.75273	4.26698	1.88337	-3.32193	-3.32193	3.05975	2.80579	4.95321	1.9499	-3.32193
SRR1082035	Adrenal Gland	3.16035	1.74845	3.4154	2.06167	-3.32193	-2.86889	3.45974	2.46251	4.91162	1.24729	-3.32193
SRR1416979	Adrenal Gland	3.46199	1.73771	4.04992	1.92656	-3.32193	-3.32193	3.37789	2.89448	4.91813	2.26589	-3.32193
SRR1082733	Adrenal Gland	3.44006	1.70947	4.05359	2.12222	-3.32193	-3.32193	3.14338	3.24545	5.17554	1.66307	-3.32193
SRR1417364	Adrenal Gland	3.35702	1.70695	4.04283	2.22136	-3.32193	-3.32193	3.13077	2.84563	4.89074	1.79907	-3.32193
SRR1452099	Adrenal Gland	3.36134	1.67751	3.64809	1.87192	-3.32193	-3.32193	2.69658	2.19039	4.96829	1.80152	-3.32193
SRR1319363	Adrenal Gland	3.05001	1.6623	3.37625	1.74984	-3.32193	-3.32193	3.22441	2.12969	4.9341	1.71349	-3.32193
SRR1092686	Adrenal Gland	3.20556	1.64391	3.598	1.8199	-3.32193	-3.32193	2.77187	2.10834	5.02065	1.78712	-3.32193
SRR1092329	Adrenal Gland	3.60055	1.63891	4.10569	2.36641	-3.32193	-3.32193	3.49541	2.99664	4.81936	2.01458	-3.32193
SRR1322683	Adrenal Gland	3.43971	1.63879	4.33617	2.05148	-3.32193	-3.32193	3.25733	2.65406	4.87288	1.52516	-3.32193
SRR1470152	Adrenal Gland	3.09332	1.62999	2.5158	1.94191	-2.42727	-2.47178	2.25753	1.50264	4.48429	1.58846	-3.32193
SRR1323360	Adrenal Gland	3.31979	1.62554	4.06243	1.86462	-3.32193	-3.32193	3.08496	3.44437	4.8227	1.82644	-3.32193
SRR1347412	Adrenal Gland	2.92905	1.62182	3.28928	1.89862	-3.32193	-1.58262	4.03242	1.34494	4.79195	1.93939	-3.32193
SRR1364034	Adrenal Gland	3.37848	1.60562	4.15725	1.61041	-3.32193	-3.32193	2.73888	2.26019	5.04836	2.00669	-3.32193
SRR1088461	Adrenal Gland	3.41801	1.60241	4.20925	2.28557	-3.32193	-3.32193	4.03041	2.39047	5.12131	1.52595	-3.32193
SRR1419015	Adrenal Gland	3.42924	1.58632	3.1641	1.90771	-3.32193	-3.19698	3.33733	2.7487	5.28314	1.61678	-3.32193
SRR1446961	Adrenal Gland	3.3093	1.58593	3.69355	2.01402	-3.32193	-3.32193	3.1885	2.80436	4.81281	2.15869	-3.32193
SRR1357276	Adrenal Gland	3.22984	1.58505	3.81719	1.99482	-3.32193	-3.32193	3.01939	2.7714	4.94	1.77166	-3.32193
SRR1465040	Adrenal Gland	3.56462	1.56698	4.21429	2.38674	-3.32193	-3.32193	3.08112	3.13227	4.80681	1.50282	-3.32193
SRR1472529	Adrenal Gland	3.40498	1.56002	4.30869	2.12081	-3.32193	-3.32193	3.50987	1.8724	4.87799	1.98674	-3.32193
SRR1072626	Adrenal Gland	3.21338	1.5505	4.31566	1.85501	-3.32193	-3.32193	2.85857	2.33274	5.2681	1.98068	-3.32193
SRR1333263	Adrenal Gland	3.36144	1.54651	3.86382	1.9211	-3.32193	-3.32193	2.83065	1.86704	4.99469	2.18843	-3.32193
SRR1100752	Adrenal Gland	3.28152	1.54607	3.39929	1.98535	-3.32193	-3.32193	2.94043	2.39729	4.96729	1.69452	-3.32193
SRR1391494	Adrenal Gland	3.3714	1.53258	4.10167	1.98973	-3.32193	-3.32193	3.31698	2.71675	4.87333	1.86783	-3.32193
SRR809873	Adrenal Gland	3.15321	1.53168	2.81765	1.76852	-3.32193	-3.32193	3.19574	1.82513	5.06926	1.32113	-3.32193
SRR1082616	Adrenal Gland	3.1503	1.52877	3.0681	1.55816	-3.32193	-3.32193	3.05435	1.74351	5.28077	1.71253	-3.32193
SRR811237	Adrenal Gland	3.51272	1.49513	4.04902	1.9067	-3.32193	-3.03906	3.46425	2.78661	4.96636	1.75649	-3.32193
SRR1092160	Adrenal Gland	3.44748	1.48463	3.42156	1.73516	-3.32193	-3.32193	3.2784	2.28517	4.97267	2.08266	-3.32193
SRR1120869	Adrenal Gland	3.47571	1.4802	3.93269	2.0781	-3.32193	-3.32193	3.06379	1.45534	5.01291	1.62599	-3.32193
SRR1466445	Adrenal Gland	3.7128	1.4665	4.22908	2.20162	-3.32193	-3.32193	3.46184	2.60336	4.8418	1.79123	-3.32193
SRR812246	Adrenal Gland	2.95916	1.4634	3.31246	1.59008	-3.32193	-2.88521	2.9618	2.06006	5.02734	1.58573	-3.32193
SRR1366873	Adrenal Gland	3.76741	1.41405	4.15266	2.77224	-3.32193	-3.32193	3.51161	3.44481	4.84565	2.0537	-3.32193
SRR1076632	Adrenal Gland	2.96087	1.41351	3.56725	1.44811	-3.32193	-2.91013	2.85657	1.47783	5.21649	1.53626	-3.32193
SRR1311531	Adrenal Gland	3.37474	1.39892	3.91251	2.03786	-3.32193	-3.32193	3.21055	3.11387	4.93611	1.48865	-3.32193
SRR1392525	Adrenal Gland	3.52223	1.39696	4.23287	1.46375	-3.32193	-3.27483	3.04903	2.54595	5.22617	1.80322	-3.32193
SRR1341650	Adrenal Gland	3.60496	1.36678	3.36335	1.94966	-3.32193	-3.32193	3.08861	1.67777	5.15359	1.71149	-3.32193
SRR1102875	Adrenal Gland	3.38442	1.3653	3.81976	2.0552	-3.32193	-3.32193	3.49008	3.01511	5.02685	1.52075	-3.32193
SRR1480831	Adrenal Gland	3.71418	1.34392	4.56856	1.76788	-3.32193	-3.32193	3.23048	3.09787	5.07755	1.82246	-3.32193
SRR818694	Adrenal Gland	3.34607	1.33376	4.18806	1.85897	-3.32193	-3.32193	3.21653	3.05914	4.90663	1.36924	-3.32193
SRR1437576	Adrenal Gland	3.48211	1.33162	4.23487	2.4046	-3.32193	-3.32193	3.50604	3.50619	4.95238	2.06023	-3.32193
SRR1089950	Adrenal Gland	2.84523	1.33152	3.79223	1.86099	-3.32193	-3.32193	3.57142	1.05322	5.01172	0.927201	-3.32193
SRR1454785	Adrenal Gland	3.54413	1.33128	4.6159	2.31362	-3.32193	-3.32193	3.4943	3.33619	4.98099	1.99227	-3.32193
SRR1400507	Adrenal Gland	3.15671	1.32296	4.07082	2.21722	-3.32193	-3.32193	3.69082	3.39879	5.02273	1.74865	-3.32193
SRR1353076	Adrenal Gland	3.65349	1.31238	3.87781	2.17207	-3.32193	-3.32193	3.5074	2.65601	5.0699	1.43872	-3.32193
SRR1448008	Adrenal Gland	3.57286	1.30651	4.37272	1.84849	-3.32193	-3.32193	3.26946	2.15538	4.93974	1.79967	-3.32193
SRR1384456	Adrenal Gland	2.24016	1.30136	3.20314	1.39862	-2.65849	-1.63589	2.9588	1.7291	5.01588	2.22834	-3.32193
SRR1319419	Adrenal Gland	3.62375	1.29692	4.26333	2.27289	-3.32193	-3.21841	3.06672	2.14019	5.10791	1.36154	-3.32193
SRR1350503	Adrenal Gland	3.24604	1.29408	3.61157	2.26021	-3.32193	-3.32193	3.17645	2.27178	4.95315	1.85591	-3.32193
SRR1091476	Adrenal Gland	2.92728	1.28209	2.88433	2.09037	-3.32193	-3.32193	2.63679	1.97512	4.98099	1.0989	-3.32193
SRR1308035	Adrenal Gland	3.3087	1.2196	3.94251	2.15647	-3.32193	-3.32193	3.01257	2.97205	4.7848	1.47321	-3.32193
SRR1089479	Adrenal Gland	3.2574	1.21274	3.55407	1.36325	-2.76218	-3.19901	3.41196	1.17625	4.85134	0.898884	-3.32193
SRR1500282	Adrenal Gland	2.92951	1.2095	2.65413	1.61958	-3.32193	-1.6143	2.73795	0.218769	4.93915	0.767877	-3.32193
SRR1469369	Adrenal Gland	3.34896	1.20388	4.36549	1.9481	-3.32193	-3.32193	3.38054	2.65441	4.81384	1.40122	-3.32193
SRR1500382	Adrenal Gland	3.75556	1.19156	4.28702	2.3676	-3.32193	-3.32193	4.26911	2.78254	4.88357	1.41889	-3.32193
SRR1086046	Adrenal Gland	3.49013	1.1851	4.15089	1.63267	-3.32193	-3.32193	3.22449	1.77152	5.4525	1.58165	-3.32193
SRR1073775	Adrenal Gland	3.70292	1.18188	3.97253	2.16753	-3.32193	-3.32193	3.5717	2.58352	5.11845	1.46533	-3.32193
SRR1331900	Adrenal Gland	3.57057	1.17812	3.80438	2.31667	-3.32193	-3.32193	3.45247	3.05276	4.79145	1.12498	-3.32193
SRR1320300	Adrenal Gland	3.59976	1.1699	4.57864	2.39098	-3.32193	-3.32193	3.57019	2.66283	4.96168	1.37877	-3.32193
SRR1345806	Adrenal Gland	3.42853	1.16755	4.05683	1.84418	-3.32193	-3.32193	3.09001	2.83684	4.92813	1.66365	-3.32193
SRR1393046	Adrenal Gland	3.61724	1.1524	4.44066	2.20752	-3.32193	-3.32193	3.52643	2.69659	4.83545	1.8246	-3.32193
SRR1346755	Adrenal Gland	3.4545	1.12841	4.18071	1.89103	-3.32193	-3.32193	3.66196	2.42117	4.78652	1.54187	-3.32193
SRR1498374	Adrenal Gland	3.37166	1.10569	3.4112	2.46885	-3.32193	-3.32193	3.2641	2.8529	4.86344	1.53474	-3.32193
SRR1351390	Adrenal Gland	3.13412	1.10546	3.53075	1.68137	-3.32193	-2.9444	3.56012	1.35067	4.69655	0.904586	-3.32193
SRR1085590	Adrenal Gland	3.4449	1.08345	4.11427	1.92668	-3.32193	-3.32193	3.16541	3.14232	4.82337	1.65662	-3.32193
SRR1488734	Adrenal Gland	3.22894	1.07786	4.42628	1.87351	-3.32193	-3.32193	3.79088	2.90649	4.96244	1.80932	-3.32193
SRR1453093	Adrenal Gland	3.42532	1.06009	4.08267	1.4048	-3.32193	-3.32193	2.82668	2.82934	4.88018	1.37338	-3.32193
SRR1087511	Adrenal Gland	3.21291	1.02703	3.87415	2.08763	-3.32193	-3.32193	3.70317	1.78625	5.02106	0.908144	-3.32193
SRR1076823	Adrenal Gland	3.23503	1.01655	3.41469	2.01311	-3.32193	-3.32193	2.91257	1.94533	5.24364	1.51487	-3.32193
SRR1085951	Adrenal Gland	3.16882	0.988846	3.4326	1.8322	-3.32193	-3.32193	2.91083	1.66762	5.11761	1.39818	-3.32193
SRR1389300	Adrenal Gland	4.08416	0.96977	2.69875	2.73521	-3.32193	-3.32193	3.31473	2.29361	4.99925	1.98859	-3.32193
SRR1101566	Adrenal Gland	2.94342	0.96514	3.52075	2.26063	-3.32193	-3.32193	3.70653	2.47327	5.1194	1.22851	-3.32193
SRR1451921	Adrenal Gland	3.65843	0.851397	3.62789	1.18226	-3.18805	-2.62488	3.12769	2.18625	5.326	1.67841	-3.32193
SRR1500306	Adrenal Gland	2.87803	0.81451	3.15564	1.36157	-3.32193	-2.86062	3.11764	0.371039	5.04181	1.1253	-3.32193
SRR1446007	Adrenal Gland	3.79049	0.813036	4.21534	2.16047	-3.32193	-3.22799	3.32018	1.94262	5.07459	1.29672	-3.32193
SRR808862	Adrenal Gland	2.89165	0.762343	3.13735	1.72643	-3.32193	-3.32193	2.72517	2.10872	4.94774	1.21646	-3.32193
SRR1470336	Adrenal Gland	2.86938	0.65643	3.33112	1.54614	-3.32193	-3.09336	3.61293	0.593451	4.78251	0.99927	-3.32193
SRR1475952	Adrenal Gland	2.73032	0.651587	2.40966	1.08803	-2.54684	-1.63318	3.16085	0.35064	4.66336	1.41998	-3.32193
SRR1398905	Adrenal Gland	2.997	0.555182	2.15226	1.75536	-3.32193	-2.14832	2.49786	0.907141	5.08879	1.06905	-3.32193
SRR1403322	Adrenal Gland	3.69509	0.369764	1.15248	1.48282	-3.32193	-2.73414	3.04381	0.516615	5.38251	0.812195	-3.32193
SRR1093625	Adrenal Gland	2.39499	0.36912	2.97566	1.21693	-1.36834	-1.33569	3.20098	2.05016	4.50484	2.03006	-3.32193
SRR814407	Adrenal Gland	3.033	0.352709	1.45889	1.40488	-3.32193	-2.62669	3.09941	0.452151	5.11466	0.875695	-3.32193
SRR1415567	Adrenal Gland	2.91534	0.318565	2.09994	1.28427	-2.41889	-1.10084	2.74247	0.747081	5.18695	1.41472	-3.32193
SRR1322536	Adrenal Gland	3.08198	0.201748	3.0526	1.50496	-2.60475	-1.30462	4.42253	1.10466	5.13991	0.798001	-3.32193
SRR1407428	Adrenal Gland	2.87881	0.166653	1.0396	1.30243	-3.32193	-1.25316	3.43107	-0.0430878	5.32435	1.15803	-3.32193
SRR1075314	Adrenal Gland	3.46575	-0.00909538	2.82229	1.16266	-3.32193	-2.03452	3.77886	0.817861	4.8748	1.23017	-3.32193
SRR1445111	Adrenal Gland	2.88704	-0.134161	1.91053	1.29618	-1.74763	-1.22099	3.46324	0.0799893	3.94443	0.991686	-3.32193
SRR1084917	Bladder	3.56885	1.88935	3.67174	1.77418	-3.32193	-3.32193	3.82619	-0.761187	4.86578	0.440547	-3.32193
SRR1085402	Bladder	3.53855	1.4802	3.96904	1.61177	-3.32193	-3.20902	3.91262	-0.322156	4.87654	0.53809	-3.32193
SRR1120296	Bladder	3.26891	1.2292	3.47561	1.54441	-3.11009	-3.28389	3.95131	0.516994	4.98732	0.786147	-3.32193
SRR1093930	Bladder	3.36559	1.029	3.55715	1.71441	-3.20595	-3.32193	3.82313	0.13578	5.00162	0.959001	-3.32193
SRR1099957	Bladder	3.65052	0.483364	3.57411	1.86428	-3.32193	-3.32193	3.81412	0.957469	4.97616	1.39057	-3.32193
SRR1081765	Bladder	3.44632	-0.0388295	2.75115	2.09392	-3.32193	-3.32193	3.82237	2.0531	4.88326	1.19108	-3.32193
SRR1079830	Bladder	3.6236	-2.25543	0.0429969	2.52212	-3.32193	-3.32193	2.94045	2.69094	5.15695	1.7223	-3.32193
SRR1071717	Bladder	3.43808	-3.32193	-2.08544	2.28684	-3.32193	-3.32193	2.55063	3.20443	5.21709	1.80214	-3.32193
SRR1086236	Bladder	3.3912	-3.32193	-1.29514	2.48282	-3.32193	-3.32193	2.66384	3.00707	4.997	1.31841	-3.32193
SRR1092208	Bladder	3.31019	-3.32193	-2.38312	2.71901	-3.32193	-3.32193	2.12232	3.09836	5.60253	1.17972	-3.32193
SRR1097296	Bladder	3.11623	-3.32193	-3.32193	1.96993	-3.32193	-3.32193	2.90299	1.85569	4.93197	0.95075	-3.32193
SRR807637	Blood	3.93848	0.650798	-1.26041	3.43941	-3.32193	-3.32193	4.34647	-3.32193	5.71268	-1.27518	-3.32193
SRR663249	Blood	3.41656	-0.481775	-3.32193	3.03498	-3.32193	-3.32193	5.85771	-3.32193	6.54751	-2.66993	-3.32193
SRR627423	Blood	4.83888	-0.620399	-3.32193	2.68022	-3.32193	-2.20973	6.85301	-3.24173	5.21959	-2.62753	-3.32193
SRR1392072	Blood	4.57157	-0.811748	-2.6453	3.90916	-3.32193	-3.32193	7.17849	-3.32193	6.25764	-3.10065	-3.32193
SRR1477149	Blood	4.31137	-0.871006	-3.32193	3.24356	-2.04456	-3.32193	7.33113	-3.32193	6.78697	-2.31424	-3.02546
SRR1479845	Blood	5.33384	-0.888832	-3.32193	4.58034	-3.32193	-3.32193	9.10538	-3.32193	6.76295	-3.32193	-3.32193
SRR656445	Blood	5.69924	-0.997973	-3.32193	5.95201	-3.32193	-3.32193	8.5352	-3.32193	8.13805	-2.83821	-3.32193
SRR1079259	Blood	3.78933	-1.04607	-3.32193	4.48035	-3.32193	-3.32193	6.55236	-3.32193	6.85433	-3.32193	-3.32193
SRR662211	Blood	4.26576	-1.10693	-3.32193	3.64351	-3.32193	-3.32193	7.40853	-3.32193	6.98138	-3.09698	-3.32193
SRR614311	Blood	3.73162	-1.16782	-3.32193	3.33376	-3.32193	-3.32193	6.29912	-3.32193	7.04793	-3.32193	-3.32193
SRR1315517	Blood	4.28882	-1.18695	-3.32193	3.53701	-3.32193	-3.32193	6.96725	-3.32193	6.92047	-2.6212	-3.32193
SRR613963	Blood	5.15426	-1.2119	-3.32193	3.33513	-3.32193	-3.32193	8.46235	-3.32193	4.99419	-2.82671	-3.32193
SRR808520	Blood	4.98395	-1.22383	-3.32193	5.88024	-3.32193	-3.32193	7.38889	-3.32193	7.88672	-3.32193	-3.32193
SRR1488261	Blood	6.64417	-1.23826	-3.32193	5.65017	-3.32193	-3.32193	8.91572	-3.32193	6.84767	-3.32193	-3.32193
SRR658742	Blood	5.66832	-1.3456	-3.32193	3.8151	-3.32193	-3.32193	7.10589	-3.32193	5.63569	-1.15423	-3.32193
SRR1070813	Blood	2.50396	-1.37786	-3.32193	3.98882	-3.32193	-3.32193	5.60103	-3.32193	8.18772	-1.9142	-3.32193
SRR1392478	Blood	3.36311	-1.39091	-3.32193	3.23279	-3.32193	-3.32193	5.72269	-3.32193	7.24693	-2.22812	-3.32193
SRR1311644	Blood	4.98821	-1.42645	-3.32193	4.25765	-3.32193	-3.32193	6.58846	-3.32193	5.95768	-3.32193	-3.32193
SRR1074646	Blood	4.78916	-1.43157	-3.32193	4.06161	-3.32193	-3.32193	6.4988	-3.32193	7.12791	-3.32193	-3.32193
SRR1358343	Blood	3.17589	-1.52272	-3.32193	2.16628	-3.32193	-3.32193	4.93939	-3.32193	5.32398	-1.98738	-3.32193
SRR604002	Blood	4.49023	-1.52486	-3.32193	5.23363	-3.32193	-3.32193	7.18983	-3.32193	7.5601	-3.32193	-3.32193
SRR820779	Blood	6.21528	-1.54795	-3.32193	5.99225	-3.32193	-3.32193	8.77325	-3.32193	7.65901	-3.32193	-3.32193
SRR1475930	Blood	5.70793	-1.55543	-3.32193	5.14857	-3.32193	-3.32193	7.64685	-3.32193	6.68109	-3.32193	-3.32193
SRR1101324	Blood	4.67292	-1.56148	-3.32193	4.35092	-3.32193	-3.32193	6.44278	-3.32193	6.11087	-3.32193	-3.32193
SRR662294	Blood	4.88221	-1.56873	-2.32256	3.82509	-3.32193	-3.32193	5.43807	-3.32193	6.84342	-3.32193	-3.32193
SRR1312598	Blood	3.95378	-1.57359	-3.32193	3.31652	-3.32193	-3.32193	5.76667	-3.32193	6.55734	-2.49326	-3.32193
SRR1349032	Blood	3.59585	-1.63581	-3.32193	3.1483	-3.32193	-3.32193	5.8638	-3.32193	6.87231	-3.04091	-3.32193
SRR808728	Blood	5.14191	-1.64105	-3.32193	6.06247	-3.32193	-3.32193	8.37335	-3.32193	7.62302	-3.32193	-3.32193
SRR817444	Blood	4.69602	-1.7067	-3.32193	5.70596	-3.32193	-3.32193	7.89926	-3.32193	7.73831	-3.32193	-3.32193
SRR1312187	Blood	3.52013	-1.71381	-3.32193	3.60847	-3.32193	-3.32193	5.84105	-3.32193	6.84784	-2.63348	-3.32193
SRR1081712	Blood	4.26487	-1.73198	-3.32193	4.40408	-3.32193	-1.93429	7.56003	-3.32193	7.80621	-3.32193	-2.06332
SRR607214	Blood	4.41641	-1.73839	-3.32193	3.13585	-3.32193	-3.32193	6.97285	-3.32193	6.52779	-2.58406	-3.32193
SRR814317	Blood	3.35907	-1.74362	-3.32193	3.56721	-3.32193	-3.32193	5.77174	-3.32193	7.45995	-2.27996	-3.32193
SRR659001	Blood	4.41356	-1.75069	-3.32193	3.6726	-3.32193	-3.32193	5.57077	-3.32193	6.76456	-2.87681	-3.32193
SRR1477861	Blood	6.15386	-1.75921	-3.32193	6.07451	-3.32193	-3.32193	8.23818	-3.32193	7.51383	-3.15281	-3.32193
SRR661397	Blood	5.52331	-1.76514	-3.147	5.56253	-3.32193	-3.32193	8.44416	-3.32193	7.7745	-3.32193	-3.32193
SRR1101483	Blood	3.47102	-1.78353	-3.32193	3.03921	-3.32193	-3.32193	5.73153	-3.32193	6.83649	-3.00276	-3.32193
SRR1435560	Blood	4.67019	-1.79192	-3.32193	4.13212	-3.32193	-3.32193	6.73055	-3.32193	6.68042	-2.90799	-3.32193
SRR1434610	Blood	3.7669	-1.80467	-3.32193	4.25328	-3.32193	-3.32193	6.51912	-3.32193	7.30209	-3.32193	-3.32193
SRR1468447	Blood	4.42377	-1.81063	-3.32193	4.12214	-3.32193	-3.32193	6.69342	-3.32193	6.54808	-3.32193	-3.32193
SRR2164650	Blood	5.3875	-1.81418	-3.32193	5.17325	-3.32193	-3.32193	7.96036	-3.32193	7.78021	-3.32193	-3.32193
SRR1429468	Blood	2.946	-1.81748	-3.32193	2.8688	-3.32193	-3.32193	4.83107	-3.32193	7.23456	-2.81515	-3.32193
SRR613723	Blood	6.79665	-1.85417	-3.32193	4.56737	-3.32193	-3.32193	7.99984	-3.32193	7.19436	-3.32193	-3.32193
SRR1465712	Blood	4.51049	-1.87506	-3.32193	3.60911	-3.32193	-3.32193	6.43354	-3.32193	6.65545	-3.32193	-3.32193
SRR1500170	Blood	4.30656	-1.87978	-3.32193	3.65078	-3.32193	-3.32193	6.47478	-3.32193	7.03771	-3.04737	-3.32193
SRR1446244	Blood	3.77513	-1.89763	-3.32193	3.01569	-3.32193	-3.32193	5.89741	-3.32193	6.29977	-3.19581	-3.32193
SRR810391	Blood	6.45528	-1.91327	-3.32193	5.77507	-3.32193	-3.32193	8.45239	-3.08457	7.07619	-3.32193	-3.32193
SRR1464618	Blood	4.67191	-1.93044	-3.32193	3.09615	-3.32193	-3.32193	6.2258	-3.32193	6.56479	-2.70572	-3.32193
SRR811583	Blood	4.86055	-1.94601	-3.32193	4.32602	-3.32193	-3.32193	6.93716	-2.42329	5.59913	-2.1876	-3.32193
SRR1310412	Blood	5.52617	-1.95962	-3.32193	5.08141	-3.32193	-3.32193	7.22579	-3.32193	6.51147	-3.32193	-3.32193
SRR1348114	Blood	3.76492	-1.96126	-3.32193	3.52496	-3.32193	-3.32193	5.90835	-3.32193	6.44554	-3.32193	-3.32193
SRR1420558	Blood	6.2473	-1.97931	-3.32193	5.25933	-3.32193	-3.32193	7.90281	-3.32193	6.49069	-3.32193	-3.32193
SRR1420669	Blood	5.31012	-1.97935	-3.32193	4.14144	-3.32193	-3.32193	7.40498	-3.32193	5.93941	-2.31405	-3.32193
SRR821653	Blood	4.02528	-1.98194	-3.32193	3.10702	-3.32193	-3.32193	6.92238	-3.32193	7.09731	-3.00114	-3.32193
SRR1338880	Blood	4.15268	-1.98258	-3.32193	3.32743	-3.32193	-3.32193	7.11496	-3.32193	6.19301	-3.32193	-3.32193
SRR1328407	Blood	3.53723	-1.98505	-3.32193	5.23913	-3.32193	-3.32193	6.81307	-3.32193	7.80629	-3.32193	-3.32193
SRR1351166	Blood	4.96829	-2.00349	-3.32193	4.03987	-3.32193	-3.32193	6.59667	-3.32193	7.32149	-3.32193	-3.32193
SRR615563	Blood	4.1973	-2.00598	-3.32193	3.37506	-3.32193	-3.32193	5.7251	-3.20727	6.72324	-2.98009	-3.32193
SRR1318857	Blood	3.15365	-2.01035	-3.32193	3.14958	-3.32193	-3.32193	5.84181	-3.32193	7.18627	-3.15241	-3.32193
SRR1361590	Blood	4.45052	-2.01217	-3.32193	2.82915	-3.32193	-3.32193	6.50479	-3.32193	5.40225	-2.83872	-3.32193
SRR1377714	Blood	4.79505	-2.03439	-3.32193	4.28479	-3.32193	-3.32193	6.79433	-3.32193	6.96301	-3.04152	-3.32193
SRR1442066	Blood	4.46236	-2.03464	-3.32193	3.49304	-3.32193	-3.32193	7.12418	-3.32193	6.61466	-3.32193	-3.32193
SRR1398728	Blood	3.63397	-2.03879	-3.32193	3.38639	-3.32193	-3.32193	5.12397	-3.32193	7.156	-3.32193	-3.32193
SRR1418707	Blood	4.13791	-2.04593	-3.32193	3.45127	-3.32193	-3.32193	5.82232	-3.32193	6.91757	-3.32193	-3.32193
SRR1099744	Blood	4.9611	-2.04655	-3.32193	4.47288	-3.32193	-3.32193	6.80239	-3.32193	6.58559	-2.66665	-3.32193
SRR1368529	Blood	2.95037	-2.05786	-3.32193	2.90908	-3.32193	-3.32193	6.21223	-3.32193	7.08767	-2.53007	-3.32193
SRR660685	Blood	3.49379	-2.08286	-3.32193	2.90136	-3.32193	-3.32193	5.14046	-3.32193	6.85113	-3.32193	-3.32193
SRR658585	Blood	5.46609	-2.09062	-3.32193	5.59776	-3.32193	-3.32193	8.07718	-3.32193	7.56402	-3.32193	-3.32193
SRR1354665	Blood	4.39273	-2.09311	-3.32193	3.64355	-3.32193	-3.32193	5.83921	-3.32193	6.29775	-3.32193	-3.32193
SRR1101787	Blood	3.92622	-2.0955	-3.32193	3.413	-3.32193	-3.32193	6.15752	-3.32193	7.1772	-3.32193	-3.32193
SRR663898	Blood	5.44686	-2.09682	-3.32193	4.14091	-3.32193	-3.32193	7.15109	-3.32193	6.43065	-2.13579	-3.32193
SRR1326471	Blood	4.9979	-2.09749	-3.32193	3.67921	-3.32193	-3.32193	6.95341	-3.32193	7.10908	-3.32193	-3.32193
SRR1330129	Blood	4.79923	-2.09989	-3.32193	3.99085	-2.74988	-3.32193	7.19279	-3.32193	6.88258	-3.32193	-3.32193
SRR1090508	Blood	4.66316	-2.10322	-3.32193	4.3088	-3.32193	-3.32193	6.78841	-3.32193	6.46704	-3.32193	-3.32193
SRR655088	Blood	4.91375	-2.10461	-2.39901	3.82368	-3.32193	-3.32193	6.41267	-2.63848	7.35414	-3.02428	-3.32193
SRR657468	Blood	4.15852	-2.11824	-3.32193	3.78413	-3.32193	-3.32193	5.86794	-3.32193	6.38428	-3.32193	-3.32193
SRR604718	Blood	4.70469	-2.12055	-3.32193	3.88004	-3.32193	-3.32193	6.4807	-3.32193	6.58472	-2.83668	-3.32193
SRR1457574	Blood	6.13481	-2.13355	-3.32193	5.81047	-3.32193	-3.32193	8.16573	-2.57722	7.16061	-3.32193	-3.32193
SRR1412987	Blood	3.84219	-2.13926	-3.32193	2.44481	-3.32193	-3.32193	5.75708	-3.32193	6.25538	-3.32193	-3.32193
SRR819210	Blood	4.59161	-2.14073	-3.32193	4.18497	-3.32193	-3.32193	7.20692	-3.32193	6.3817	-2.87754	-3.32193
SRR1357103	Blood	5.64508	-2.14667	-3.32193	5.8566	-3.32193	-3.32193	8.20004	-3.32193	7.52916	-3.32193	-3.32193
SRR2184980	Blood	4.01198	-2.15143	-3.32193	2.5389	-3.32193	-3.32193	5.74957	-3.32193	6.26481	-3.32193	-3.32193
SRR1083657	Blood	3.82323	-2.1542	-3.32193	4.25824	-3.26362	-3.32193	7.03672	-3.32193	7.58014	-2.72594	-3.32193
SRR813560	Blood	3.29361	-2.15734	-3.32193	2.87926	-3.32193	-3.32193	5.62325	-3.32193	6.60741	-2.28851	-3.32193
SRR614503	Blood	3.84499	-2.16176	-3.32193	2.99737	-3.32193	-3.32193	5.91768	-3.32193	6.74083	-3.32193	-3.32193
SRR1465018	Blood	3.82602	-2.16432	-3.32193	3.36422	-3.32193	-3.32193	6.05348	-3.32193	6.6473	-3.32193	-3.32193
SRR1431205	Blood	5.1372	-2.17103	-3.32193	3.46744	-3.32193	-3.32193	6.40692	-3.32193	6.85085	-3.32193	-3.32193
SRR1436065	Blood	4.99574	-2.17184	-3.32193	3.67886	-3.32193	-3.32193	6.40987	-3.32193	5.97192	-3.32193	-3.32193
SRR1395509	Blood	2.95315	-2.17213	-3.32193	2.28881	-3.32193	-3.32193	6.1151	-3.32193	6.68199	-2.51921	-3.32193
SRR1363742	Blood	5.6544	-2.17269	-3.32193	6.13352	-3.32193	-3.32193	8.87042	-2.42277	8.29065	-3.32193	-3.32193
SRR1452604	Blood	4.35299	-2.18326	-3.32193	2.54797	-3.32193	-3.32193	6.07719	-3.06506	5.97084	-3.32193	-3.32193
SRR1378026	Blood	5.99053	-2.18537	-3.32193	5.57158	-3.32193	-3.32193	8.30361	-3.32193	7.36836	-3.32193	-3.32193
SRR662282	Blood	6.67014	-2.18539	-3.32193	6.1616	-3.32193	-3.32193	9.365	-2.71926	8.3636	-2.84202	-3.32193
SRR1102031	Blood	4.25353	-2.18747	-3.32193	3.49398	-3.32193	-3.32193	6.12131	-3.32193	6.41868	-2.72863	-3.32193
SRR1333462	Blood	4.88155	-2.19368	-3.32193	3.97532	-3.32193	-3.32193	6.78535	-3.32193	6.67368	-3.25085	-3.32193
SRR1458706	Blood	3.70361	-2.19641	-3.32193	3.08048	-3.32193	-3.32193	6.03926	-3.32193	6.6974	-3.04896	-3.32193
SRR1416560	Blood	6.11761	-2.20291	-3.32193	5.7173	-3.32193	-3.32193	8.62633	-3.32193	7.25584	-3.32193	-3.32193
SRR1339619	Blood	4.15847	-2.21777	-3.32193	3.26486	-3.32193	-3.32193	6.08774	-3.32193	6.96111	-3.32186	-3.32193
SRR1314113	Blood	5.29248	-2.21787	-3.32193	4.02414	-3.32193	-3.32193	7.1284	-3.32193	5.86421	-3.32193	-3.32193
SRR1486719	Blood	3.12182	-2.2229	-3.32193	3.63326	-3.32193	-3.32193	4.93358	-3.32193	7.50884	-2.65714	-3.32193
SRR627435	Blood	6.66055	-2.22342	-3.32193	4.12976	-3.32193	-3.32193	7.07098	-3.32193	6.45014	-3.32193	-3.32193
SRR1317832	Blood	4.05932	-2.22735	-3.32193	3.04717	-3.32193	-3.32193	6.3713	-3.32193	6.02235	-2.75274	-3.32193
SRR1317064	Blood	5.10373	-2.24761	-3.32193	3.58678	-3.32193	-3.32193	7.71418	-3.32193	6.55301	-3.30478	-3.32193
SRR1400054	Blood	5.54517	-2.2581	-3.32193	4.70258	-3.32193	-3.32193	7.54339	-3.32193	6.27703	-2.48262	-3.32193
SRR1430157	Blood	4.54288	-2.25885	-3.32193	3.37395	-3.32193	-3.32193	5.94606	-3.32193	6.8955	-3.32193	-3.32193
SRR1444348	Blood	4.67684	-2.26166	-3.32193	3.52905	-3.32193	-3.32193	6.55555	-3.32193	6.43162	-3.32193	-3.32193
SRR1443459	Blood	3.76348	-2.26243	-3.32193	3.47604	-3.32193	-3.32193	6.14018	-3.32193	6.95689	-3.3196	-3.32193
SRR1447523	Blood	6.27501	-2.2653	-3.32193	5.49376	-3.32193	-3.32193	8.24666	-3.32193	6.66758	-3.32193	-3.32193
SRR1348951	Blood	2.19819	-2.26947	-3.32193	3.30189	-3.32193	-2.77134	5.45623	-3.32193	7.48774	-2.01921	-3.32193
SRR1329047	Blood	5.80866	-2.27685	-3.32193	6.41677	-3.32193	-3.32193	8.67406	-3.32193	8.16708	-3.32193	-3.32193
SRR658790	Blood	6.1709	-2.2839	-2.5169	4.05771	-3.32193	-3.32193	6.76836	-3.32193	6.62952	-3.32193	-3.32193
SRR2170217	Blood	4.98166	-2.28775	-3.32193	2.6807	-3.32193	-3.32193	7.63129	-3.32193	6.06313	-3.32193	-3.32193
SRR615177	Blood	5.24413	-2.2914	-3.32193	4.45143	-3.32193	-3.32193	6.53645	-3.32193	6.70963	-2.77294	-3.32193
SRR1313910	Blood	4.11426	-2.29642	-3.32193	3.09597	-3.32193	-3.32193	5.89172	-3.32193	6.65316	-3.21609	-3.32193
SRR659720	Blood	4.85942	-2.30524	-2.92156	4.95428	-3.32193	-3.32193	7.06462	-3.32193	6.54848	-2.8464	-3.32193
SRR1367432	Blood	3.64018	-2.30811	-3.32193	1.62907	-3.32193	-3.32193	6.53177	-3.32193	6.27272	-3.32193	-3.32193
SRR1486280	Blood	4.7647	-2.31296	-3.32193	3.214	-3.32193	-3.32193	6.10697	-3.32193	5.94114	-2.8847	-3.32193
SRR659061	Blood	5.89447	-2.3173	-3.32193	4.7042	-3.32193	-3.32193	7.46066	-3.32193	5.94641	-3.18038	-3.32193
SRR814844	Blood	4.54631	-2.3185	-3.32193	2.75755	-3.32193	-3.32193	6.45581	-3.32193	6.12542	-3.32193	-3.32193
SRR1440137	Blood	4.95459	-2.31882	-3.32193	3.42365	-3.32193	-3.32193	6.54503	-3.32193	6.59612	-3.23848	-3.32193
SRR661529	Blood	6.61332	-2.33482	-3.32193	4.30658	-3.32193	-3.32193	8.41309	-3.32193	6.17108	-3.32193	-3.32193
SRR820733	Blood	5.40925	-2.33657	-3.32193	4.13446	-3.32193	-3.32193	6.80703	-3.32193	6.78325	-3.29186	-3.32193
SRR1476207	Blood	5.58838	-2.33687	-3.32193	5.36491	-3.32193	-3.32193	7.34964	-3.32193	7.30057	-3.32193	-3.32193
SRR1080998	Blood	4.60955	-2.33714	-1.40092	4.85814	-3.32193	-3.32193	7.17577	-3.32193	6.77657	-2.65273	-3.32193
SRR1345266	Blood	3.91405	-2.34178	-3.32193	3.01778	-3.32193	-3.32193	6.37646	-3.32193	6.46289	-2.46309	-3.32193
SRR1457315	Blood	5.47796	-2.34898	-3.32193	4.35297	-3.32193	-3.32193	7.50086	-3.32193	6.28412	-3.06219	-3.32193
SRR1394406	Blood	4.80023	-2.34979	-3.32193	4.30037	-3.32193	-3.32193	7.21376	-3.32193	6.20036	-3.26946	-3.32193
SRR661242	Blood	6.10084	-2.3515	-3.32193	4.30617	-3.32193	-3.32193	8.69867	-3.32193	6.42078	-2.6191	-3.32193
SRR1072871	Blood	5.03251	-2.35322	-3.32193	5.01262	-3.32193	-3.32193	7.08511	-3.32193	6.4744	-3.32193	-3.32193
SRR662847	Blood	5.94328	-2.35437	-3.32193	5.53616	-3.32193	-3.32193	8.28121	-3.23617	7.35493	-2.62196	-3.32193
SRR662366	Blood	5.85391	-2.36085	-3.32193	5.37109	-3.32193	-3.32193	8.22915	-3.32193	7.13772	-3.32193	-3.32193
SRR1340885	Blood	4.73457	-2.36907	-3.32193	3.51235	-3.32193	-3.32193	8.19878	-2.54931	6.55894	-3.13674	-3.32193
SRR614011	Blood	4.37081	-2.37002	-3.32193	3.26956	-3.32193	-3.32193	6.23038	-3.32193	6.57365	-2.61161	-3.32193
SRR1404813	Blood	3.92573	-2.37273	-3.32193	3.43121	-3.32193	-3.32193	5.90468	-3.32193	6.58475	-3.32193	-3.32193
SRR663513	Blood	4.69573	-2.38112	-3.32193	4.71298	-3.32193	-3.32193	6.41399	-3.32193	6.38207	-3.32193	-3.32193
SRR1464835	Blood	4.9101	-2.38196	-3.32193	3.31271	-3.32193	-3.32193	6.2918	-3.32193	6.20794	-3.32193	-3.32193
SRR1391748	Blood	4.41194	-2.38432	-3.32193	3.11419	-3.32193	-3.32193	6.76643	-3.32193	6.12814	-3.17073	-3.32193
SRR603890	Blood	4.60053	-2.39546	-2.59675	3.97061	-3.32193	-3.32193	6.35605	-3.25126	7.6681	-2.63706	-3.32193
SRR809185	Blood	5.37759	-2.39548	-3.32193	3.61059	-3.32193	-3.32193	7.38458	-3.32193	6.40048	-3.32193	-3.32193
SRR615117	Blood	3.97713	-2.40688	-3.28623	4.26705	-3.32193	-3.32193	7.128	-3.32193	8.47986	-3.32193	-3.32193
SRR1361368	Blood	4.44975	-2.41414	-3.32193	3.69951	-3.32193	-3.32193	6.44632	-3.32193	6.87962	-2.97766	-3.32193
SRR663717	Blood	3.07619	-2.41586	-3.32193	2.56813	-3.32193	-3.32193	5.6263	-3.32193	6.49241	-2.9985	-3.32193
SRR654921	Blood	4.3996	-2.42869	-3.32193	2.89306	-3.32193	-3.32193	5.68101	-3.32193	5.96538	-2.64534	-3.32193
SRR1348468	Blood	4.30261	-2.43538	-3.32193	3.335	-3.32193	-3.32193	6.57183	-3.32193	6.31016	-3.32193	-3.32193
SRR603566	Blood	4.79242	-2.44198	-3.32193	4.90648	-3.32193	-3.32193	7.85311	-2.97585	8.021	-2.68357	-3.32193
SRR656223	Blood	6.57941	-2.44647	-3.32193	5.96418	-3.32193	-3.32193	8.91198	-3.32193	7.48541	-3.32193	-3.32193
SRR1352147	Blood	5.48216	-2.45267	-3.32193	3.87316	-3.32193	-3.32193	6.88414	-3.32193	6.61228	-3.32193	-3.32193
SRR1348294	Blood	6.00483	-2.45377	-3.32193	4.63126	-3.32193	-3.32193	7.91445	-3.32193	7.05088	-3.32193	-3.32193
SRR1383855	Blood	6.48726	-2.45667	-3.32193	6.10177	-3.32193	-3.32193	9.00638	-3.32193	8.00736	-3.32193	-3.32193
SRR816250	Blood	5.66619	-2.45909	-3.32193	3.82652	-3.32193	-3.32193	7.31823	-3.32193	6.36983	-3.30475	-3.32193
SRR812970	Blood	4.86425	-2.46116	-3.32193	3.57235	-3.32193	-3.32193	6.29056	-3.32193	6.0422	-3.32193	-3.32193
SRR1477991	Blood	4.97481	-2.46922	-3.32193	3.93163	-3.32193	-3.32193	6.97951	-3.32193	6.74948	-3.08933	-3.32193
SRR809427	Blood	4.30971	-2.47333	-3.32193	3.23343	-3.32193	-3.32193	6.54416	-3.32193	6.91808	-3.32193	-3.32193
SRR1405437	Blood	5.24996	-2.47523	-3.32193	3.6962	-3.32193	-3.32193	6.83501	-3.32193	6.84333	-3.22497	-3.32193
SRR1076511	Blood	4.38354	-2.47815	-2.7596	3.11318	-3.32193	-3.32193	5.94278	-2.26727	5.90897	-1.96341	-3.32193
SRR811049	Blood	4.60282	-2.48149	-3.32193	5.05216	-3.32193	-3.32193	6.95182	-3.32193	6.66809	-3.32193	-3.32193
SRR660859	Blood	5.3369	-2.49114	-3.32193	4.97509	-3.32193	-3.32193	7.28184	-3.32193	6.06876	-3.32193	-3.32193
SRR1336706	Blood	5.8278	-2.49441	-3.32193	5.8897	-3.32193	-3.32193	8.17905	-3.32193	7.29748	-3.32193	-3.32193
SRR1498313	Blood	5.29386	-2.49619	-3.32193	4.45	-3.32193	-3.32193	6.77856	-3.32193	6.76414	-3.32193	-3.32193
SRR1370637	Blood	4.05724	-2.49648	-3.32193	3.29747	-3.32193	-3.32193	6.05185	-3.24185	7.08692	-3.32193	-3.32193
SRR1071931	Blood	5.1989	-2.50656	-3.32193	3.6477	-3.32193	-3.32193	7.0081	-3.32193	6.54198	-3.27422	-3.32193
SRR1486021	Blood	6.01693	-2.50922	-3.32193	4.95581	-3.32193	-3.32193	7.9031	-3.32193	6.87905	-3.32193	-3.32193
SRR1322619	Blood	4.55335	-2.51053	-3.32193	3.26796	-3.32193	-3.32193	6.71451	-3.32193	6.42286	-3.32193	-3.32193
SRR1382485	Blood	6.28334	-2.51331	-3.32193	4.46378	-3.32193	-3.32193	7.55425	-3.32193	6.72466	-3.32193	-3.32193
SRR1350855	Blood	4.5672	-2.5189	-3.32193	3.05751	-3.32193	-3.32193	6.31883	-3.32193	6.28035	-3.11664	-3.32193
SRR603330	Blood	5.73024	-2.52078	-3.32193	4.22129	-3.32193	-3.32193	6.56425	-3.32193	8.26088	-2.76238	-3.32193
SRR1444852	Blood	6.41967	-2.52368	-3.32193	5.43247	-3.32193	-3.32193	8.77937	-3.32193	7.72374	-3.32193	-3.32193
SRR1440421	Blood	4.82076	-2.52396	-3.32193	4.16498	-3.32193	-3.32193	6.61576	-3.32193	6.44866	-3.18059	-3.32193
SRR1090907	Blood	4.36102	-2.52675	-3.32193	3.33687	-3.32193	-3.32193	7.04524	-3.32193	6.61623	-3.18338	-3.32193
SRR1092422	Blood	5.38873	-2.52762	-3.32193	5.46068	-3.32193	-3.32193	7.4835	-3.32193	6.79898	-3.32193	-3.32193
SRR1320403	Blood	5.508	-2.53375	-3.32193	4.19204	-3.32193	-3.32193	7.47737	-3.32193	6.49697	-3.32193	-3.32193
SRR1367693	Blood	3.79748	-2.53767	-3.32193	3.24586	-3.32193	-3.32193	5.77488	-3.32193	6.33991	-2.83585	-3.32193
SRR1091452	Blood	5.62982	-2.54535	-3.32193	4.48936	-3.32193	-3.32193	7.1784	-3.32193	6.43596	-3.32193	-3.32193
SRR1452631	Blood	4.12861	-2.55213	-3.32193	2.98646	-3.32193	-3.32193	5.83333	-3.32193	6.19384	-3.27017	-3.32193
SRR810853	Blood	5.01267	-2.55662	-3.32193	6.189	-3.32193	-3.32193	7.99773	-3.32193	8.45564	-3.32193	-3.32193
SRR1386967	Blood	5.82658	-2.56012	-3.32193	6.04735	-3.32193	-3.32193	8.52122	-3.32193	7.59445	-3.32193	-3.32193
SRR1349276	Blood	4.68561	-2.56161	-3.32193	3.13021	-3.32193	-3.32193	6.78715	-3.32193	5.81703	-3.32193	-3.32193
SRR1079660	Blood	5.74122	-2.57105	-3.32193	4.47375	-3.32193	-3.32193	7.92857	-3.03453	6.74117	-2.28909	-3.32193
SRR1072529	Blood	6.09811	-2.57466	-3.32193	5.82027	-3.32193	-3.32193	7.7628	-3.32193	7.03664	-3.19476	-3.32193
SRR1499958	Blood	3.89887	-2.57504	-3.32193	3.4731	-3.32193	-3.32193	6.05421	-3.32193	6.62204	-2.80283	-3.32193
SRR1440224	Blood	5.31653	-2.58007	-3.32193	4.2144	-3.32193	-3.32193	7.07409	-3.32193	6.29899	-3.32193	-3.32193
SRR1434650	Blood	3.42507	-2.58824	-3.32193	5.88654	-3.32193	-3.32193	7.01368	-3.32193	8.83529	-3.32193	-3.32193
SRR1318815	Blood	5.18255	-2.58883	-3.32193	2.66863	-3.32193	-3.32193	7.25536	-3.32193	5.57688	-3.32193	-3.32193
SRR1084720	Blood	5.45379	-2.59119	-3.32193	4.77881	-3.32193	-3.32193	8.29604	-3.32193	7.32699	-3.32193	-3.32193
SRR1345847	Blood	5.04972	-2.59648	-3.32193	4.01742	-3.32193	-3.32193	7.12425	-3.32193	7.21617	-2.79626	-3.32193
SRR598300	Blood	5.76147	-2.61245	-3.32193	4.67486	-3.32193	-3.32193	7.53998	-3.32193	5.94205	-3.32193	-3.32193
SRR1433576	Blood	5.5525	-2.61312	-3.32193	4.69538	-3.32193	-3.32193	8.11348	-3.32193	7.61724	-3.32193	-3.32193
SRR1089399	Blood	3.94571	-2.61668	-3.32193	4.02167	-3.32193	-3.32193	7.09385	-3.15055	6.87598	-1.99578	-3.32193
SRR660579	Blood	4.87108	-2.61676	-3.32193	3.8766	-3.32193	-3.32193	7.15666	-3.15063	6.67779	-3.32193	-3.32193
SRR1435833	Blood	4.6048	-2.62314	-3.32193	3.60243	-3.32193	-3.32193	6.68422	-3.32193	6.07176	-3.15948	-3.32193
SRR615407	Blood	5.66052	-2.64892	-3.32193	3.78721	-3.32193	-2.15079	8.46703	-3.32193	6.90536	-1.76123	-3.32193
SRR810945	Blood	5.01948	-2.65119	-3.32193	3.70573	-3.32193	-3.32193	7.14053	-3.32193	6.85829	-3.22293	-3.32193
SRR1474999	Blood	4.52939	-2.65643	-3.32193	3.28681	-3.32193	-3.32193	6.53844	-3.32193	6.10517	-2.78255	-3.32193
SRR1465734	Blood	5.3748	-2.66467	-3.32193	5.05626	-3.32193	-3.32193	8.12886	-3.32193	6.88498	-3.32193	-3.32193
SRR1333718	Blood	5.37197	-2.67193	-3.32193	6.17924	-3.32193	-3.32193	8.65337	-3.32193	7.97704	-3.32193	-3.32193
SRR608344	Blood	6.55732	-2.67424	-3.32193	5.86513	-3.32193	-3.32193	9.08194	-3.32193	8.12118	-3.32193	-3.32193
SRR816920	Blood	4.47065	-2.68813	-3.32193	4.28763	-3.32193	-3.32193	6.95857	-3.32193	6.56248	-3.32193	-3.32193
SRR1407516	Blood	5.37668	-2.69298	-3.32193	4.00188	-3.32193	-3.32193	5.9567	-3.32193	6.30271	-3.32193	-3.32193
SRR656782	Blood	5.55897	-2.69306	-3.32193	5.45609	-3.32193	-3.32193	7.82127	-3.32193	7.42576	-3.32193	-3.32193
SRR1406088	Blood	4.64867	-2.6932	-3.32193	3.72816	-3.32193	-3.32193	6.06888	-3.32193	6.91433	-3.2503	-3.32193
SRR661854	Blood	5.82292	-2.70662	-3.32193	5.10938	-3.32193	-3.32193	7.77683	-2.32295	6.67195	-2.98886	-3.32193
SRR601263	Blood	4.95237	-2.71661	-3.32193	5.17908	-3.32193	-3.32193	7.60597	-3.32193	7.07771	-3.32193	-3.32193
SRR817373	Blood	6.24408	-2.73081	-3.32193	4.05471	-3.32193	-3.32193	7.73609	-3.32193	6.6718	-3.32193	-3.32193
SRR607042	Blood	6.72071	-2.74314	-3.32193	5.81837	-3.32193	-3.32193	8.98892	-3.32193	7.93749	-3.32193	-3.32193
SRR659319	Blood	6.49717	-2.75385	-3.32193	5.97164	-3.32193	-3.32193	8.5605	-3.32193	7.43238	-3.32193	-3.32193
SRR1345541	Blood	4.88788	-2.75625	-3.32193	4.43162	-3.32193	-3.32193	6.93711	-3.32193	6.5279	-3.26088	-3.32193
SRR1338964	Blood	4.96371	-2.76767	-3.32193	5.38371	-3.32193	-3.32193	7.65651	-3.32193	7.1272	-3.32193	-3.32193
SRR1389133	Blood	5.77834	-2.77963	-3.32193	4.81011	-3.32193	-3.32193	7.64241	-3.32193	5.88623	-3.03372	-3.32193
SRR656203	Blood	4.8638	-2.78346	-3.32193	3.90482	-3.32193	-3.32193	7.64304	-3.32193	6.36257	-3.32193	-3.32193
SRR1498789	Blood	5.41615	-2.79051	-3.32193	4.00432	-3.32193	-3.32193	7.06804	-3.32193	6.41013	-3.32193	-3.32193
SRR1412947	Blood	5.18784	-2.79542	-3.32193	3.78603	-3.32193	-3.32193	7.09462	-3.32193	5.63123	-2.71508	-3.32193
SRR614131	Blood	5.44476	-2.80025	-3.32193	3.19313	-3.32193	-3.32193	7.46822	-3.32193	5.77495	-3.32193	-3.32193
SRR1076847	Blood	5.30449	-2.80784	-2.42416	4.40051	-2.77976	-3.32193	6.02936	-3.32193	7.21144	-3.32193	-2.76067
SRR1440491	Blood	6.24695	-2.80974	-3.32193	4.25282	-3.32193	-3.32193	7.99387	-3.32193	6.87875	-3.32193	-3.32193
SRR660697	Blood	4.87287	-2.81225	-3.32193	3.6981	-3.32193	-3.32193	6.28033	-3.32193	6.33293	-2.73192	-3.32193
SRR1333209	Blood	5.43185	-2.81751	-3.32193	3.53671	-3.32193	-3.32193	6.61747	-3.32193	6.29304	-3.1242	-3.32193
SRR662198	Blood	4.27779	-2.82552	-3.32193	3.79144	-3.32193	-3.32193	5.84145	-3.32193	6.89843	-3.32193	-3.32193
SRR1467835	Blood	4.62744	-2.82661	-3.32193	4.04867	-3.32193	-3.32193	6.31093	-3.32193	6.62683	-2.87181	-3.32193
SRR660602	Blood	5.29002	-2.82849	-3.32193	5.09055	-3.32193	-3.32193	8.49705	-3.32193	7.80931	-3.32193	-3.32193
SRR2184942	Blood	6.2711	-2.82941	-3.32193	3.86412	-3.32193	-3.32193	8.69926	-3.32193	6.46637	-3.32193	-3.32193
SRR1336263	Blood	4.94937	-2.83162	-3.32193	3.56347	-3.32193	-3.32193	7.19307	-3.32193	6.20804	-3.32193	-3.32193
SRR1485141	Blood	6.41258	-2.83263	-3.32193	6.04352	-3.32193	-3.32193	8.99701	-3.32193	7.46849	-3.32193	-3.32193
SRR1073679	Blood	5.28463	-2.83607	-3.32193	4.86915	-3.32193	-3.32193	7.70219	-3.32193	7.51278	-3.32193	-3.32193
SRR1320137	Blood	3.2813	-2.84075	-3.32193	2.32733	-3.32193	-3.32193	5.29551	-3.32193	5.88529	-3.32193	-3.32193
SRR821410	Blood	4.80591	-2.84421	-3.32193	3.9399	-3.32193	-3.32193	6.72685	-3.32193	7.14141	-3.2493	-3.32193
SRR1382615	Blood	6.48965	-2.84507	-3.32193	6.4986	-3.32193	-3.32193	8.94194	-3.32193	7.87362	-3.32193	-3.32193
SRR662990	Blood	6.41554	-2.84891	-3.32193	5.8418	-3.32193	-3.32193	8.04027	-3.32193	6.81363	-3.32193	-3.32193
SRR612827	Blood	6.1638	-2.86712	-3.32193	5.36989	-3.32193	-3.32193	8.85241	-3.32193	6.92079	-3.32193	-3.32193
SRR1374647	Blood	5.71727	-2.87084	-3.32193	4.43334	-3.32193	-3.32193	7.48664	-3.32193	7.12583	-3.32193	-3.32193
SRR1354291	Blood	3.72113	-2.87291	-3.32193	3.77725	-3.32193	-3.32193	6.69652	-2.59942	7.29034	-3.20761	-3.32193
SRR663236	Blood	5.67705	-2.87387	-3.32193	4.77734	-3.32193	-3.32193	7.27064	-3.32193	6.78197	-3.32193	-3.32193
SRR1402368	Blood	6.20849	-2.87883	-3.32193	5.62752	-3.32193	-3.32193	8.12222	-3.32193	7.23039	-3.32193	-3.32193
SRR1339856	Blood	5.12286	-2.88467	-3.32193	3.94362	-3.32193	-3.32193	6.67843	-3.32193	6.04051	-3.32193	-3.32193
SRR1468850	Blood	4.85028	-2.8963	-3.32193	4.16667	-3.32193	-3.32193	6.73792	-3.32193	6.69615	-3.32193	-3.32193
SRR1366813	Blood	4.44985	-2.91247	-3.32193	3.70285	-3.32193	-3.32193	6.19682	-3.32193	6.93249	-2.7066	-3.32193
SRR659295	Blood	5.11257	-2.9196	-3.32193	4.31392	-3.32193	-3.32193	7.91073	-3.32193	6.74889	-3.32193	-3.32193
SRR816589	Blood	5.82306	-2.92458	-3.32193	5.93075	-3.32193	-3.32193	8.11374	-3.32193	7.55477	-3.32193	-3.32193
SRR1389324	Blood	3.88454	-2.93234	-3.32193	4.29442	-3.32193	-3.32193	6.14667	-3.32193	6.80594	-3.32193	-3.32193
SRR1328642	Blood	4.77942	-2.93327	-3.32193	3.99106	-3.32193	-3.32193	7.89723	-3.32193	7.02302	-3.32193	-3.32193
SRR1370742	Blood	6.19853	-2.93413	-3.32193	4.84611	-3.32193	-3.32193	8.19838	-3.32193	7.17891	-3.32193	-3.32193
SRR1472976	Blood	5.44454	-2.93812	-3.32193	3.89943	-3.32193	-3.32193	7.01425	-3.32193	6.38335	-3.15735	-3.32193
SRR1311419	Blood	6.65121	-2.93856	-3.32193	5.87298	-3.32193	-3.32193	9.20226	-3.32193	7.88726	-3.32193	-3.32193
SRR1320363	Blood	6.03022	-2.95161	-3.32193	5.4921	-3.32193	-3.32193	8.24436	-3.32193	7.10948	-3.32193	-3.32193
SRR658093	Blood	5.22861	-2.95226	-3.32193	5.00963	-3.32193	-3.32193	8.60704	-3.32193	7.98485	-3.32193	-3.32193
SRR1311062	Blood	6.5043	-2.96019	-3.32193	4.6737	-3.32193	-3.32193	7.72767	-3.32193	6.38198	-3.32193	-3.32193
SRR1457291	Blood	5.37855	-2.96515	-3.32193	4.6791	-3.32193	-3.32193	7.56928	-3.32193	7.04757	-3.32193	-3.32193
SRR1352530	Blood	5.82736	-2.96692	-3.32193	6.15432	-3.32193	-3.32193	8.93973	-3.32193	7.90863	-3.32193	-3.32193
SRR1359280	Blood	6.19178	-2.9677	-3.32193	4.29981	-3.32193	-3.32193	7.684	-3.32193	6.6168	-3.32193	-3.32193
SRR1318605	Blood	4.23912	-2.96841	-3.32193	3.4894	-3.32193	-3.32193	6.83642	-3.32193	6.7892	-3.32193	-3.32193
SRR660788	Blood	4.60836	-2.97294	-3.32193	4.50282	-3.32193	-3.32193	6.70557	-3.32193	6.71811	-3.32193	-3.32193
SRR817234	Blood	5.11254	-2.97356	-3.32193	3.47027	-3.32193	-3.32193	6.52956	-3.32193	6.40252	-3.32193	-3.32193
SRR1436763	Blood	4.53868	-2.98426	-3.32193	2.70077	-3.32193	-3.32193	5.811	-3.32193	6.37905	-2.36336	-3.32193
SRR1376619	Blood	6.60763	-2.98486	-3.32193	5.83528	-3.32193	-3.32193	9.06566	-3.32193	7.23163	-3.32193	-3.32193
SRR1354138	Blood	6.76641	-2.98567	-3.32193	5.53925	-3.32193	-3.32193	8.97194	-3.32193	7.4283	-3.32193	-3.32193
SRR1420320	Blood	4.66127	-2.98795	-3.32193	4.17211	-3.32193	-3.32193	6.54578	-3.32193	6.33467	-2.78732	-3.32193
SRR819024	Blood	6.77285	-3.0027	-3.32193	5.58056	-3.32193	-3.32193	8.43558	-3.32193	6.54563	-3.32193	-3.32193
SRR614143	Blood	4.88354	-3.00699	-3.32193	4.30381	-3.32193	-3.32193	7.2198	-3.32193	6.38649	-3.32193	-3.32193
SRR661385	Blood	5.9546	-3.00939	-3.32193	6.27098	-3.32193	-3.32193	8.81077	-3.32193	7.48976	-3.32193	-3.32193
SRR662067	Blood	6.23833	-3.01646	-3.32193	5.27365	-3.32193	-3.32193	8.39247	-3.32193	6.74338	-3.32193	-3.32193
SRR1317898	Blood	6.42214	-3.01886	-3.32193	5.54759	-3.32193	-3.32193	8.31426	-3.32193	7.33505	-3.32193	-3.32193
SRR1420344	Blood	4.03403	-3.01995	-3.32193	3.62541	-3.32193	-3.32193	6.06985	-3.32193	6.59446	-3.32193	-3.32193
SRR1330522	Blood	6.21601	-3.02123	-3.32193	5.94272	-3.32193	-3.32193	8.80203	-3.32193	7.77869	-3.32193	-3.32193
SRR1396191	Blood	6.64032	-3.02353	-3.32193	5.85018	-3.32193	-3.32193	8.26924	-3.32193	7.24478	-3.32193	-3.32193
SRR1357781	Blood	5.55586	-3.02416	-3.32193	3.81865	-3.32193	-1.52602	6.01065	-3.32193	6.52351	-3.32193	-3.32193
SRR660957	Blood	5.90782	-3.03387	-3.32193	4.68752	-3.32193	-3.32193	8.0757	-3.32193	6.5721	-3.32193	-3.32193
SRR1334608	Blood	6.5899	-3.05669	-3.32193	6.20628	-3.32193	-3.32193	8.83479	-3.32193	7.31856	-3.32193	-3.32193
SRR1338648	Blood	6.26206	-3.05832	-3.32193	5.93045	-3.32193	-3.32193	8.81788	-3.32193	7.41774	-3.32193	-3.32193
SRR1376294	Blood	5.39194	-3.05869	-3.32193	3.90024	-3.32193	-3.32193	7.56884	-3.32193	6.71846	-2.86288	-3.32193
SRR602784	Blood	5.33501	-3.05972	-3.32193	6.27419	-3.32193	-3.32193	8.60469	-3.32193	8.13987	-3.32193	-3.32193
SRR1481351	Blood	5.88493	-3.07291	-3.32193	5.2445	-3.32193	-3.32193	7.89675	-3.32193	6.54852	-3.28208	-3.32193
SRR809619	Blood	4.88831	-3.07539	-3.32193	3.89215	-3.32193	-3.32193	6.6532	-3.32193	7.25635	-3.32193	-3.32193
SRR1478722	Blood	5.95205	-3.07815	-3.32193	5.18955	-3.32193	-3.32193	8.37552	-3.32193	7.30827	-3.32193	-3.32193
SRR615299	Blood	5.53594	-3.10841	-3.32193	3.39028	-3.32193	-3.32193	7.17041	-3.32193	6.59026	-1.85815	-3.32193
SRR659935	Blood	5.28546	-3.1186	-3.32193	3.99795	-3.32193	-3.32193	6.79058	-3.32193	6.29946	-3.32193	-3.32193
SRR1360460	Blood	5.29962	-3.13269	-3.32193	4.09723	-3.32193	-3.32193	6.64257	-3.32193	6.55586	-2.88244	-3.32193
SRR1337540	Blood	2.83345	-3.13276	-3.32193	3.68302	-3.32193	-3.32193	3.31073	-3.32193	6.52206	-2.89488	-3.32193
SRR660042	Blood	6.52299	-3.15607	-3.32193	5.90104	-3.32193	-3.32193	8.30194	-3.32193	6.5687	-1.32572	-3.32193
SRR821326	Blood	4.01157	-3.15935	-3.32193	2.86896	-3.32193	-3.32193	6.06015	-2.84522	6.77725	-2.00862	-3.32193
SRR1446850	Blood	5.30073	-3.16082	-3.32193	3.93801	-3.32193	-3.32193	7.2959	-3.32193	6.33621	-2.94299	-3.32193
SRR598172	Blood	6.16909	-3.18592	-3.32193	4.50752	-3.32193	-3.32193	7.62127	-3.32193	7.39345	-2.8832	-3.32193
SRR1331311	Blood	5.14079	-3.18626	-3.32193	3.64655	-3.32193	-3.32193	6.96933	-3.32193	6.38973	-3.32193	-3.32193
SRR1480789	Blood	6.04435	-3.19169	-3.32193	5.76547	-3.32193	-3.32193	8.48268	-3.32193	7.49235	-3.32193	-3.32193
SRR614635	Blood	4.62624	-3.20541	-3.32193	4.71247	-3.32193	-3.32193	7.68908	-3.32193	7.5155	-3.32193	-3.32193
SRR1468004	Blood	5.77695	-3.21045	-3.32193	6.22116	-3.32193	-3.32193	7.869	-3.32193	7.34218	-3.32193	-3.32193
SRR1367499	Blood	5.33455	-3.21287	-3.32193	6.32511	-3.32193	-3.32193	8.38713	-3.32193	7.78736	-3.32193	-3.32193
SRR655483	Blood	5.10149	-3.21502	-3.32193	4.09407	-3.32193	-3.32193	6.93542	-3.32193	7.10726	-3.32193	-3.32193
SRR663088	Blood	5.17184	-3.2368	-3.32193	3.5651	-3.32193	-3.32193	5.50394	-3.32193	5.65693	-3.27195	-3.32193
SRR1414559	Blood	5.15842	-3.24031	-3.32193	3.92022	-3.32193	-3.32193	6.86292	-3.32193	5.48719	-2.57502	-3.32193
SRR2170696	Blood	4.84893	-3.24095	-3.32193	3.55509	-3.32193	-3.32193	7.02493	-3.32193	6.76488	-3.32193	-3.32193
SRR1343501	Blood	5.41652	-3.24193	-3.32193	6.23114	-3.32193	-3.32193	7.61993	-3.32193	8.06427	-3.32193	-3.32193
SRR1077503	Blood	5.89363	-3.24643	-3.32193	4.67302	-3.32193	-3.32193	8.36326	-3.32193	7.10242	-3.32193	-3.32193
SRR1318005	Blood	5.56559	-3.25483	-3.32193	4.56969	-3.32193	-3.32193	6.98221	-3.32193	7.80021	-3.32193	-3.32193
SRR1331684	Blood	6.50852	-3.25511	-3.32193	5.95205	-3.32193	-3.32193	8.2882	-3.32193	7.29763	-3.32193	-3.32193
SRR1489926	Blood	6.17746	-3.26264	-3.32193	5.29472	-3.32193	-3.32193	7.95076	-3.32193	6.57611	-2.86038	-3.32193
SRR1356248	Blood	6.3823	-3.2814	-3.32193	5.78903	-3.32193	-3.32193	9.04836	-3.32193	7.17323	-3.32193	-3.32193
SRR1467431	Blood	4.11021	-3.28205	-3.32193	3.58633	-3.32193	-3.32193	6.1719	-3.32193	7.25048	-3.32193	-3.32193
SRR1333240	Blood	4.09284	-3.29654	-3.32193	5.03389	-3.32193	-3.32193	6.94943	-3.32193	7.66305	-3.32193	-3.32193
SRR1341164	Blood	4.46649	-3.29851	-3.32193	4.09674	-3.32193	-3.32193	6.57164	-3.32193	6.30073	-3.21818	-3.32193
SRR1084577	Blood	6.32616	-3.30588	-3.32193	5.57139	-3.32193	-3.32193	8.27463	-3.32193	6.86923	-2.98454	-3.32193
SRR1363611	Blood	4.60898	-3.3075	-3.32193	3.96079	-3.32193	-3.32193	6.58939	-3.32193	6.83803	-2.98616	-3.32193
SRR1453456	Blood	6.24123	-3.31207	-3.32193	6.30459	-3.32193	-3.32193	9.04878	-3.32193	7.72015	-3.32193	-3.32193
SRR818537	Blood	4.79209	-3.31374	-3.32193	6.0142	-3.32193	-3.32193	7.89899	-3.32193	8.0313	-3.32193	-3.32193
SRR659768	Blood	4.89298	-3.32193	0.759522	3.81543	-3.32193	-3.32193	6.60152	-1.01047	5.68123	0.55793	-3.32193
SRR1313514	Blood	5.08248	-3.32193	-3.32193	3.88269	-3.32193	-1.91223	7.02185	-3.32193	6.32372	-2.33003	-3.32193
SRR1365873	Blood	5.02488	-3.32193	-3.32193	3.95663	-3.32193	-3.32193	7.03915	-3.32193	6.39237	-2.37887	-3.32193
SRR1459739	Blood	4.67702	-3.32193	-3.32193	5.01718	-3.32193	-3.32193	6.50732	-3.32193	9.32264	-2.42406	-3.32193
SRR608428	Blood	6.55206	-3.32193	-3.32193	4.79014	-3.32193	-3.32193	6.68995	-3.32193	6.91365	-2.44042	-3.32193
SRR1445365	Blood	3.70868	-3.32193	-3.32193	4.51492	-3.32193	-3.32193	6.81529	-3.32193	6.89069	-2.47533	-3.32193
SRR1087654	Blood	6.10515	-3.32193	-3.32193	4.58228	-2.25078	-3.32193	8.01554	-3.32193	7.01331	-2.52045	-2.23168
SRR658033	Blood	5.1382	-3.32193	-3.32193	3.61894	-3.32193	-3.32193	6.39753	-3.32193	6.80753	-2.56971	-3.32193
SRR1451740	Blood	6.39149	-3.32193	-3.32193	5.56701	-3.32193	-3.32193	8.41865	-3.32193	6.65	-2.7263	-3.32193
SRR1362395	Blood	4.62953	-3.32193	-3.32193	4.48102	-3.32193	-3.32193	6.28847	-3.32193	7.05677	-3.00324	-3.32193
SRR1487089	Blood	5.11208	-3.32193	-3.32193	3.70859	-3.32193	-3.32193	7.06908	-3.32193	5.9706	-3.04172	-3.32193
SRR819164	Blood	6.71308	-3.32193	-3.32193	4.98988	-3.32193	-3.32193	9.13453	-3.32193	7.24583	-3.07004	-3.32193
SRR614767	Blood	5.69232	-3.32193	-2.46495	4.15287	-3.32193	-3.32193	7.49385	-2.89707	6.26508	-3.09023	-3.32193
SRR1351836	Blood	3.06116	-3.32193	-3.32193	4.24878	-3.32193	-3.32193	4.35283	-3.32193	7.80456	-3.10979	-3.32193
SRR603140	Blood	5.36857	-3.32193	-3.32193	5.11043	-3.32193	-3.32193	7.60641	-3.08981	7.12349	-3.21257	-3.32193
SRR658633	Blood	4.96335	-3.32193	-3.32193	4.3239	-3.32193	-3.32193	7.18563	-3.32193	6.92652	-3.23009	-3.32193
SRR1348181	Blood	6.71285	-3.32193	-3.32193	5.19636	-3.32193	-3.32193	8.73876	-3.19388	6.53694	-3.25775	-3.32193
SRR661553	Blood	5.41065	-3.32193	-3.32193	4.1417	-3.32193	-3.32193	6.84053	-3.32193	6.17141	-3.26388	-3.32193
SRR1318241	Blood	4.545	-3.32193	-3.32193	4.8335	-3.32193	-3.32193	7.52761	-3.32193	7.45277	-3.30596	-3.32193
SRR1069024	Blood	5.19196	-3.32193	-3.32193	5.89784	-3.32193	-3.32193	8.49439	-3.32193	8.03442	-3.32193	-3.32193
SRR1072345	Blood	5.19451	-3.32193	-3.32193	4.92464	-3.32193	-3.32193	7.43678	-3.32193	7.04866	-3.32193	-3.32193
SRR1083432	Blood	6.34662	-3.32193	-3.32193	6.05994	-3.32193	-3.32193	8.39849	-3.32193	7.65818	-3.32193	-3.32193
SRR1087487	Blood	7.04201	-3.32193	-3.32193	5.54436	-3.32193	-3.32193	9.41238	-3.32193	8.08204	-3.32193	-3.32193
SRR1088168	Blood	5.6408	-3.32193	-3.32193	5.92805	-3.32193	-3.32193	8.64704	-3.32193	8.54497	-3.32193	-3.32193
SRR1091817	Blood	5.52773	-3.32193	-3.32193	4.25067	-3.32193	-3.32193	7.3828	-2.91568	6.84761	-3.32193	-2.18263
SRR1092541	Blood	6.28283	-3.32193	-3.32193	6.03656	-3.32193	-3.32193	8.50183	-3.32193	7.4849	-3.32193	-3.32193
SRR1096571	Blood	5.70934	-3.32193	-2.49244	4.8225	-3.32193	-3.32193	8.49074	-3.32193	8.21575	-3.32193	-3.32193
SRR1099260	Blood	6.51678	-3.32193	-3.32193	6.00771	-3.32193	-3.32193	8.70378	-3.32193	7.46358	-3.32193	-3.32193
SRR1099648	Blood	4.92298	-3.32193	-3.32193	5.88377	-3.32193	-3.32193	8.19507	-3.32193	8.09288	-3.32193	-3.32193
SRR1314916	Blood	6.88325	-3.32193	-3.32193	6.10335	-3.32193	-3.32193	9.20265	-3.32193	7.12987	-3.32193	-3.32193
SRR1316015	Blood	6.47113	-3.32193	-3.32193	5.92191	-3.32193	-3.32193	9.02817	-3.32193	7.49432	-3.32193	-3.32193
SRR1319461	Blood	4.29898	-3.32193	-3.32193	3.91092	-3.32193	-3.32193	6.20496	-3.32193	6.61665	-3.32193	-3.32193
SRR1319772	Blood	5.16347	-3.32193	-3.32193	5.55739	-3.32193	-3.32193	7.66735	-3.32193	7.06406	-3.32193	-3.32193
SRR1320785	Blood	5.60491	-3.32193	-3.32193	6.09669	-3.32193	-3.32193	8.24994	-3.32193	7.67263	-3.32193	-3.32193
SRR1326536	Blood	6.65763	-3.32193	-3.32193	5.96554	-3.32193	-3.32193	8.84114	-3.32193	7.2608	-3.32193	-3.32193
SRR1326773	Blood	5.44907	-3.32193	-3.32193	4.53402	-3.32193	-3.32193	7.20114	-3.32193	7.82237	-3.32193	-3.32193
SRR1332007	Blood	5.61435	-3.32193	-3.32193	5.42704	-3.32193	-3.32193	7.59609	-3.32193	6.51594	-3.32193	-3.32193
SRR1333570	Blood	6.34451	-3.32193	-3.32193	5.43958	-3.32193	-3.32193	8.2561	-3.32193	6.7941	-3.32193	-3.32193
SRR1338055	Blood	5.74121	-3.32193	-3.32193	4.17703	-3.32193	-3.32193	7.16132	-3.32193	7.13402	-3.32193	-3.32193
SRR1339834	Blood	3.06006	-3.32193	-3.32193	3.19711	-3.32193	-3.32193	5.39031	-3.32193	7.43183	-3.32193	-3.32193
SRR1345412	Blood	5.37498	-3.32193	-3.32193	3.62601	-3.32193	-3.32193	6.81501	-3.32193	6.14702	-3.32193	-3.32193
SRR1355102	Blood	6.47011	-3.32193	-3.32193	5.61593	-3.32193	-3.32193	8.59675	-3.32193	7.46009	-3.32193	-3.32193
SRR1356553	Blood	6.52815	-3.32193	-3.32193	5.68188	-3.32193	-3.32193	9.1056	-3.32193	7.19468	-3.32193	-3.32193
SRR1357757	Blood	4.82816	-3.32193	-3.32193	3.90892	-3.32193	-3.32193	6.87005	-3.32193	6.07595	-3.32193	-3.32193
SRR1366543	Blood	5.91103	-3.32193	-3.32193	5.18259	-3.32193	-3.32193	8.00766	-3.32193	6.63249	-3.32193	-3.32193
SRR1380270	Blood	6.45974	-3.32193	-3.32193	6.21072	-3.32193	-3.32193	9.2043	-3.32193	8.1579	-3.32193	-3.32193
SRR1381435	Blood	5.73867	-3.32193	-3.32193	5.89236	-3.32193	-3.32193	8.61186	-3.32193	8.22096	-3.32193	-3.32193
SRR1381481	Blood	6.26047	-3.32193	-3.32193	6.30865	-3.32193	-3.32193	8.95328	-3.32193	8.17063	-3.32193	-3.25202
SRR1388081	Blood	5.75683	-3.32193	-3.32193	4.25569	-3.32193	-3.32193	8.23161	-3.32193	6.80565	-3.32193	-3.32193
SRR1392547	Blood	5.05334	-3.32193	-3.32193	5.03261	-3.32193	-3.32193	8.00222	-3.32193	8.05314	-3.32193	-3.32193
SRR1397673	Blood	5.77074	-3.32193	-3.32193	5.54807	-3.32193	-3.32193	8.5094	-3.32193	7.4173	-3.32193	-3.32193
SRR1398183	Blood	5.81936	-3.32193	-3.32193	3.84218	-3.32193	-3.32193	7.2975	-3.32193	6.12018	-3.32193	-3.32193
SRR1399433	Blood	5.19204	-3.32193	-3.32193	4.28489	-3.32193	-3.32193	7.41578	-3.32193	6.90804	-3.32193	-3.32193
SRR1400032	Blood	6.84451	-3.32193	-3.32193	5.77146	-3.32193	-3.32193	8.92706	-3.32193	6.86952	-3.32193	-3.32193
SRR1404401	Blood	4.87849	-3.32193	-3.32193	3.81768	-3.32193	-3.32193	6.92324	-3.17493	6.97335	-3.32193	-3.32193
SRR1407758	Blood	6.4475	-3.32193	-3.32193	6.17236	-3.32193	-3.32193	9.13266	-3.32193	7.4404	-3.32193	-3.32193
SRR1409510	Blood	6.33817	-3.32193	-3.32193	6.17248	-3.32193	-3.32193	8.72765	-3.32193	7.51977	-3.32193	-3.32193
SRR1410890	Blood	2.603	-3.32193	-3.32193	3.5125	-3.32193	-3.32193	5.389	-2.89265	7.01219	-3.32193	-3.32193
SRR1413892	Blood	6.42048	-3.32193	-3.32193	6.28044	-3.32193	-3.32193	9.27417	-3.32193	7.47478	-3.32193	-3.32193
SRR1420960	Blood	6.17327	-3.32193	-3.32193	5.9376	-3.32193	-3.32193	8.48308	-3.32193	7.68999	-3.32193	-3.32193
SRR1433044	Blood	5.14471	-3.32193	-3.32193	3.65189	-3.32193	-3.32193	7.20357	-3.32193	7.18748	-3.32193	-3.32193
SRR1433860	Blood	6.79586	-3.32193	-3.32193	5.86765	-3.32193	-3.32193	9.50328	-3.32193	7.88808	-3.32193	-3.32193
SRR1439785	Blood	5.13971	-3.32193	-3.32193	5.64051	-3.32193	-3.32193	7.79782	-3.32193	6.94047	-3.32193	-3.32193
SRR1440603	Blood	5.82152	-3.32193	-3.32193	6.08833	-3.26013	-3.112	8.22464	-3.32193	7.42295	-3.32193	-3.32193
SRR1440852	Blood	6.94653	-3.32193	-3.32193	6.83295	-3.32193	-3.32193	9.14602	-3.32193	7.60352	-3.32193	-3.32193
SRR1441975	Blood	5.653	-3.32193	-3.32193	4.87474	-3.32193	-3.32193	6.31969	-3.32193	7.38676	-3.32193	-3.32193
SRR1457375	Blood	5.43428	-3.32193	-3.32193	4.66748	-3.32193	-3.32193	6.88685	-3.32193	7.53789	-3.32193	-3.32193
SRR1457397	Blood	6.07253	-3.32193	-3.32193	5.55771	-3.32193	-3.05331	8.83769	-3.32193	7.32872	-3.32193	-3.32193
SRR1459009	Blood	6.89157	-3.32193	-3.32193	6.3924	-3.32193	-3.32193	9.33734	-3.32193	7.82998	-3.32193	-3.32193
SRR1466556	Blood	6.0467	-3.32193	-3.32193	5.87602	-3.32193	-3.32193	8.17311	-3.32193	7.56614	-3.32193	-3.32193
SRR1469614	Blood	5.54952	-3.32193	-3.32193	6.11597	-3.32193	-3.32193	8.72757	-3.32193	8.29592	-3.32193	-3.32193
SRR1470798	Blood	6.23081	-3.32193	-3.32193	5.7538	-3.32193	-3.32193	8.45167	-3.32193	7.11072	-3.32193	-3.32193
SRR1471331	Blood	6.44753	-3.32193	-3.32193	6.07407	-3.32193	-3.32193	9.01983	-3.32193	7.62525	-3.32193	-3.32193
SRR1474839	Blood	5.18716	-3.32193	-3.32193	6.01962	-3.32193	-3.32193	8.04417	-3.32193	8.51058	-3.32193	-3.32193
SRR1474863	Blood	4.89357	-3.32193	-3.32193	4.22201	-3.32193	-3.32193	7.00387	-3.32193	6.67113	-3.32193	-3.32193
SRR1476300	Blood	6.13149	-3.32193	-3.32193	6.00309	-3.32193	-3.32193	8.31332	-3.32193	7.02741	-3.32193	-3.32193
SRR1481060	Blood	4.72379	-3.32193	-3.32193	6.20062	-3.32193	-3.32193	8.41823	-3.10756	8.90172	-3.32193	-3.32193
SRR1489116	Blood	5.70086	-3.32193	-3.32193	5.50555	-3.32193	-3.32193	8.35681	-3.32193	7.32037	-3.32193	-3.32193
SRR1490115	Blood	6.07991	-3.32193	-3.32193	5.20499	-3.32193	-3.32193	8.27093	-3.32193	6.74795	-3.32193	-3.32193
SRR1490589	Blood	5.69896	-3.32193	-3.32193	6.14239	-3.32193	-3.32193	8.10547	-3.32193	6.5574	-3.32193	-3.32193
SRR1491332	Blood	5.85713	-3.32193	-3.32193	6.33153	-3.32193	-3.32193	8.20034	-3.32193	8.0588	-3.32193	-3.32193
SRR2167857	Blood	4.88529	-3.32193	-3.32193	3.39115	-2.78652	-3.32193	8.28981	-3.32193	6.40449	-3.32193	-1.18246
SRR2170864	Blood	6.04186	-3.32193	-3.32193	3.67284	-3.32193	-3.32193	7.71845	-2.93221	6.20873	-3.32193	-3.32193
SRR598725	Blood	6.24333	-3.32193	-3.32193	4.39072	-3.32193	-3.32193	8.03428	-3.32193	6.91983	-3.32193	-3.32193
SRR601038	Blood	5.28663	-3.32193	-3.32193	6.07877	-3.32193	-3.32193	8.50583	-3.32193	8.40755	-3.32193	-3.32193
SRR601335	Blood	6.49227	-3.32193	-3.32193	5.76312	-3.32193	-3.32193	9.06312	-3.32193	7.40181	-3.32193	-3.32193
SRR602034	Blood	5.87174	-3.32193	-3.32193	4.51598	-3.32193	-3.32193	8.31228	-3.32193	7.47647	-3.32193	-3.32193
SRR603421	Blood	4.2945	-3.32193	-3.32193	3.74856	-3.32193	-3.32193	5.95872	-3.32193	6.93391	-3.32193	-3.32193
SRR603472	Blood	4.18314	-3.32193	-3.32193	5.77575	-3.32193	-3.32193	7.34004	-3.32193	9.1174	-3.32193	-3.32193
SRR607018	Blood	6.09149	-3.32193	-3.32193	5.72373	-3.32193	-3.32193	8.5947	-3.32193	7.67691	-3.32193	-3.32193
SRR612190	Blood	5.52997	-3.32193	-3.32193	3.67166	-3.32193	-3.32193	7.61657	-3.32193	6.12931	-3.32193	-3.32193
SRR614167	Blood	6.31469	-3.32193	-3.32193	5.82066	-3.32193	-3.32193	9.17821	-3.32193	7.03754	-3.32193	-3.32193
SRR614179	Blood	6.16398	-3.32193	-3.32193	5.51894	-3.32193	-3.32193	8.48398	-3.29831	7.76798	-3.32193	-3.32193
SRR614960	Blood	5.65457	-3.32193	-3.32193	5.36235	-3.32193	-3.32193	7.83183	-3.32193	7.0322	-3.32193	-3.32193
SRR656071	Blood	5.59493	-3.32193	-3.32193	5.1008	-3.32193	-3.32193	7.74918	-3.32193	6.61755	-3.32193	-3.32193
SRR656958	Blood	6.16713	-3.32193	-3.32193	5.83361	-3.32193	-3.32193	8.45763	-3.32193	7.75084	-3.32193	-3.32193
SRR657115	Blood	6.79879	-3.32193	-3.32193	5.03986	-3.32193	-3.32193	8.33137	-3.32193	6.60183	-3.32193	-3.32193
SRR657480	Blood	4.71648	-3.32193	-3.32193	5.41592	-3.32193	-3.32193	7.23884	-2.89766	7.21004	-3.32193	-3.32193
SRR657707	Blood	5.06884	-3.32193	-3.32193	4.80287	-3.32193	-3.32193	7.39411	-3.32193	6.71668	-3.32193	-3.32193
SRR658501	Blood	6.07648	-3.32193	-3.32193	5.92824	-3.32193	-3.32193	8.48082	-3.32193	7.4902	-3.32193	-3.32193
SRR658681	Blood	5.57301	-3.32193	-3.32193	4.86473	-3.32193	-3.32193	7.96597	-3.32193	7.81801	-3.32193	-3.32193
SRR659875	Blood	5.52274	-3.32193	-3.32193	6.26354	-3.32193	-3.32193	8.45533	-3.32193	8.22527	-3.32193	-3.32193
SRR659971	Blood	3.16152	-3.32193	-3.32193	3.01016	-3.32193	-3.32193	5.55818	-3.32193	6.95664	-3.32193	-3.32193
SRR660378	Blood	5.97479	-3.32193	-3.28138	5.52396	-3.32193	-3.32193	8.75537	-3.32193	7.83986	-3.32193	-3.32193
SRR660871	Blood	6.00028	-3.32193	-3.32193	5.55257	-3.32193	-3.32193	8.47616	-3.32193	7.58345	-3.32193	-3.32193
SRR661084	Blood	6.14841	-3.32193	-3.32193	4.57081	-3.32193	-3.32193	7.32802	-3.32193	6.97357	-3.32193	-3.32193
SRR661577	Blood	5.55678	-3.32193	-1.97241	4.56189	-3.32193	-3.32193	6.77492	-3.32193	6.8905	-3.32193	-3.32193
SRR661913	Blood	7.11113	-3.32193	-3.32193	5.63695	-3.32193	-3.32193	8.52379	-3.32193	6.61966	-3.32193	-3.32193
SRR663585	Blood	6.78476	-3.32193	-3.32193	6.38761	-3.32193	-3.32193	8.79303	-3.32193	7.34606	-3.32193	-3.32193
SRR663609	Blood	6.64561	-3.32193	-3.32193	5.75234	-3.32193	-3.32193	8.98665	-3.32193	7.43552	-3.32193	-3.32193
SRR809283	Blood	4.96139	-3.32193	-3.32193	2.89902	-3.32193	-3.32193	6.13913	-3.32193	6.02403	-3.32193	-3.32193
SRR810595	Blood	6.63551	-3.32193	-3.32193	6.31788	-3.32193	-3.32193	8.5935	-3.32193	7.64697	-3.32193	-3.32193
SRR811491	Blood	5.53872	-3.32193	-3.32193	5.96452	-3.32193	-3.32193	7.92968	-3.32193	7.04276	-3.32193	-3.32193
SRR812177	Blood	6.01252	-3.32193	-3.32193	6.07452	-3.32193	-3.32193	8.7355	-3.32193	7.77074	-3.32193	-3.32193
SRR812461	Blood	6.27402	-3.32193	-3.32193	6.28786	-3.32193	-3.32193	8.64188	-3.32193	7.69228	-3.32193	-3.32193
SRR813019	Blood	4.36778	-3.32193	-3.32193	5.04215	-3.32193	-3.32193	7.22815	-3.32193	7.54371	-3.32193	-3.32193
SRR813339	Blood	5.67057	-3.32193	-3.32193	5.11914	-3.32193	-3.32193	8.56083	-3.32193	7.29663	-3.32193	-3.32193
SRR813935	Blood	5.78561	-3.32193	-3.32193	5.19096	-3.32193	-3.32193	7.3532	-3.32193	7.14088	-3.32193	-3.32193
SRR814363	Blood	4.54916	-3.32193	-3.32193	5.5784	-3.32193	-3.32193	7.44502	-3.32193	8.153	-3.32193	-3.32193
SRR814868	Blood	5.46462	-3.32193	-3.32193	5.24158	-3.32193	-3.32193	7.69894	-3.32193	7.09555	-3.32193	-3.32193
SRR815494	Blood	6.09484	-3.32193	-3.32193	5.45709	-3.32193	-3.32193	8.79153	-3.32193	7.35983	-3.32193	-3.32193
SRR816745	Blood	5.03093	-3.32193	-3.32193	5.71629	-3.32193	-3.32193	7.71347	-3.32193	8.29626	-3.32193	-3.32193
SRR817046	Blood	5.89566	-3.32193	-3.32193	5.02499	-3.32193	-3.32193	7.88319	-3.32193	7.15626	-3.32193	-3.32193
SRR817464	Blood	5.61826	-3.32193	-3.32193	4.90024	-3.32193	-3.32193	7.34506	-3.32193	6.37715	-3.32193	-3.32193
SRR1374270	Blood Vessel	3.69632	1.59079	0.998718	2.26267	-3.32193	-3.32193	3.52647	1.24698	5.17583	1.42566	-3.32193
SRR1339722	Blood Vessel	3.29472	-0.283172	-3.32193	2.22676	-3.32193	-3.32193	2.06108	2.88622	5.25417	0.764635	-3.32193
SRR1421444	Blood Vessel	3.47255	-1.59837	-2.71719	2.50944	-3.32193	-3.32193	2.77305	1.91164	4.56212	0.576399	-3.32193
SRR1435136	Blood Vessel	3.76394	-1.79211	-0.942769	3.00838	-3.24946	-3.10133	3.44028	0.335899	4.90579	1.95984	-3.32193
SRR1340010	Blood Vessel	3.32569	-2.02978	-1.6612	2.71712	-3.32193	-3.32193	2.25426	2.31976	4.86285	1.37699	-3.32193
SRR1070641	Blood Vessel	3.57126	-2.26339	-3.32193	2.87396	-1.7365	-2.96689	3.225	1.82384	4.34236	1.6243	-3.32193
SRR1394474	Blood Vessel	3.39456	-2.27587	-3.32193	2.31915	-1.41129	-1.17006	2.84614	0.352529	4.49723	1.21304	-3.32193
SRR1336091	Blood Vessel	3.34487	-2.46294	-3.32193	2.63409	-3.32193	-3.32193	2.61447	2.73389	4.73374	1.98139	-3.32193
SRR808044	Blood Vessel	3.05707	-2.53564	-3.32193	2.41636	-3.32193	-3.32193	2.92242	1.10423	4.90196	1.50773	-3.32193
SRR1386730	Blood Vessel	2.92451	-2.54112	-3.32193	2.40991	-3.32193	-3.32193	3.12781	0.716821	3.88697	0.931527	-3.32193
SRR1354363	Blood Vessel	2.97443	-2.55579	-3.32193	2.51582	-2.1039	-1.95578	3.14395	-0.576849	4.11738	1.18658	-3.32193
SRR1456114	Blood Vessel	3.46157	-2.66002	-3.32193	2.57853	-3.32193	-3.32193	3.54458	0.33415	4.33223	2.17902	-3.32193
SRR1328780	Blood Vessel	3.14962	-2.79022	-3.32193	2.16811	-3.32193	-3.32193	2.6523	0.734264	4.42453	2.74583	-3.32193
SRR1442630	Blood Vessel	3.43811	-2.7981	-3.32193	2.47405	-3.32193	-3.32193	2.4912	1.82934	4.64222	2.35955	-3.32193
SRR1469192	Blood Vessel	3.4797	-2.83822	-3.32193	3.057	-3.32193	-3.32193	2.59883	1.19915	4.75134	2.31309	-3.32193
SRR1325733	Blood Vessel	3.86718	-2.85796	-3.32193	2.44498	-2.09291	-2.64522	2.95593	0.457199	4.23002	2.00441	-3.32193
SRR1375756	Blood Vessel	3.96467	-2.87262	-0.834439	2.87782	-3.32193	-3.32193	3.35226	1.78377	4.75538	2.79934	-3.32193
SRR1471672	Blood Vessel	3.19554	-2.87382	-3.32193	2.82872	-2.89305	-3.32193	2.32922	0.907241	5.23148	1.81456	-3.32193
SRR1437035	Blood Vessel	3.7534	-3.00888	-3.32193	2.55217	-3.32193	-3.32193	3.08567	0.355871	4.46321	1.68195	-3.32193
SRR1311935	Blood Vessel	3.73522	-3.01302	-3.32193	2.56492	-2.12245	-3.32193	2.82767	1.09171	4.46262	1.85897	-3.32193
SRR1488388	Blood Vessel	3.60901	-3.05427	-3.32193	2.74984	-2.97728	-2.82916	2.9428	1.44262	4.49899	2.03536	-3.32193
SRR1339597	Blood Vessel	3.80785	-3.0779	-3.32193	2.83369	-3.32193	-3.32193	3.10461	1.36245	4.32548	2.74749	-3.32193
SRR1397837	Blood Vessel	3.33315	-3.09031	-3.32193	3.00538	-3.32193	-2.98449	2.83568	0.455182	4.73688	1.4432	-3.32193
SRR1500846	Blood Vessel	3.50371	-3.11407	-3.32193	2.80231	-2.4015	-1.61594	3.55091	1.39332	4.28658	1.13904	-3.32193
SRR1476863	Blood Vessel	3.44096	-3.12082	-3.32193	2.84537	-3.32193	-3.32193	2.9841	1.48924	4.55159	1.72012	-3.32193
SRR1456161	Blood Vessel	3.55583	-3.14752	-3.32193	2.49398	-3.32193	-3.32193	2.80064	1.31137	4.64873	1.87392	-3.32193
SRR1376334	Blood Vessel	3.82542	-3.15139	-3.32193	2.95631	-3.32193	-3.32193	3.28067	0.0568458	4.16834	1.60271	-3.32193
SRR1076343	Blood Vessel	3.7017	-3.16763	-3.32193	2.88978	-3.32193	-2.94252	3.29438	2.21283	4.67231	1.59968	-3.32193
SRR1391529	Blood Vessel	3.93758	-3.20052	-3.32193	2.96948	-3.32193	-3.32193	3.80694	0.446943	3.9042	1.96879	-3.32193
SRR1367005	Blood Vessel	3.60522	-3.22806	-3.32193	2.94801	-3.32193	-3.32193	2.75381	0.804622	4.70801	2.20523	-3.32193
SRR1367807	Blood Vessel	3.43542	-3.23829	-3.32193	2.96484	-3.32193	-3.32193	2.10019	1.50954	4.93596	2.57268	-3.32193
SRR1474577	Blood Vessel	3.3018	-3.26133	-3.32193	2.83167	-3.13372	-2.7632	2.49504	0.785459	4.63222	1.68584	-3.32193
SRR1082401	Blood Vessel	3.50986	-3.26371	-3.32193	2.73722	-3.32193	-3.32193	2.89091	2.08224	4.79019	1.51279	-3.32193
SRR1337684	Blood Vessel	3.35255	-3.26915	-3.32193	2.93137	-3.32193	-3.32193	2.62187	1.50623	4.74918	2.26074	-3.32193
SRR1417547	Blood Vessel	3.72036	-3.27636	-3.32193	2.712	-2.71062	-3.32193	2.88831	2.12812	4.90649	1.67155	-3.32193
SRR1439994	Blood Vessel	3.68707	-3.30469	-3.32193	2.8199	-2.69165	-2.54352	4.00682	0.574221	4.14344	0.992873	-3.32193
SRR1342002	Blood Vessel	3.79238	-3.3069	-3.32193	2.79007	-3.32193	-3.32193	3.38691	1.13466	4.97639	2.1433	-3.32193
SRR1318541	Blood Vessel	3.52525	-3.31895	-3.32193	2.43821	-3.32193	-3.32193	2.72976	-0.354019	4.30769	1.28221	-3.32193
SRR1073705	Blood Vessel	2.9639	-3.32193	-3.32193	2.57856	-2.76689	-3.32193	2.70319	1.82982	4.91002	3.28266	-3.32193
SRR663537	Blood Vessel	3.80085	-3.32193	-3.32193	2.39546	-3.32193	-3.32193	2.54652	2.31384	4.65771	3.1614	-3.32193
SRR1072031	Blood Vessel	3.43799	-3.32193	-3.32193	2.43182	-3.32193	-3.32193	2.2016	1.5149	5.06299	3.08143	-3.32193
SRR1389108	Blood Vessel	2.93375	-3.32193	-3.32193	2.60271	-2.84666	-3.32193	2.55284	1.25815	4.88899	3.07842	-3.32193
SRR819293	Blood Vessel	3.59235	-3.32193	-3.32193	2.5227	-3.32193	-3.32193	2.99973	1.40596	4.3204	3.06586	-3.32193
SRR1101373	Blood Vessel	3.10112	-3.32193	-3.32193	2.68849	-2.71407	-3.05137	2.84659	1.39398	4.53433	3.02748	-3.32193
SRR613378	Blood Vessel	3.88732	-3.32193	-3.32193	2.38197	-3.32193	-3.32193	3.10604	1.76036	4.75899	3.00468	-3.32193
SRR811357	Blood Vessel	3.83584	-3.32193	-3.32193	2.39644	-3.32193	-3.32193	2.81512	1.17563	4.72683	2.95464	-3.32193
SRR1087875	Blood Vessel	3.19544	-3.32193	-3.32193	2.53571	-2.56503	-3.32193	2.65562	1.24558	4.53309	2.94103	-3.32193
SRR1090861	Blood Vessel	3.49923	-3.32193	-3.32193	2.92115	-1.80304	-3.03343	3.21593	0.640544	4.32697	2.93506	-3.32193
SRR1101957	Blood Vessel	3.55347	-3.32193	-3.32193	2.87988	-3.32193	-3.32193	2.75254	0.461426	4.60449	2.89333	-3.32193
SRR613198	Blood Vessel	3.32166	-3.32193	-3.32193	2.06635	-3.32193	-3.32193	2.30052	1.22681	4.99148	2.86846	-3.32193
SRR809089	Blood Vessel	3.68133	-3.32193	-3.32193	2.0674	-3.28376	-3.32193	3.01232	1.91628	3.99137	2.83601	-3.32193
SRR660534	Blood Vessel	3.86459	-3.32193	-3.32193	2.28866	-1.96026	-3.32193	3.09137	2.10033	4.42672	2.82715	-3.32193
SRR1098240	Blood Vessel	3.22755	-3.32193	-3.32193	2.84161	-3.32193	-3.32193	2.39999	1.62561	5.00781	2.82424	-3.32193
SRR1403502	Blood Vessel	3.57636	-3.32193	-3.32193	2.15871	-3.32193	-3.32193	2.50665	1.97289	4.55864	2.81181	-3.32193
SRR1430111	Blood Vessel	3.92138	-3.32193	-3.32193	2.73917	-3.32193	-3.32193	2.62639	1.97378	5.07203	2.80826	-3.32193
SRR1337302	Blood Vessel	3.55916	-3.32193	-3.32193	2.35701	-3.32193	-3.32193	3.11979	0.772191	4.3852	2.79083	-3.32193
SRR663416	Blood Vessel	3.97503	-3.32193	-3.32193	2.3794	-3.32193	-3.32193	2.69795	1.16342	4.64503	2.78572	-3.32193
SRR1102418	Blood Vessel	3.16934	-3.32193	-3.32193	2.22946	-3.32193	-3.32193	2.60059	-0.265175	4.56086	2.78422	-3.32193
SRR1102393	Blood Vessel	3.3923	-3.32193	-3.32193	2.03609	-3.32193	-3.32193	2.39945	2.31156	4.68561	2.78379	-3.32193
SRR1074790	Blood Vessel	3.10256	-3.32193	-3.32193	2.43533	-3.32193	-3.32193	2.92282	0.791648	4.62873	2.77786	-3.32193
SRR1088958	Blood Vessel	3.31143	-3.32193	-3.32193	2.67461	-3.32193	-3.32193	2.52418	2.25824	4.76326	2.77428	-3.32193
SRR614407	Blood Vessel	3.44256	-3.32193	-3.32193	2.09607	-3.32193	-3.32193	2.81316	0.573935	4.7112	2.75986	-3.32193
SRR1418856	Blood Vessel	3.5606	-3.32193	-3.32193	2.87911	-3.32193	-3.32193	3.19325	1.11859	4.66091	2.75978	-3.32193
SRR1378992	Blood Vessel	3.79747	-3.32193	-3.32193	2.43993	-3.32193	-3.32193	2.7095	1.10661	4.54087	2.72881	-3.32193
SRR811964	Blood Vessel	3.38157	-3.32193	-3.32193	2.36941	-3.32193	-3.32193	2.90383	1.02003	4.66246	2.72218	-3.32193
SRR1103092	Blood Vessel	3.56396	-3.32193	-3.32193	2.8595	-3.32193	-3.32193	3.37704	0.833377	4.88392	2.70359	-3.32193
SRR1078586	Blood Vessel	3.79627	-3.32193	-3.32193	2.80342	-3.32193	-3.32193	3.21216	0.826028	4.70979	2.69172	-3.32193
SRR1085712	Blood Vessel	3.47695	-3.32193	-3.32193	2.76612	-3.32193	-3.32193	2.59414	2.10528	4.89066	2.6914	-3.32193
SRR1084816	Blood Vessel	3.26927	-3.32193	-3.32193	2.30448	-3.32193	-3.32193	2.25243	1.41538	4.87242	2.68108	-3.32193
SRR811005	Blood Vessel	3.58826	-3.32193	-3.32193	2.33974	-3.32193	-3.32193	2.74335	1.17298	4.82886	2.67346	-3.32193
SRR1086349	Blood Vessel	3.45456	-3.32193	-3.32193	2.79103	-3.32193	-3.32193	2.98907	1.33165	4.67879	2.66783	-3.32193
SRR813471	Blood Vessel	3.6642	-3.32193	-3.32193	2.70805	-3.32193	-3.32193	3.38766	0.200653	4.41799	2.65491	-3.32193
SRR658045	Blood Vessel	3.42365	-3.32193	-3.32193	2.43528	-3.32193	-3.32193	3.08641	0.918023	4.3558	2.65433	-3.32193
SRR656095	Blood Vessel	3.71371	-3.32193	-3.32193	2.36424	-3.32193	-3.32193	2.86177	1.3231	4.63044	2.65149	-3.32193
SRR1070308	Blood Vessel	3.61341	-3.32193	-3.32193	2.47596	-3.32193	-3.32193	2.75272	1.67916	4.68028	2.63406	-3.32193
SRR1396804	Blood Vessel	3.6802	-3.32193	-3.32193	2.34379	-3.32193	-3.32193	2.73098	1.61445	4.76713	2.63103	-3.32193
SRR1332816	Blood Vessel	3.32126	-3.32193	-3.32193	3.00592	-3.32193	-3.32193	2.18207	1.53871	5.16836	2.62112	-3.32193
SRR1389747	Blood Vessel	3.03909	-3.32193	-3.32193	2.4133	-3.32193	-3.32193	3.41641	0.586711	3.7228	2.61359	-3.32193
SRR1475345	Blood Vessel	3.65376	-3.32193	-3.32193	2.29488	-3.32193	-3.32193	2.15924	2.3618	4.75212	2.60617	-3.32193
SRR1499482	Blood Vessel	3.58546	-3.32193	-3.32193	2.88059	-3.32193	-3.32193	2.78	1.3917	5.04104	2.60565	-3.32193
SRR612779	Blood Vessel	3.34738	-3.32193	-3.32193	2.27615	-3.32193	-3.32193	2.46006	1.02129	4.87454	2.60492	-3.32193
SRR1480635	Blood Vessel	3.70313	-3.32193	-3.32193	2.5254	-3.32193	-3.32193	2.88674	2.33212	4.57728	2.59602	-3.32193
SRR1329575	Blood Vessel	3.24599	-3.32193	-3.32193	2.11639	-3.32193	-3.32193	2.62356	0.738557	4.14407	2.59115	-3.32193
SRR1081910	Blood Vessel	3.42098	-3.32193	-3.32193	2.21505	-2.83131	-2.85311	3.44546	1.14418	4.53418	2.5894	-3.32193
SRR1415153	Blood Vessel	3.99201	-3.32193	-3.32193	2.91062	-3.32193	-3.32193	2.69709	1.30061	5.20128	2.57755	-3.32193
SRR1311833	Blood Vessel	3.48785	-3.32193	-3.32193	2.15053	-3.32193	-3.32193	2.55662	1.46224	4.71491	2.57598	-3.32193
SRR1093458	Blood Vessel	3.48101	-3.32193	-3.32193	2.53707	-3.32193	-3.32193	2.82425	0.979391	4.67191	2.57455	-3.32193
SRR1442983	Blood Vessel	3.63331	-3.32193	-3.32193	2.72549	-3.32193	-3.32193	2.73721	1.76861	4.87364	2.5694	-3.32193
SRR655756	Blood Vessel	3.52123	-3.32193	-3.32193	1.70584	-3.32193	-3.32193	2.94473	1.65793	4.40322	2.54424	-3.32193
SRR1102443	Blood Vessel	3.7042	-3.32193	-3.32193	2.61364	-3.32193	-3.32193	2.48619	1.76428	4.59138	2.53677	-3.32193
SRR1360338	Blood Vessel	3.56389	-3.32193	-3.32193	2.60625	-3.32193	-3.32193	2.97837	0.760855	4.4448	2.52683	-3.32193
SRR1345307	Blood Vessel	3.73255	-3.32193	-3.32193	2.30606	-3.32193	-3.32193	3.14086	1.75592	4.58135	2.52498	-3.32193
SRR2170447	Blood Vessel	3.96342	-3.32193	-3.32193	1.71104	-3.32193	-3.32193	2.44145	2.96885	4.25684	2.51976	-3.32193
SRR615383	Blood Vessel	3.48316	-3.32193	-3.32193	2.15719	-3.32193	-3.32193	2.8807	0.915673	4.74515	2.51613	-3.32193
SRR615032	Blood Vessel	3.70726	-3.32193	-3.32193	2.74481	-3.32193	-3.32193	2.38036	2.95981	4.96312	2.50899	-3.32193
SRR1360235	Blood Vessel	3.79374	-3.32193	-3.32193	2.7844	-2.90345	-3.32193	2.95949	2.20476	4.49973	2.49079	-3.32193
SRR613843	Blood Vessel	3.41502	-3.32193	-3.32193	1.7556	-2.41553	-3.32193	3.5063	2.36593	3.69497	2.48972	-3.32193
SRR1365270	Blood Vessel	3.25638	-3.32193	-3.32193	2.67798	-3.32193	-3.32193	3.18958	1.35786	4.76971	2.48228	-3.32193
SRR809320	Blood Vessel	3.89224	-3.32193	-3.32193	2.66337	-3.32193	-3.32193	2.77775	0.792678	4.29159	2.4767	-3.32193
SRR659839	Blood Vessel	3.78235	-3.32193	-3.32193	2.16389	-3.32193	-3.32193	2.77189	1.61439	4.46871	2.4747	-3.32193
SRR1358539	Blood Vessel	3.80327	-3.32193	-3.32193	2.77113	-3.32193	-2.9306	3.26964	1.94548	4.716	2.47305	-3.32193
SRR1368668	Blood Vessel	3.89556	-3.32193	-3.32193	2.77828	-3.32193	-3.32193	3.04297	0.732219	4.43651	2.47141	-3.32193
SRR1325771	Blood Vessel	3.93883	-3.32193	-3.32193	2.99406	-3.32193	-3.32193	3.32409	1.10943	4.51672	2.46713	-3.32193
SRR1095840	Blood Vessel	3.35645	-3.32193	-3.32193	2.53746	-3.32193	-3.32193	2.90481	1.22999	4.70438	2.45625	-3.32193
SRR1389474	Blood Vessel	3.51053	-3.32193	-3.32193	2.52081	-3.32193	-3.32193	2.42303	0.989908	4.65768	2.4536	-3.32193
SRR1445595	Blood Vessel	3.93604	-3.32193	-3.32193	2.53922	-3.32193	-3.32193	2.60655	1.47507	4.8443	2.45122	-3.32193
SRR808914	Blood Vessel	3.53414	-3.32193	-3.32193	2.56861	-3.32193	-3.32193	3.24502	0.606057	4.08672	2.45002	-3.32193
SRR809698	Blood Vessel	3.5683	-3.32193	-3.32193	2.17747	-3.32193	-3.32193	2.89163	1.82269	4.54569	2.44985	-3.32193
SRR1334291	Blood Vessel	3.9069	-3.32193	-3.32193	2.94769	-3.32193	-3.32193	3.02028	0.761459	5.02188	2.44099	-3.32193
SRR1397971	Blood Vessel	4.05455	-3.32193	-3.32193	2.83795	-3.32193	-3.32193	3.08095	0.700452	4.4258	2.44058	-3.32193
SRR1311666	Blood Vessel	3.66466	-3.32193	-3.32193	2.69612	-3.32193	-3.32193	2.75525	1.19055	4.99252	2.4368	-3.32193
SRR1350323	Blood Vessel	3.41233	-3.32193	-3.32193	2.56735	-3.32193	-3.32193	2.90254	1.3453	4.61374	2.43652	-3.32193
SRR1311877	Blood Vessel	3.79459	-3.32193	-3.32193	3.10827	-3.32193	-3.32193	2.83293	0.798227	4.95981	2.43487	-3.32193
SRR809785	Blood Vessel	3.53593	-3.32193	-3.32193	2.73317	-3.32193	-3.27497	3.57772	0.967818	4.5237	2.43282	-3.32193
SRR1417611	Blood Vessel	3.56907	-3.32193	-3.32193	3.02857	-3.32193	-3.32193	2.2933	2.30913	5.13973	2.43277	-3.32193
SRR612604	Blood Vessel	3.26826	-3.32193	-3.32193	1.84395	-3.32193	-3.32193	2.67016	0.377728	4.83509	2.43207	-3.32193
SRR813632	Blood Vessel	3.24156	-3.32193	-3.32193	2.86451	-3.32193	-3.32193	3.11416	0.739748	4.95808	2.43168	-3.32193
SRR1439937	Blood Vessel	3.66626	-3.32193	-3.32193	2.62456	-3.32193	-3.32193	2.76657	0.796053	4.98069	2.43008	-3.32193
SRR1311348	Blood Vessel	3.78756	-3.32193	-3.32193	2.7135	-3.32193	-3.32193	2.47897	2.45367	5.08398	2.42082	-3.32193
SRR1469570	Blood Vessel	3.1822	-3.32193	-3.32193	2.43738	-3.32193	-3.32193	2.61417	1.44739	4.74588	2.41095	-3.32193
SRR612971	Blood Vessel	3.52813	-3.32193	-3.32193	2.31013	-3.32193	-3.32193	2.25826	2.80573	4.92029	2.4081	-3.32193
SRR1079404	Blood Vessel	3.69755	-3.32193	-3.32193	2.534	-3.32193	-3.32193	3.53845	1.20523	4.79271	2.40761	-3.32193
SRR1498395	Blood Vessel	3.75347	-3.32193	-3.32193	2.68223	-3.32193	-3.32193	2.63645	0.700364	4.59557	2.3985	-3.32193
SRR810273	Blood Vessel	3.49358	-3.32193	-3.32193	1.81901	-3.32193	-3.32193	2.90237	1.85816	4.52036	2.38906	-3.32193
SRR660272	Blood Vessel	3.54967	-3.32193	-3.32193	2.76491	-3.32193	-3.32193	2.94087	1.01318	4.4494	2.38762	-3.32193
SRR1399757	Blood Vessel	3.88818	-3.32193	-3.32193	2.81931	-2.74507	-2.27502	3.27315	0.66107	4.6535	2.3872	-3.32193
SRR1420582	Blood Vessel	4.00654	-3.32193	-3.32193	2.53615	-3.07065	-3.32193	2.85144	1.18063	4.81746	2.38663	-3.32193
SRR612983	Blood Vessel	3.33643	-3.32193	-3.32193	2.07431	-3.32193	-3.20275	3.10188	3.00066	4.63937	2.38648	-3.32193
SRR1084460	Blood Vessel	3.63837	-3.32193	-3.32193	2.5384	-3.32193	-3.32193	3.40716	0.653483	4.60177	2.38513	-3.32193
SRR656325	Blood Vessel	3.87998	-3.32193	-3.32193	2.14781	-3.32193	-3.32193	2.9596	1.81818	4.43311	2.38383	-3.32193
SRR1097501	Blood Vessel	3.60686	-3.32193	-3.32193	3.17419	-3.32193	-3.32193	3.30013	2.1339	4.6116	2.38184	-3.32193
SRR1452580	Blood Vessel	3.57168	-3.32193	-3.32193	2.57792	-3.32193	-3.32193	2.53357	0.512035	4.84478	2.37491	-3.32193
SRR810921	Blood Vessel	3.41328	-3.32193	-3.32193	2.0301	-3.32193	-3.32193	2.94695	1.57171	4.50415	2.37229	-3.32193
SRR613522	Blood Vessel	3.40494	-3.32193	-3.32193	2.25001	-3.32193	-3.32193	2.40023	1.33055	4.93192	2.37185	-3.32193
SRR1446436	Blood Vessel	3.48681	-3.32193	-3.32193	2.60134	-3.32193	-3.32193	2.68339	0.382328	4.785	2.37028	-3.32193
SRR1476231	Blood Vessel	3.58215	-3.32193	-3.32193	2.38064	-3.32193	-3.32193	3.00836	0.456353	4.73502	2.36654	-3.32193
SRR1466752	Blood Vessel	3.66192	-3.32193	-3.32193	2.75284	-3.32193	-3.32193	3.17677	1.00248	4.58063	2.36643	-3.32193
SRR1380375	Blood Vessel	3.95999	-3.32193	-3.32193	2.80557	-3.32193	-3.32193	3.38057	1.33473	4.42684	2.36595	-3.32193
SRR810031	Blood Vessel	3.46988	-3.32193	-3.32193	2.07365	-3.32193	-3.32193	2.61616	0.698468	4.76184	2.36501	-3.32193
SRR1368939	Blood Vessel	3.17193	-3.32193	-3.32193	1.83332	-3.32193	-3.32193	2.565	1.66567	4.69509	2.36077	-3.32193
SRR812837	Blood Vessel	3.41786	-3.32193	-3.32193	2.22798	-3.32193	-3.32193	2.74071	2.15008	4.51811	2.34712	-3.32193
SRR1099809	Blood Vessel	3.63598	-3.32193	-3.32193	2.73824	-3.32193	-3.32193	3.50994	0.813091	4.68094	2.33752	-3.32193
SRR1344010	Blood Vessel	3.64029	-3.32193	-3.32193	2.56918	-3.32193	-3.32193	2.68121	2.08844	4.68878	2.33444	-3.32193
SRR1092727	Blood Vessel	3.48932	-3.32193	-3.32193	2.64318	-3.32193	-3.32193	2.78839	1.32434	4.6441	2.33441	-3.32193
SRR1399711	Blood Vessel	3.40883	-3.32193	-3.32193	2.78953	-3.32193	-3.32193	2.90353	0.906624	5.1295	2.33137	-3.32193
SRR810201	Blood Vessel	3.32189	-3.32193	-3.32193	2.79219	-3.32193	-3.32193	2.6776	1.57611	4.76688	2.32745	-3.32193
SRR811819	Blood Vessel	3.36245	-3.32193	-3.32193	2.76123	-3.32193	-3.32193	2.615	-0.252263	4.57917	2.32003	-3.32193
SRR1375462	Blood Vessel	3.70943	-3.32193	-3.32193	2.99015	-3.32193	-3.32193	2.97631	2.16376	4.80411	2.3189	-3.32193
SRR657444	Blood Vessel	3.509	-3.32193	-3.32193	2.23704	-3.32193	-3.32193	2.18144	2.46541	4.74735	2.31434	-3.32193
SRR1379343	Blood Vessel	3.767	-3.32193	-3.32193	2.47798	-3.32193	-3.32193	2.89747	1.27265	4.62397	2.3122	-3.32193
SRR1486780	Blood Vessel	3.54443	-3.32193	-3.32193	2.66588	-2.34829	-3.32193	2.83658	0.389881	4.55718	2.31129	-3.32193
SRR811333	Blood Vessel	3.46245	-3.32193	-3.32193	2.25937	-2.82903	-3.32193	3.04184	0.863837	4.64018	2.3014	-3.32193
SRR1332488	Blood Vessel	3.46132	-3.32193	-3.32193	2.48238	-3.32193	-3.32193	2.84522	1.43214	4.85003	2.29734	-3.32193
SRR1480240	Blood Vessel	3.41249	-3.32193	-3.32193	2.99038	-3.32193	-3.17548	3.33289	0.732687	4.57679	2.29547	-3.32193
SRR1480384	Blood Vessel	3.77838	-3.32193	-3.32193	3.00376	-3.32193	-3.32193	3.64837	1.40487	4.00383	2.28974	-3.32193
SRR612551	Blood Vessel	3.8304	-3.32193	-3.32193	2.48731	-3.21585	-3.32193	3.06836	2.19358	4.5536	2.28926	-3.32193
SRR1436207	Blood Vessel	3.65814	-3.32193	-3.32193	2.77868	-3.32193	-3.32193	2.95714	1.52059	4.80428	2.28154	-3.32193
SRR1443376	Blood Vessel	3.46828	-3.32193	-3.32193	2.77768	-3.32193	-3.32193	2.5226	1.14144	4.90321	2.27342	-3.32193
SRR615371	Blood Vessel	3.75411	-3.32193	-3.32193	2.58916	-3.32193	-3.32193	3.02376	1.44736	4.6652	2.27273	-3.32193
SRR1323252	Blood Vessel	3.8523	-3.32193	-3.32193	2.59557	-3.32193	-3.32193	2.68203	1.94308	4.77817	2.27244	-3.32193
SRR1318582	Blood Vessel	4.24519	-3.32193	-3.32193	3.0022	-3.32193	-3.32193	3.01963	1.85005	4.91569	2.27229	-3.32193
SRR659389	Blood Vessel	4.11666	-3.32193	-3.32193	1.88633	-3.03252	-3.32193	3.22141	2.27881	4.02962	2.27111	-3.32193
SRR1364761	Blood Vessel	4.01556	-3.32193	-3.32193	2.69066	-3.32193	-3.32193	2.73067	1.75957	4.74299	2.26413	-3.32193
SRR813608	Blood Vessel	3.58064	-3.32193	-3.32193	2.40898	-3.32193	-3.32193	2.32694	1.31754	4.69634	2.26257	-3.32193
SRR1448140	Blood Vessel	3.74082	-3.32193	-3.32193	2.80524	-3.32193	-3.32193	2.61859	0.694456	4.94661	2.25901	-3.32193
SRR1392571	Blood Vessel	3.73957	-3.32193	-3.32193	2.72077	-3.32193	-3.32193	2.73676	2.00715	4.59596	2.25827	-3.32193
SRR1334670	Blood Vessel	3.48248	-3.32193	-3.32193	2.85018	-3.32193	-3.32193	3.33943	0.375225	4.11727	2.25749	-3.32193
SRR1358755	Blood Vessel	4.08856	-3.32193	-3.32193	2.86088	-3.32193	-3.32193	4.25453	0.0123501	3.96733	2.25688	-3.32193
SRR1377844	Blood Vessel	3.45785	-3.32193	-3.32193	2.58413	-3.32193	-3.32193	2.64363	0.80113	4.77718	2.25149	-3.32193
SRR655720	Blood Vessel	3.82898	-3.32193	-3.32193	2.2353	-3.18878	-3.32193	2.89447	1.76234	4.6406	2.2512	-3.32193
SRR818670	Blood Vessel	3.84044	-3.32193	-3.32193	2.48374	-3.32193	-3.32193	2.57847	0.74137	4.96878	2.25082	-3.32193
SRR1120318	Blood Vessel	3.84226	-3.32193	-3.32193	3.03309	-3.32193	-3.32193	3.35896	0.705943	4.7508	2.24921	-3.32193
SRR663124	Blood Vessel	3.74749	-3.32193	-3.32193	2.67416	-3.32193	-3.32193	2.78336	0.677851	4.64983	2.2467	-3.32193
SRR1102680	Blood Vessel	3.14207	-3.32193	-3.32193	1.86873	-3.32193	-3.32193	2.8759	1.07371	4.45312	2.2438	-3.32193
SRR1420728	Blood Vessel	3.69817	-3.32193	-3.32193	2.73803	-3.32193	-3.32193	3.69352	0.31497	4.57429	2.23701	-3.32193
SRR1408055	Blood Vessel	3.31881	-3.32193	-3.32193	2.52097	-2.47292	-3.13215	3.00859	0.315627	4.69361	2.23632	-3.32193
SRR1389546	Blood Vessel	3.90453	-3.32193	-3.32193	2.71466	-3.32193	-3.32193	2.92619	1.45159	4.7983	2.23146	-3.32193
SRR808152	Blood Vessel	3.48833	-3.32193	-3.32193	2.93771	-2.58723	-3.32193	2.84603	1.44577	4.78072	2.22702	-3.32193
SRR658730	Blood Vessel	3.53007	-3.32193	-3.32193	2.65976	-3.32193	-3.32193	2.62103	2.2059	4.92033	2.2211	-3.32193
SRR817094	Blood Vessel	3.40916	-3.32193	-3.32193	2.56453	-3.32193	-3.32193	2.60642	0.677403	4.75593	2.21879	-3.32193
SRR811471	Blood Vessel	3.61079	-3.32193	-3.32193	2.94463	-3.32193	-3.32193	2.99488	1.08626	4.84953	2.21469	-3.32193
SRR1091254	Blood Vessel	3.24293	-3.32193	-3.32193	2.42311	-3.32193	-3.32193	3.35774	0.775154	4.25195	2.21452	-3.32193
SRR1441335	Blood Vessel	3.19822	-3.32193	-3.32193	2.68519	-2.60258	-3.32193	2.45664	1.67052	4.77355	2.21217	-3.32193
SRR1460187	Blood Vessel	3.6965	-3.32193	-3.32193	2.64035	-3.32193	-3.32193	2.92871	0.883452	4.50708	2.20904	-3.32193
SRR1074622	Blood Vessel	3.25759	-3.32193	-3.32193	2.59592	-3.32193	-3.32193	3.25257	1.53096	4.67921	2.20454	-3.32193
SRR1328073	Blood Vessel	2.97716	-3.32193	-3.32193	2.31282	-2.60546	-3.32193	3.06395	0.948862	4.65931	2.20321	-3.32193
SRR613568	Blood Vessel	3.5007	-3.32193	-3.32193	2.63073	-3.32193	-3.32193	2.73271	1.01081	5.00731	2.20132	-3.32193
SRR1363926	Blood Vessel	3.72017	-3.32193	-3.32193	2.83534	-3.32193	-3.32193	2.22405	1.98522	5.49967	2.19204	-3.32193
SRR1398947	Blood Vessel	3.80952	-3.32193	-3.32193	2.99596	-2.79622	-3.32193	3.5735	1.82108	4.38028	2.19149	-3.32193
SRR1080148	Blood Vessel	3.61594	-3.32193	-3.32193	2.76665	-3.32193	-3.32193	3.01822	1.05356	4.63519	2.1893	-2.52818
SRR1374671	Blood Vessel	3.81963	-3.32193	-3.32193	2.90699	-3.32193	-3.32193	2.5764	2.01409	5.20191	2.18306	-3.32193
SRR1498885	Blood Vessel	3.8309	-3.32193	-3.32193	2.72616	-3.32193	-3.32193	2.31503	2.63252	4.85027	2.18089	-3.32193
SRR809755	Blood Vessel	3.98446	-3.32193	-3.32193	2.35328	-3.32193	-3.32193	3.13967	1.12794	4.22546	2.1769	-3.32193
SRR1347002	Blood Vessel	3.75284	-3.32193	-3.32193	2.55479	-3.32193	-3.32193	2.6498	1.21041	4.91223	2.17625	-3.32193
SRR1089006	Blood Vessel	3.13011	-3.32193	-3.32193	2.5719	-2.86386	-2.13077	2.63651	0.493846	4.89984	2.1748	-3.32193
SRR1355705	Blood Vessel	3.51462	-3.32193	-3.32193	2.42821	-2.60049	-2.64501	2.74684	2.6571	4.68404	2.16875	-3.32193
SRR1072749	Blood Vessel	3.48413	-3.32193	-3.32193	2.74289	-3.32193	-3.32193	3.09026	1.26408	4.52663	2.16327	-3.32193
SRR1363886	Blood Vessel	3.66326	-3.32193	-3.32193	2.75968	-3.32193	-3.32193	2.50459	2.34018	4.72911	2.16293	-3.32193
SRR1474816	Blood Vessel	4.07335	-3.32193	-3.32193	3.25324	-3.32193	-3.32193	2.25661	1.177	5.45875	2.16284	-3.32193
SRR612947	Blood Vessel	3.58496	-3.32193	-3.32193	2.56215	-3.32193	-3.32193	3.1143	1.29032	4.77208	2.16116	-3.32193
SRR1078465	Blood Vessel	3.31429	-3.32193	-3.32193	2.54865	-3.32193	-3.32193	2.75684	0.505281	4.81608	2.15876	-3.32193
SRR1081137	Blood Vessel	2.83651	-3.32193	-3.32193	2.73284	-3.32193	-3.08341	3.16996	0.988919	4.80041	2.15127	-3.32193
SRR1351410	Blood Vessel	3.80396	-3.32193	-3.32193	2.8034	-3.32193	-3.32193	2.70092	1.22693	4.75372	2.14628	-3.32193
SRR1087173	Blood Vessel	3.55764	-3.32193	-3.32193	2.65626	-3.32193	-3.32193	3.38436	0.619802	4.57866	2.14483	-3.32193
SRR1327473	Blood Vessel	3.41465	-3.32193	-3.32193	2.58972	-3.32193	-3.32193	2.57164	1.0718	4.68066	2.14348	-3.32193
SRR1381841	Blood Vessel	3.66813	-3.32193	-3.32193	2.59298	-3.32193	-3.32193	3.48563	0.706758	4.32493	2.14273	-3.32193
SRR1406582	Blood Vessel	2.96409	-3.32193	-3.32193	2.50789	-3.32193	-3.31239	2.47813	1.05078	4.55973	2.14223	-3.32193
SRR1351147	Blood Vessel	3.49602	-3.32193	-3.32193	2.49545	-3.32193	-3.32193	3.13374	0.809193	4.36967	2.14147	-3.32193
SRR660450	Blood Vessel	3.47237	-3.32193	-3.32193	2.5979	-3.32193	-3.32193	3.00427	1.49549	4.40291	2.14072	-3.32193
SRR1101808	Blood Vessel	3.48679	-3.32193	-3.32193	2.31496	-3.32193	-3.32193	3.2264	1.57682	4.67842	2.14039	-3.32193
SRR1458267	Blood Vessel	3.83827	-3.32193	-3.32193	2.72424	-3.32193	-3.32193	3.03119	0.640709	4.99182	2.13723	-3.32193
SRR656758	Blood Vessel	3.77892	-3.32193	-3.32193	2.34737	-3.32193	-3.32193	2.68163	1.93953	4.65502	2.13686	-3.32193
SRR1340183	Blood Vessel	3.78767	-3.32193	-3.32193	2.98978	-3.32193	-3.32193	3.09375	0.666364	4.70352	2.13577	-3.32193
SRR1074478	Blood Vessel	3.25665	-3.32193	-3.32193	2.7229	-3.32193	-2.95373	3.24859	0.410011	4.75467	2.13467	-3.32193
SRR1367761	Blood Vessel	3.84669	-3.32193	-3.32193	2.46953	-3.32193	-3.32193	2.86009	0.631598	4.86665	2.13404	-3.32193
SRR816565	Blood Vessel	3.39554	-3.32193	-3.32193	2.48064	-3.32193	-3.2843	3.06482	0.564302	4.57401	2.1329	-3.32193
SRR1481333	Blood Vessel	3.34397	-3.32193	-3.32193	2.25589	-3.3216	-3.32193	2.37469	-0.765859	4.86205	2.13255	-3.32193
SRR1072078	Blood Vessel	3.6955	-3.32193	-3.32193	2.67016	-3.32193	-3.09296	3.19707	0.85232	4.95159	2.13129	-3.32193
SRR1443026	Blood Vessel	3.48019	-3.32193	-3.32193	2.56319	-3.32193	-3.32193	2.97379	1.28653	4.44308	2.13126	-3.32193
SRR1086393	Blood Vessel	3.34212	-3.32193	-3.32193	2.50222	-1.18938	-3.12872	3.56222	0.787646	4.30187	2.12767	-3.32193
SRR664025	Blood Vessel	4.30981	-3.32193	-3.32193	2.07848	-3.32193	-3.32193	2.49316	2.26975	4.44185	2.12034	-3.32193
SRR661877	Blood Vessel	3.94149	-3.32193	-3.32193	2.30916	-3.32193	-3.32193	3.03642	2.58169	4.1345	2.11862	-3.32193
SRR1406457	Blood Vessel	3.37896	-3.32193	-3.32193	2.56276	-2.07679	-2.70627	3.22468	2.08008	4.61181	2.11297	-3.32193
SRR1486931	Blood Vessel	3.92035	-3.32193	-3.32193	2.69279	-3.32193	-3.32193	3.11076	1.30165	4.70311	2.11239	-3.32193
SRR1321011	Blood Vessel	3.52865	-3.32193	-3.32193	2.51553	-3.32193	-3.32193	2.49877	1.8498	5.1237	2.11	-3.32193
SRR615982	Blood Vessel	3.21966	-3.32193	-3.32193	2.25965	-3.32193	-3.32193	2.3735	0.563703	4.93044	2.10441	-3.32193
SRR1388935	Blood Vessel	3.2363	-3.32193	-3.32193	3.06137	-3.32193	-3.32193	2.62473	0.955541	5.18089	2.10301	-3.32193
SRR1315060	Blood Vessel	3.53247	-3.32193	-3.32193	2.39449	-3.32193	-3.32193	3.38041	0.0650878	4.35991	2.10051	-3.32193
SRR1093673	Blood Vessel	3.43921	-3.32193	-3.32193	2.63098	-3.02987	-3.32193	3.30174	0.285922	4.24945	2.09706	-3.32193
SRR615056	Blood Vessel	3.42935	-3.32193	-3.32193	2.31877	-3.32193	-3.01432	2.68952	2.32654	4.84114	2.08948	-3.32193
SRR1094027	Blood Vessel	3.9449	-3.32193	-3.32193	2.94799	-3.32193	-3.32193	3.22187	0.942615	4.69028	2.08617	-3.32193
SRR614695	Blood Vessel	3.11538	-3.32193	-3.32193	2.23336	-3.32193	-3.32193	2.3824	1.06343	5.23434	2.08065	-3.32193
SRR1369172	Blood Vessel	3.15762	-3.32193	-3.32193	2.59435	-3.16079	-2.16466	2.89553	-0.196668	4.55832	2.0805	-3.32193
SRR1454891	Blood Vessel	3.51635	-3.32193	-3.32193	2.25974	-3.32193	-3.32193	2.90488	0.921854	4.48937	2.08021	-3.32193
SRR1100346	Blood Vessel	3.59406	-3.32193	-3.32193	2.58656	-3.32193	-3.32193	2.38876	1.66772	4.62148	2.07943	-3.32193
SRR1470947	Blood Vessel	3.67529	-3.32193	-3.32193	2.6166	-2.24565	-3.32193	2.6856	2.32744	4.7766	2.07863	-3.32193
SRR1478744	Blood Vessel	3.81872	-3.32193	-3.32193	2.58675	-3.32193	-3.32193	2.3329	2.47259	4.86439	2.07379	-3.32193
SRR613557	Blood Vessel	3.69062	-3.32193	-3.32193	2.27671	-3.32193	-3.32193	3.00406	1.66121	4.36518	2.07281	-3.32193
SRR1095985	Blood Vessel	3.15532	-3.32193	-3.32193	2.26953	-3.32193	-3.32193	3.31359	-0.298788	4.8143	2.07083	-3.32193
SRR1380952	Blood Vessel	3.53407	-3.32193	-3.32193	2.95664	-3.32193	-3.32193	3.02982	1.62381	4.99388	2.07072	-3.32193
SRR1356597	Blood Vessel	3.62086	-3.32193	-3.32193	2.49349	-3.32193	-3.32193	2.95599	1.83442	4.80119	2.06887	-3.32193
SRR1090217	Blood Vessel	3.25357	-3.32193	-3.32193	2.23168	-3.14228	-3.32193	2.15308	1.69494	4.87997	2.06863	-3.32193
SRR1418064	Blood Vessel	4.23809	-3.32193	-3.32193	3.09296	-3.32193	-3.32193	2.96535	-0.237507	5.4051	2.06666	-3.32193
SRR1418667	Blood Vessel	3.3065	-3.32193	-3.32193	2.58048	-2.37566	-3.03489	2.68719	0.601991	4.38804	2.06301	-3.32193
SRR1376000	Blood Vessel	3.73845	-3.32193	-3.32193	2.77191	-3.32193	-3.32193	3.1444	0.54199	4.88537	2.06038	-3.32193
SRR1094430	Blood Vessel	4.03106	-3.32193	-3.32193	3.18769	-3.32193	-3.32193	3.6252	0.859985	4.6368	2.05827	-3.32193
SRR1398793	Blood Vessel	3.94302	-3.32193	-3.32193	2.39455	-3.32193	-3.32193	3.12147	0.862985	4.38731	2.0553	-3.32193
SRR1101591	Blood Vessel	3.72508	-3.32193	-3.32193	3.07702	-2.1132	-3.32193	3.34278	0.87123	4.56196	2.05175	-3.32193
SRR614035	Blood Vessel	3.47353	-3.32193	-3.32193	2.30048	-3.32193	-3.32193	2.66666	2.50652	4.89309	2.049	-3.32193
SRR1337886	Blood Vessel	3.27901	-3.32193	-3.32193	2.78954	-3.02519	-2.39163	2.76605	1.18475	5.01715	2.04499	-3.32193
SRR614335	Blood Vessel	3.36829	-3.32193	-3.32193	1.8754	-3.32193	-3.32193	2.55886	2.6384	4.45483	2.04455	-3.32193
SRR662677	Blood Vessel	3.46197	-3.32193	-3.32193	2.28004	-3.32193	-3.32193	2.88394	1.8964	4.79864	2.04396	-3.32193
SRR613903	Blood Vessel	3.49843	-3.32193	-3.32193	1.70239	-3.32193	-3.32193	3.27842	0.232041	3.83979	2.03759	-3.32193
SRR1324269	Blood Vessel	3.78962	-3.32193	-3.32193	2.69468	-3.32193	-3.32193	2.87052	0.53261	4.3752	2.03728	-3.32193
SRR1347436	Blood Vessel	3.98264	-3.32193	-3.32193	2.81571	-3.32193	-3.32193	3.09035	1.14808	4.4538	2.03256	-3.32193
SRR1459679	Blood Vessel	3.54569	-3.32193	-3.32193	2.47542	-3.32193	-3.32193	3.24527	0.593892	4.48486	2.03129	-3.32193
SRR1099189	Blood Vessel	3.62521	-3.32193	-3.32193	2.59857	-3.25259	-3.32193	3.02902	1.88867	4.62037	2.02976	-3.32193
SRR1367478	Blood Vessel	3.56528	-3.32193	-3.32193	2.50808	-2.91307	-3.32193	2.68197	1.42007	4.30399	2.02563	-3.32193
SRR1100370	Blood Vessel	3.26933	-3.32193	-3.32193	2.38495	-3.32193	-3.32193	2.53299	0.271562	4.76013	2.02367	-3.32193
SRR1078834	Blood Vessel	3.4874	-3.32193	-3.32193	2.50806	-3.32193	-3.12029	3.22726	0.872843	4.53178	2.02224	-3.32193
SRR662787	Blood Vessel	4.15614	-3.32193	-3.32193	2.76183	-3.04347	-3.32193	2.56516	2.99925	4.68944	2.02135	-3.32193
SRR1075579	Blood Vessel	3.51336	-3.32193	-3.32193	2.40331	-3.32193	-3.32193	2.97397	0.448339	4.48451	2.01929	-3.32193
SRR1335113	Blood Vessel	3.51319	-3.32193	-3.32193	2.53683	-3.32193	-3.32193	3.35338	0.897116	4.34645	2.01482	-3.32193
SRR615742	Blood Vessel	3.64539	-3.32193	-3.32193	2.07191	-3.32193	-3.32193	2.72726	0.681186	4.63652	2.01333	-3.32193
SRR2165527	Blood Vessel	3.85658	-3.32193	-3.32193	2.04073	-3.27373	-3.32193	3.16149	3.08557	3.95866	2.01119	-3.32193
SRR1403980	Blood Vessel	3.71556	-3.32193	-3.32193	2.73401	-3.32193	-3.32193	3.53763	0.739282	4.40217	2.01078	-3.32193
SRR1474351	Blood Vessel	3.54305	-3.32193	-3.32193	2.72352	-3.32193	-3.32193	2.93755	0.969322	4.37514	2.00573	-3.32193
SRR1390242	Blood Vessel	3.62046	-3.32193	-3.32193	2.67143	-3.06398	-3.17889	3.13539	-0.308822	4.45184	2.00322	-3.32193
SRR1332208	Blood Vessel	4.06406	-3.32193	-3.32193	2.90231	-3.32193	-3.32193	3.39694	0.507461	4.27225	2.00311	-3.32193
SRR1466133	Blood Vessel	3.687	-3.32193	-3.32193	2.65182	-3.32193	-3.32193	2.67966	2.57393	5.08601	2.00116	-3.32193
SRR613078	Blood Vessel	3.49451	-3.32193	-3.32193	2.29457	-3.32193	-3.32193	3.26475	1.54134	4.73715	1.99648	-3.32193
SRR1105320	Blood Vessel	3.32916	-3.32193	-3.32193	2.69406	-3.30764	-3.32193	2.67078	0.324181	4.95724	1.99633	-3.32193
SRR613939	Blood Vessel	3.12701	-3.32193	-3.32193	2.18932	-3.32193	-1.52566	3.0623	1.863	4.64164	1.99514	-3.32193
SRR817118	Blood Vessel	3.49747	-3.32193	-3.32193	2.55952	-3.32193	-3.32193	2.66012	2.12358	4.72146	1.99497	-3.32193
SRR1419062	Blood Vessel	3.83345	-3.32193	-3.32193	2.88741	-3.32193	-3.32193	3.53933	0.867318	4.47237	1.99412	-3.32193
SRR1087415	Blood Vessel	2.99404	-3.32193	-3.32193	2.62431	-3.32193	-2.53999	2.26168	0.94258	4.60354	1.99141	-3.32193
SRR1433452	Blood Vessel	3.66142	-3.32193	-3.32193	2.61637	-3.32193	-3.32193	2.76739	0.536993	5.14216	1.99019	-3.32193
SRR1490270	Blood Vessel	3.63619	-3.32193	-3.32193	2.6592	-3.32193	-3.32193	2.74307	1.01316	4.67036	1.98897	-3.32193
SRR1499873	Blood Vessel	3.59821	-3.32193	-3.32193	2.80754	-3.32193	-3.32193	2.97593	1.91074	4.71228	1.98857	-3.32193
SRR1319520	Blood Vessel	3.61557	-3.32193	-3.32193	2.67952	-2.6417	-3.30093	2.91639	1.46797	4.47358	1.98171	-3.32193
SRR1447715	Blood Vessel	3.59745	-3.32193	-3.32193	2.7194	-3.32193	-3.32193	3.05865	1.12568	4.53028	1.98162	-3.32193
SRR818999	Blood Vessel	3.80554	-3.32193	-3.32193	3.09107	-3.32193	-3.32193	4.25606	1.29084	4.4056	1.98132	-3.32193
SRR1419279	Blood Vessel	3.94919	-3.32193	-3.32193	2.82241	-3.32193	-3.32193	3.26398	0.413014	4.50058	1.97822	-3.32193
SRR1465983	Blood Vessel	4.4563	-3.32193	-3.32193	2.88974	-2.48832	-3.32193	2.77869	1.63791	4.70735	1.97807	-2.20619
SRR1451796	Blood Vessel	3.87589	-3.32193	-3.32193	2.75465	-2.3958	-3.32193	3.15971	1.53482	4.30793	1.97517	-3.32193
SRR655672	Blood Vessel	3.72761	-3.32193	-3.32193	2.61194	-3.32193	-3.32193	2.75522	1.59149	4.85138	1.96963	-3.32193
SRR808836	Blood Vessel	3.08889	-3.32193	-3.32193	2.59621	-3.32193	-3.32193	2.93775	0.839699	4.87835	1.96637	-3.32193
SRR2165323	Blood Vessel	3.33096	-3.32193	-3.32193	1.30895	-3.32193	-3.32193	3.13529	2.07868	3.68003	1.96512	-3.32193
SRR1452356	Blood Vessel	3.58985	-3.32193	-2.53372	2.31868	-3.32193	-3.32193	2.69078	1.91899	4.66856	1.96319	-3.32193
SRR1091622	Blood Vessel	3.33223	-3.32193	-3.32193	2.42261	-3.32193	-3.32193	2.6129	1.50893	5.35254	1.96275	-3.32193
SRR1080484	Blood Vessel	3.34935	-3.32193	-3.32193	2.49404	-3.32193	-3.32193	2.71061	2.34579	4.80327	1.95363	-3.32193
SRR1435442	Blood Vessel	3.84374	-3.32193	-3.32193	2.65835	-3.32193	-3.32193	3.11275	0.12855	4.47298	1.94465	-3.32193
SRR658271	Blood Vessel	3.70361	-3.32193	-3.32193	2.33946	-3.32193	-3.32193	2.6317	1.10295	4.86424	1.94274	-3.32193
SRR1406372	Blood Vessel	3.24904	-3.32193	-3.32193	2.45855	-3.32193	-3.32193	2.40594	1.89072	4.95734	1.94212	-3.32193
SRR1382591	Blood Vessel	3.52972	-3.32193	-3.32193	3.04398	-3.32193	-3.32193	3.6235	0.352582	4.411	1.94172	-3.32193
SRR1489092	Blood Vessel	3.09051	-3.32193	-3.32193	2.19924	-3.32193	-3.32193	3.39292	1.16231	3.42631	1.94148	-3.32193
SRR1413160	Blood Vessel	3.44527	-3.32193	-3.32193	2.80361	-3.32193	-3.25563	3.55775	1.2162	4.31905	1.94128	-3.32193
SRR1101669	Blood Vessel	3.16821	-3.32193	-3.32193	2.63514	-3.21079	-3.32193	3.54007	0.487289	4.54663	1.94076	-3.32193
SRR1480176	Blood Vessel	3.80768	-3.32193	-3.32193	2.82208	-3.32193	-3.32193	3.14402	0.922264	4.49701	1.9388	-3.32193
SRR1394366	Blood Vessel	3.50559	-3.32193	-3.32193	2.45481	-3.32193	-3.32193	2.74204	1.18097	4.26095	1.93382	-3.32193
SRR1499849	Blood Vessel	3.85729	-3.32193	-3.32193	2.83151	-3.32193	-3.29878	3.21462	0.157859	4.88614	1.93303	-3.32193
SRR1490447	Blood Vessel	4.04344	-3.32193	-3.32193	2.77502	-3.32193	-3.32193	2.5355	1.84672	4.94377	1.92272	-3.32193
SRR1089974	Blood Vessel	3.12539	-3.32193	-3.32193	2.23094	-3.32193	-3.32193	2.78156	0.590652	4.57101	1.92215	-3.32193
SRR1309382	Blood Vessel	3.32385	-3.32193	-3.32193	2.88147	-3.32193	-3.3049	3.50508	0.915765	4.34936	1.92116	-3.32193
SRR1454931	Blood Vessel	3.74762	-3.32193	-3.32193	2.67032	-2.84691	-3.32193	3.54655	0.536	3.99527	1.91821	-3.32193
SRR1487278	Blood Vessel	3.75894	-3.32193	-3.32193	2.44602	-3.32193	-3.32193	2.65152	0.383811	4.6454	1.91526	-3.32193
SRR1340553	Blood Vessel	3.4694	-3.32193	-3.32193	2.57166	-3.32193	-3.20005	3.72356	0.839405	3.8272	1.91483	-3.32193
SRR658621	Blood Vessel	3.19697	-3.32193	-3.32193	2.46412	-2.193	-3.04488	2.67721	2.35357	4.65341	1.91236	-3.32193
SRR1350090	Blood Vessel	3.80273	-3.32193	-3.32193	2.70228	-3.09828	-3.32193	3.68682	1.91387	4.28287	1.91189	-3.32193
SRR1351104	Blood Vessel	3.33912	-3.32193	-3.32193	2.80813	-3.27984	-3.13172	3.22365	0.669171	5.00052	1.90992	-3.26075
SRR1465440	Blood Vessel	3.89191	-3.32193	-3.32193	2.64669	-3.32193	-3.32193	2.30959	2.36596	4.95472	1.90985	-3.32193
SRR1358060	Blood Vessel	3.91262	-3.32193	-3.32193	2.88877	-3.32193	-2.40701	3.31228	0.640262	4.64379	1.90729	-3.32193
SRR1415026	Blood Vessel	3.67349	-3.32193	-3.32193	2.85831	-3.32193	-3.32193	2.64802	2.45306	5.03822	1.90589	-3.32193
SRR1474113	Blood Vessel	3.52321	-3.32193	-3.32193	2.63215	-3.32193	-3.32193	2.96766	0.409374	4.85923	1.90148	-3.32193
SRR1318920	Blood Vessel	3.21623	-3.32193	-3.32193	2.11322	-3.32193	-2.93447	4.18441	-0.233122	3.94115	1.90134	-3.32193
SRR1078903	Blood Vessel	3.4736	-3.32193	-3.32193	2.72603	-3.32193	-3.32193	2.56621	0.665067	5.00363	1.89634	-3.32193
SRR1490204	Blood Vessel	3.82548	-3.32193	-3.32193	2.84353	-3.32193	-3.32193	2.80575	-0.887214	4.7787	1.89534	-3.32193
SRR1331153	Blood Vessel	3.54704	-3.32193	-3.32193	2.90826	-3.32193	-3.32193	2.85421	1.74768	4.88871	1.89338	-3.32193
SRR1365791	Blood Vessel	3.44043	-3.32193	-3.32193	2.3087	-3.32193	-2.66344	2.5948	0.36448	4.56038	1.89276	-3.32193
SRR1442800	Blood Vessel	3.2127	-3.32193	-3.32193	2.23623	-3.32193	-3.32193	2.56022	0.715325	4.66091	1.89273	-3.32193
SRR1403589	Blood Vessel	3.54561	-3.32193	-3.32193	2.82221	-3.32193	-3.32193	2.58663	1.63866	4.71391	1.88903	-3.32193
SRR663052	Blood Vessel	3.68489	-3.32193	-3.32193	2.40071	-3.32193	-3.32193	2.59509	2.0069	4.33919	1.88869	-3.32193
SRR1406026	Blood Vessel	3.68534	-3.32193	-3.32193	2.55209	-3.32193	-3.32193	2.86925	1.7611	4.55231	1.88398	-3.32193
SRR817744	Blood Vessel	3.82443	-3.32193	-3.32193	3.02482	-3.32193	-3.32193	3.0104	1.50578	5.05994	1.88126	-3.32193
SRR818232	Blood Vessel	3.30732	-3.32193	-3.32193	2.63318	-3.32193	-3.32193	3.66185	-0.342876	4.2845	1.88019	-3.32193
SRR1454868	Blood Vessel	3.95873	-3.32193	-3.32193	2.94123	-3.32193	-3.32193	2.4407	1.11034	4.95772	1.87757	-3.32193
SRR1088437	Blood Vessel	3.36745	-3.32193	-3.32193	2.63643	-3.32193	-3.32193	2.11127	2.27243	5.10332	1.87385	-3.32193
SRR1417703	Blood Vessel	3.87483	-3.32193	-3.32193	2.7439	-3.32193	-3.32193	2.48615	1.29138	4.9685	1.8738	-3.32193
SRR1441355	Blood Vessel	3.66934	-3.32193	-3.32193	2.51506	-3.32193	-3.32193	3.37524	1.3235	4.31064	1.87006	-3.32193
SRR1101128	Blood Vessel	4.3562	-3.32193	-3.32193	3.56673	-3.32193	-3.32193	3.84078	1.23894	4.75883	1.86916	-3.32193
SRR1320712	Blood Vessel	3.32784	-3.32193	-3.32193	2.6828	-3.03882	-1.9838	2.40178	1.70027	5.27087	1.86768	-3.32193
SRR1489570	Blood Vessel	3.46373	-3.32193	-3.32193	2.56048	-3.32193	-3.32193	3.02366	1.61815	4.65957	1.85285	-3.32193
SRR1441998	Blood Vessel	3.25812	-3.32193	-3.32193	2.65466	-2.91729	-2.76917	2.89674	0.792783	4.47839	1.85195	-3.32193
SRR1470603	Blood Vessel	3.63795	-3.32193	-3.32193	2.44941	-3.32193	-3.32193	2.50647	1.25607	5.29851	1.85158	-3.32193
SRR1358520	Blood Vessel	3.95294	-3.32193	-3.32193	2.70074	-3.32193	-3.32193	2.62408	1.78504	4.62927	1.84881	-3.32193
SRR2164936	Blood Vessel	4.04696	-3.32193	-3.32193	2.03149	-3.01898	-3.32193	3.60978	2.24137	3.76474	1.84833	-3.32193
SRR1092372	Blood Vessel	3.38988	-3.32193	-3.32193	2.69836	-3.32193	-3.10116	3.2987	1.58109	4.01005	1.84299	-3.32193
SRR1475885	Blood Vessel	2.93684	-3.32193	-3.32193	1.72461	-3.32193	-3.32193	3.0984	0.0148866	3.91811	1.83841	-3.32193
SRR1359803	Blood Vessel	3.28449	-3.32193	-3.32193	2.72652	-3.32193	-3.32193	3.20344	0.868091	5.07326	1.8354	-3.32193
SRR1381733	Blood Vessel	4.23544	-3.32193	-3.32193	3.24505	-3.32193	-3.32193	4.05405	1.93235	4.18388	1.8315	-3.32193
SRR660907	Blood Vessel	3.74717	-3.32193	-3.32193	2.33926	-3.32193	-3.32193	2.42552	2.81513	4.51899	1.82601	-3.32193
SRR1466709	Blood Vessel	3.37029	-3.32193	-3.32193	2.85957	-3.32193	-3.32193	2.52506	1.50042	5.09908	1.82523	-3.32193
SRR1387494	Blood Vessel	3.54937	-3.32193	-3.32193	2.48455	-1.43498	-3.32193	3.08154	-0.355381	4.23685	1.81891	-3.32193
SRR1433131	Blood Vessel	3.40301	-3.32193	-3.32193	2.24218	-3.32193	-3.32193	3.39253	1.10316	4.2028	1.81839	-3.32193
SRR1083076	Blood Vessel	3.51562	-3.32193	-3.32193	2.9152	-3.32193	-3.32193	3.60796	0.678169	4.82064	1.818	-3.32193
SRR1395857	Blood Vessel	3.26137	-3.32193	-3.32193	2.63168	-3.32193	-3.32193	2.62418	0.600987	5.02542	1.81743	-3.32193
SRR1489438	Blood Vessel	3.58341	-3.32193	-3.32193	2.80846	-3.32193	-3.32193	2.34411	2.43393	4.83508	1.81381	-3.32193
SRR1399135	Blood Vessel	3.88139	-3.32193	-3.32193	3.16065	-3.32193	-3.32193	3.11495	1.44464	4.68682	1.81339	-3.32193
SRR1465608	Blood Vessel	3.96136	-3.32193	-3.32193	2.74679	-3.27601	-3.32193	2.85412	0.594995	4.53862	1.81312	-3.32193
SRR1400355	Blood Vessel	3.8768	-3.32193	-3.32193	2.95826	-3.32193	-3.32193	2.78352	0.758076	4.93183	1.81174	-3.32193
SRR1345523	Blood Vessel	3.52131	-3.32193	-3.32193	2.54166	-3.32193	-3.32193	2.71784	1.9634	4.78635	1.80963	-3.32193
SRR1471243	Blood Vessel	3.69331	-3.32193	-3.32193	2.70025	-3.32193	-3.32193	3.41617	1.4903	4.68781	1.79823	-3.32193
SRR615261	Blood Vessel	3.37292	-3.32193	-3.0752	2.28844	-3.32193	-2.81319	3.01598	1.54139	4.45066	1.79507	-3.32193
SRR1309403	Blood Vessel	3.85199	-3.32193	-3.32193	2.62358	-3.32193	-3.32193	2.89312	1.0002	4.63492	1.79358	-3.32193
SRR1338988	Blood Vessel	3.73394	-3.32193	-3.32193	2.9486	-3.32193	-3.32193	2.50684	2.17763	4.82732	1.79183	-3.32193
SRR1098405	Blood Vessel	3.20468	-3.32193	-3.32193	2.57419	-3.32193	-3.32193	2.90645	0.530512	4.90566	1.79089	-2.29103
SRR1470727	Blood Vessel	3.78594	-3.32193	-3.32193	2.78645	-3.32193	-3.32193	3.07636	1.32691	4.47677	1.79008	-3.32193
SRR1083604	Blood Vessel	3.12514	-3.32193	-3.32193	2.6631	-2.0308	-3.32193	2.84664	0.556627	4.66109	1.78891	-3.32193
SRR657833	Blood Vessel	3.86075	-3.32193	-3.32193	2.55872	-2.79506	-3.32193	2.96835	0.740601	4.62868	1.78826	-3.32193
SRR810413	Blood Vessel	3.28342	-3.32193	-3.32193	2.41376	-3.32193	-3.32193	2.76019	2.54364	4.8779	1.78774	-3.32193
SRR1488017	Blood Vessel	3.70898	-3.32193	-3.32193	3.0577	-3.32193	-3.32193	3.13952	1.39181	4.71543	1.78664	-3.32193
SRR815092	Blood Vessel	3.55577	-3.32193	-3.32193	2.73411	-3.32193	-3.32193	3.05063	0.608022	4.57774	1.78497	-3.32193
SRR1474277	Blood Vessel	3.88126	-3.32193	-2.16217	2.68468	-3.32193	-3.32193	2.8952	0.998785	5.06383	1.78441	-3.32193
SRR612287	Blood Vessel	3.44545	-3.32193	-3.32193	2.47804	-3.32193	-3.32193	2.40805	2.79199	5.02229	1.78436	-3.32193
SRR1465587	Blood Vessel	3.48079	-3.32193	-3.32193	3.01386	-3.32193	-3.32193	2.96453	0.415548	4.49545	1.78146	-3.32193
SRR1334419	Blood Vessel	3.50771	-3.32193	-3.32193	2.89573	-2.15432	-3.32193	2.69665	2.28045	4.73342	1.78013	-3.32193
SRR1361415	Blood Vessel	3.93989	-3.32193	-3.32193	2.77476	-3.32193	-3.32193	2.8155	2.33698	4.85994	1.77595	-3.32193
SRR1457792	Blood Vessel	3.84765	-3.32193	-3.32193	2.90266	-3.03793	-2.88981	2.82792	1.18881	4.61692	1.77561	-3.32193
SRR1352870	Blood Vessel	3.48412	-3.32193	-3.32193	2.57628	-3.32193	-3.32193	3.19252	-0.463212	4.85173	1.77523	-3.32193
SRR1401491	Blood Vessel	3.49344	-3.32193	-3.32193	2.33868	-3.32193	-3.32193	2.6795	1.97227	4.84963	1.77309	-3.32193
SRR1329624	Blood Vessel	3.59343	-3.32193	-3.32193	2.52608	-3.32193	-3.00114	3.60317	0.787035	4.18439	1.77088	-3.32193
SRR1345454	Blood Vessel	3.50386	-3.32193	-3.32193	2.44943	-3.32193	-3.32193	2.83653	1.24106	4.00721	1.7687	-3.32193
SRR1404105	Blood Vessel	3.34481	-3.32193	-3.32193	2.70546	-3.32193	-3.32193	2.6846	0.982751	4.89977	1.76707	-3.32193
SRR1086611	Blood Vessel	3.79706	-3.32193	-3.32193	2.61288	-3.32193	-3.32193	2.75417	1.47637	4.692	1.76486	-3.32193
SRR1401122	Blood Vessel	3.5997	-3.32193	-3.32193	2.73757	-2.80359	-3.32193	2.9072	1.87824	4.78401	1.76422	-3.32193
SRR1417873	Blood Vessel	3.77805	-3.32193	-3.32193	2.73892	-3.32193	-3.32193	2.18067	1.14144	5.14317	1.75987	-3.32193
SRR1327933	Blood Vessel	3.76378	-3.32193	-3.32193	2.72007	-3.32193	-3.08281	2.93102	0.848663	4.67515	1.75866	-3.32193
SRR1413584	Blood Vessel	4.11062	-3.32193	-3.32193	2.9337	-3.32193	-3.32193	3.15617	1.22892	4.89787	1.75857	-3.32193
SRR1385319	Blood Vessel	3.81234	-3.32193	-3.32193	2.64273	-2.53754	-3.32193	3.92966	0.193287	3.6313	1.75655	-3.32193
SRR1321570	Blood Vessel	3.59599	-3.32193	-3.32193	2.45568	-3.32193	-3.32193	2.78384	1.70257	4.4916	1.75358	-3.32193
SRR808351	Blood Vessel	3.59315	-3.32193	-3.32193	2.86274	-3.32193	-3.32193	3.0357	1.89869	4.73266	1.75325	-3.32193
SRR1432106	Blood Vessel	3.74396	-3.32193	-3.32193	2.74123	-3.32193	-3.32193	2.27456	2.24478	4.90518	1.75043	-3.32193
SRR1069376	Blood Vessel	3.69311	-3.32193	-3.32193	2.74135	-3.32193	-3.32193	3.18725	1.35267	4.66204	1.74931	-3.32193
SRR1418581	Blood Vessel	3.33653	-3.32193	-3.32193	2.55598	-3.32193	-2.44077	2.67022	1.46302	4.54334	1.74558	-3.32193
SRR1317513	Blood Vessel	3.56641	-3.32193	-3.32193	2.59838	-3.32193	-3.32193	3.12743	0.607056	4.27433	1.74456	-3.32193
SRR812673	Blood Vessel	3.9723	-3.32193	-3.32193	3.12513	-3.32193	-3.32193	3.60026	1.94445	4.07836	1.74347	-3.32193
SRR1431326	Blood Vessel	3.59136	-3.32193	-3.32193	2.94883	-3.22204	-3.32193	3.24803	0.698855	4.53357	1.74286	-3.32193
SRR658362	Blood Vessel	4.12782	-3.32193	-3.32193	2.57601	-3.32193	-3.32193	3.18032	2.29532	4.12327	1.74175	-3.32193
SRR1415547	Blood Vessel	3.52115	-3.32193	-2.89604	3.31367	-3.32193	-3.32193	2.89438	1.37837	4.71043	1.73825	-3.32193
SRR1320827	Blood Vessel	4.18134	-3.32193	-3.32193	2.99937	-3.32193	-3.32193	3.71459	0.851226	4.06879	1.73479	-3.32193
SRR657623	Blood Vessel	3.62357	-3.32193	-3.32193	2.30715	-3.32193	-3.32193	2.46483	2.12514	4.6889	1.73324	-3.32193
SRR1419476	Blood Vessel	3.94384	-3.32193	-2.71028	2.83903	-3.14388	-3.32193	3.58822	0.0911849	4.39917	1.7328	-3.32193
SRR1480431	Blood Vessel	3.25262	-3.32193	-3.32193	2.40281	-3.32193	-3.32193	2.94697	1.39931	4.41089	1.73177	-3.32193
SRR1336593	Blood Vessel	3.73002	-3.32193	-3.32193	2.80032	-3.32193	-3.32193	3.59854	1.41986	4.218	1.72733	-3.32193
SRR614719	Blood Vessel	3.45846	-3.32193	-3.32193	2.64384	-3.32193	-3.28019	2.9802	1.82224	4.87329	1.72408	-3.32193
SRR662823	Blood Vessel	3.97564	-3.32193	-3.32193	2.44748	-3.32193	-3.32193	2.39924	3.23964	4.47691	1.72157	-3.32193
SRR1401164	Blood Vessel	2.88239	-3.32193	-3.32193	2.06369	-2.88319	-3.32193	2.75554	0.940295	4.79515	1.72058	-3.32193
SRR1070111	Blood Vessel	3.28569	-3.32193	-3.32193	2.4987	-3.32193	-3.32193	3.4165	0.95516	4.45073	1.71866	-3.32193
SRR1319443	Blood Vessel	3.35049	-3.32193	-3.32193	2.66997	-3.04966	-3.32193	3.2142	-0.0543938	4.33149	1.71566	-3.32193
SRR1086959	Blood Vessel	3.58997	-3.32193	-3.32193	2.72949	-3.32193	-3.32193	2.59805	1.02239	4.6899	1.71245	-3.32193
SRR1086820	Blood Vessel	3.14426	-3.32193	-3.32193	1.9458	-2.30836	-3.00823	2.42418	1.19434	4.66099	1.71147	-3.32193
SRR1440541	Blood Vessel	3.82772	-3.32193	-3.32193	2.33249	-3.32193	-3.32193	2.4032	2.18085	4.81394	1.71039	-3.32193
SRR1454761	Blood Vessel	3.61624	-3.32193	-3.32193	2.64603	-3.32193	-3.32193	2.41984	1.56602	4.71898	1.70444	-3.32193
SRR1435330	Blood Vessel	3.59629	-3.32193	-3.32193	2.84343	-3.32193	-3.32193	3.0161	0.196463	4.94177	1.70068	-3.32193
SRR1479014	Blood Vessel	3.37682	-3.32193	-3.32193	2.75005	-2.39271	-3.32193	2.8207	2.13186	4.6605	1.69712	-2.95857
SRR809831	Blood Vessel	3.89024	-3.32193	-3.32193	2.74266	-3.05137	-3.32193	3.35839	0.751255	4.20319	1.69577	-3.32193
SRR1081519	Blood Vessel	3.68559	-3.32193	-3.32193	2.78756	-3.03275	-3.32193	3.26872	0.212656	4.06181	1.6957	-3.32193
SRR1392593	Blood Vessel	3.6786	-3.32193	-3.32193	2.53732	-3.32193	-3.32193	2.83151	1.24555	4.715	1.69386	-3.32193
SRR1500977	Blood Vessel	3.83356	-3.32193	-3.32193	2.85865	-3.32193	-3.32193	2.96119	1.22513	4.64893	1.6919	-3.32193
SRR1120384	Blood Vessel	3.91788	-3.32193	-3.32193	3.34863	-3.32193	-3.32193	3.95182	1.38802	4.66122	1.69188	-3.32193
SRR1456274	Blood Vessel	3.29624	-3.32193	-3.32193	2.44761	-3.32193	-3.03609	3.45195	0.0446065	3.84103	1.68566	-3.32193
SRR1489461	Blood Vessel	3.64057	-3.32193	-3.32193	2.7298	-3.32193	-3.32193	2.79245	0.427448	4.845	1.68225	-3.32193
SRR1313831	Blood Vessel	3.73178	-3.32193	-3.32193	2.82506	-3.32193	-2.84422	3.48155	0.3717	4.1171	1.67814	-3.32193
SRR1317040	Blood Vessel	3.37617	-3.32193	-3.32193	2.76033	-3.32193	-2.83271	2.96355	1.26328	5.10658	1.67578	-3.32193
SRR1387379	Blood Vessel	3.7614	-3.32193	-3.32193	2.838	-3.32193	-3.32193	2.54963	1.87001	4.74948	1.67135	-3.32193
SRR1408727	Blood Vessel	3.36033	-3.32193	-3.32193	2.55574	-3.32193	-3.32193	2.626	1.84683	4.79424	1.67129	-3.32193
SRR1319485	Blood Vessel	3.64904	-3.32193	-3.32193	2.95407	-3.32193	-3.32193	3.17184	1.68793	4.73224	1.67051	-3.32193
SRR612359	Blood Vessel	3.63568	-3.32193	-3.32193	2.57134	-3.32193	-3.32193	2.98961	0.948098	4.67919	1.66922	-3.32193
SRR612299	Blood Vessel	3.28352	-3.32193	-3.32193	2.17063	-3.32193	-3.0401	2.83978	-0.862645	4.49012	1.66623	-3.32193
SRR1376640	Blood Vessel	3.61127	-3.32193	-3.32193	2.74714	-2.93533	-3.32193	3.25245	1.22337	4.40234	1.66536	-3.32193
SRR1414079	Blood Vessel	3.61704	-3.32193	-3.32193	2.65103	-3.32193	-3.32193	2.91255	1.20729	4.70953	1.66474	-3.32193
SRR1098450	Blood Vessel	3.46781	-3.32193	-3.32193	2.11058	-3.32193	-3.32193	2.84385	0.678053	4.55342	1.66252	-3.32193
SRR1396877	Blood Vessel	3.56658	-3.32193	-3.32193	2.63299	-3.32193	-3.32193	3.38065	0.34427	4.12314	1.66163	-3.32193
SRR1488133	Blood Vessel	3.71431	-3.32193	-3.32193	2.40511	-3.32193	-3.32193	2.66373	0.945788	5.01589	1.65979	-3.32193
SRR1435982	Blood Vessel	3.40984	-3.32193	-3.32193	2.72538	-3.32193	-3.32193	2.79173	1.33274	4.76645	1.65495	-3.32193
SRR655301	Blood Vessel	4.17889	-3.32193	-3.32193	2.85122	-3.32193	-3.32193	2.76767	1.39116	4.45404	1.6543	-3.32193
SRR1498354	Blood Vessel	3.81297	-3.32193	-3.32193	2.99001	-3.32193	-3.32193	4.01343	0.976159	4.59178	1.65213	-3.32193
SRR1084626	Blood Vessel	3.6815	-3.32193	-3.32193	2.69361	-3.32193	-3.32193	3.03316	1.5327	4.71315	1.65169	-3.32193
SRR1407492	Blood Vessel	3.55352	-3.32193	-3.32193	2.91772	-3.32193	-3.32193	2.62775	1.19077	4.98748	1.64795	-3.32193
SRR808752	Blood Vessel	3.54414	-3.32193	-3.32193	2.73656	-3.16331	-3.32193	3.35303	1.04179	4.79079	1.64688	-3.32193
SRR655804	Blood Vessel	3.36111	-3.32193	-3.32193	1.90899	-3.32193	-3.32193	3.42306	1.07329	4.22314	1.64543	-3.32193
SRR1094336	Blood Vessel	3.24534	-3.32193	-3.32193	2.62035	-3.32193	-3.32193	3.07423	1.39023	4.50255	1.63256	-3.32193
SRR1079023	Blood Vessel	3.77762	-3.32193	-3.32193	2.95919	-3.32193	-3.32193	3.21832	0.914846	4.60117	1.63123	-3.32193
SRR614467	Blood Vessel	3.72744	-3.32193	-3.32193	2.37936	-3.32193	-3.32193	2.62999	2.83445	4.84857	1.62255	-3.32193
SRR808496	Blood Vessel	3.58956	-3.32193	-1.91941	2.58297	-2.51317	-3.06548	3.54158	1.6896	4.16754	1.61738	-3.32193
SRR1310094	Blood Vessel	3.70931	-3.32193	-3.32193	2.56823	-3.32193	-3.32193	2.57486	1.41728	4.58749	1.6154	-3.32193
SRR821388	Blood Vessel	3.78529	-3.32193	-3.32193	2.56776	-3.32193	-2.76174	2.60912	0.850115	4.53973	1.60836	-3.32193
SRR1091890	Blood Vessel	3.06497	-3.32193	-3.32193	2.55414	-3.32193	-3.32193	2.56754	1.00823	5.05699	1.60742	-3.32193
SRR1337155	Blood Vessel	3.77739	-3.32193	-3.32193	2.5428	-3.10241	-3.32193	3.90596	0.693188	4.23325	1.60519	-3.32193
SRR1090881	Blood Vessel	3.34708	-3.32193	-3.32193	2.69467	-3.32193	-3.32193	3.17527	0.591329	4.72161	1.60187	-3.32193
SRR614887	Blood Vessel	3.53796	-3.32193	-3.32193	2.50999	-3.32193	-3.32193	3.45798	0.0364754	4.53348	1.60015	-3.32193
SRR1389157	Blood Vessel	3.25654	-3.32193	-3.32193	2.41653	-3.32193	-3.32193	2.77907	0.293664	4.82823	1.59198	-3.32193
SRR810367	Blood Vessel	3.41831	-3.32193	-3.32193	2.79948	-3.32193	-3.32193	3.10295	1.68088	4.72744	1.59127	-3.32193
SRR1407386	Blood Vessel	3.41714	-3.32193	-3.32193	2.86025	-3.32193	-3.32193	3.32451	0.366702	4.24058	1.59084	-3.32193
SRR1354071	Blood Vessel	3.85032	-3.32193	-3.32193	3.06611	-3.32193	-3.32193	3.56059	0.928008	4.6353	1.59048	-3.32193
SRR1394125	Blood Vessel	3.485	-3.32193	-3.32193	2.70137	-3.32193	-3.32193	2.91943	0.779307	4.89076	1.58901	-3.32193
SRR1380231	Blood Vessel	3.98527	-3.32193	-3.32193	3.10708	-3.32193	-3.32193	3.33013	0.894832	4.87596	1.58854	-3.32193
SRR1398207	Blood Vessel	3.46319	-3.32193	-3.32193	3.06335	-3.32193	-3.32193	3.94046	-0.217999	4.3502	1.5841	-3.32193
SRR1332993	Blood Vessel	3.52036	-3.32193	-3.32193	2.74919	-3.32193	-3.32193	3.19808	1.33825	4.52692	1.58278	-3.32193
SRR1399821	Blood Vessel	2.79357	-3.32193	-3.32193	2.46516	-3.1687	-2.1461	3.02296	1.02957	4.06714	1.58215	-3.32193
SRR1331818	Blood Vessel	3.80265	-3.32193	-3.32193	2.65359	-3.32193	-3.32193	2.65734	2.45503	4.66003	1.57921	-3.32193
SRR1472998	Blood Vessel	3.68948	-3.32193	-3.32193	2.55448	-2.37778	-2.6447	3.32748	1.34382	4.28742	1.57895	-3.32193
SRR1353480	Blood Vessel	3.26405	-3.32193	-3.32193	2.58271	-3.32193	-3.32193	2.3967	2.1245	4.89002	1.57765	-3.32193
SRR814747	Blood Vessel	3.35071	-3.32193	-3.32193	2.44312	-3.32193	-3.32193	2.59766	1.80413	4.86497	1.57515	-3.32193
SRR1444893	Blood Vessel	3.91763	-3.32193	-3.32193	2.95792	-2.98776	-3.32193	3.52328	1.67195	4.44905	1.57184	-3.32193
SRR1445856	Blood Vessel	3.69399	-3.32193	-3.32193	3.14871	-3.32193	-3.32193	3.83551	0.812854	4.54702	1.56687	-3.32193
SRR1457354	Blood Vessel	3.60957	-3.32193	-3.32193	3.03239	-3.32193	-3.32193	2.17532	1.08281	5.24058	1.56592	-3.32193
SRR1384692	Blood Vessel	3.54645	-3.32193	-3.32193	2.93533	-3.32193	-3.32193	2.36357	2.72668	5.11517	1.56486	-3.32193
SRR654850	Blood Vessel	4.31369	-3.32193	-3.2494	3.23108	-3.32193	-3.32193	4.3639	1.40094	4.48264	1.56388	-3.32193
SRR1307997	Blood Vessel	3.66452	-3.32193	-3.32193	2.69384	-3.32193	-3.32193	2.83799	1.15349	4.44645	1.5637	-3.32193
SRR1400530	Blood Vessel	3.36612	-3.32193	-3.32193	2.93874	-3.32193	-3.32193	2.48077	1.85891	4.96437	1.56247	-3.32193
SRR613006	Blood Vessel	3.50859	-3.32193	-3.32193	2.00602	-3.32193	-3.32193	2.44362	1.40515	4.74381	1.56029	-3.32193
SRR663185	Blood Vessel	3.95428	-3.32193	-3.32193	2.54349	-3.32193	-3.32193	2.78033	2.97151	4.57315	1.56	-3.32193
SRR1309898	Blood Vessel	3.07771	-3.32193	-3.32193	2.90125	-3.32193	-3.32193	2.42584	0.884022	4.56546	1.55777	-3.32193
SRR1458314	Blood Vessel	3.76057	-3.32193	-3.32193	3.32666	-3.32193	-3.32193	3.3698	2.03794	4.51178	1.55602	-3.32193
SRR1465092	Blood Vessel	3.77008	-3.32193	-3.32193	2.48231	-3.32193	-3.32193	3.08339	1.54261	4.62836	1.55156	-3.32193
SRR1453950	Blood Vessel	3.64543	-3.32193	-3.32193	2.88304	-3.32193	-3.32193	2.78088	1.02446	4.61731	1.55026	-3.32193
SRR1353136	Blood Vessel	3.77631	-3.32193	-3.32193	3.03661	-3.32193	-3.32193	2.60401	1.32409	5.10891	1.54925	-3.32193
SRR1476881	Blood Vessel	3.7152	-3.32193	-3.32193	2.83477	-3.32193	-3.32193	3.22533	1.11527	4.71039	1.54377	-3.32193
SRR1085159	Blood Vessel	3.02882	-3.32193	-3.32193	2.87264	-3.32193	-3.32193	3.74759	-0.023084	4.63139	1.54031	-3.32193
SRR1082283	Blood Vessel	3.32636	-3.32193	-0.499602	2.00874	-3.32193	-3.32193	3.02579	1.29925	4.39521	1.53312	-3.32193
SRR1418001	Blood Vessel	3.96975	-3.32193	-3.32193	3.02871	-3.32193	-3.32193	2.65874	1.21979	5.1368	1.5329	-3.32193
SRR1395914	Blood Vessel	3.38641	-3.32193	-3.32193	2.69365	-2.32874	-2.66604	3.69554	-0.161992	4.53509	1.53087	-3.32193
SRR1421262	Blood Vessel	3.75859	-3.32193	-3.32193	2.75575	-3.32193	-3.32193	3.35247	0.843502	4.54275	1.52607	-3.32193
SRR1356266	Blood Vessel	3.45235	-3.32193	-3.32193	2.4326	-2.24348	-1.95785	3.27365	0.405579	3.86737	1.52247	-2.22439
SRR1071543	Blood Vessel	3.26058	-3.32193	-3.32193	2.47381	-3.32193	-2.1404	3.29231	1.56569	4.56351	1.52217	-3.32193
SRR1071644	Blood Vessel	3.79603	-3.32193	-3.32193	2.75597	-3.32193	-3.32193	3.35705	-0.375646	4.61893	1.52016	-3.32193
SRR1444541	Blood Vessel	3.59453	-3.32193	-3.32193	2.79951	-3.32193	-3.32193	3.35705	1.03812	4.58132	1.51917	-3.32193
SRR1332928	Blood Vessel	3.72507	-3.32193	-3.32193	3.07453	-3.32193	-3.32193	2.91127	1.93068	4.53684	1.51593	-3.32193
SRR1073923	Blood Vessel	3.57249	-3.32193	-3.32193	2.6666	-3.32193	-3.32193	2.49875	2.37721	4.84637	1.51494	-3.32193
SRR1384754	Blood Vessel	4.01602	-3.32193	-3.32193	2.57304	-3.32193	-3.16746	2.61844	1.14038	4.60343	1.51487	-3.32193
SRR812625	Blood Vessel	3.22206	-3.32193	-3.32193	2.42872	-3.32193	-3.32193	3.00161	1.7132	4.9993	1.51454	-3.32193
SRR1365598	Blood Vessel	3.40631	-3.32193	-3.32193	2.76714	-3.32193	-3.32193	2.72045	1.51791	4.45833	1.50959	-3.32193
SRR1389278	Blood Vessel	3.63518	-3.32193	-3.32193	2.86554	-3.32193	-3.32193	2.62975	2.49747	4.64125	1.50553	-3.32193
SRR820049	Blood Vessel	3.87818	-3.32193	-3.32193	2.9865	-3.32193	-3.28313	3.32491	1.44725	4.64178	1.50364	-3.32193
SRR1420832	Blood Vessel	3.21652	-3.32193	-3.32193	2.52215	-3.31058	-3.32193	2.51994	2.29499	4.7552	1.4987	-3.32193
SRR1089713	Blood Vessel	3.43678	-3.32193	-3.32193	2.7993	-3.32193	-3.32193	3.65693	0.497962	4.51788	1.49574	-3.32193
SRR1413223	Blood Vessel	3.24359	-3.32193	-3.32193	2.64078	-2.90755	-3.32193	3.84698	0.166644	4.10015	1.49284	-3.32193
SRR1379324	Blood Vessel	3.13586	-3.32193	-3.32193	2.60927	-3.25412	-2.52103	2.96531	0.701209	4.19548	1.48744	-3.32193
SRR1419760	Blood Vessel	3.73502	-3.32193	-3.32193	2.78642	-3.32193	-3.32193	2.80177	0.881139	4.61832	1.48695	-3.32193
SRR1341983	Blood Vessel	3.51912	-3.32193	-3.32193	2.78068	-3.32193	-3.32193	2.8617	1.54117	4.88794	1.48489	-3.32193
SRR1475044	Blood Vessel	3.21837	-3.32193	-3.32193	2.30128	-3.32193	-3.32193	2.74099	1.22007	4.65431	1.48175	-3.32193
SRR1316151	Blood Vessel	3.21744	-3.32193	-3.32193	2.56497	-3.32193	-3.32193	3.09389	1.52298	4.08082	1.48097	-3.32193
SRR807567	Blood Vessel	2.80339	-3.32193	-3.32193	2.39027	-2.84869	-3.32193	4.83474	2.22551	3.85556	1.47907	-3.32193
SRR1485499	Blood Vessel	3.41438	-3.32193	-3.32193	2.5549	-3.32193	-3.32193	2.472	2.13683	5.11828	1.47879	-3.32193
SRR1359214	Blood Vessel	3.43426	-3.32193	-3.32193	2.50468	-3.32193	-3.32193	2.38962	2.10353	4.63058	1.46719	-3.32193
SRR1396840	Blood Vessel	3.31012	-3.32193	-3.32193	2.32335	-2.25274	-3.32193	3.39212	0.438294	3.43639	1.46501	-3.32193
SRR1320424	Blood Vessel	3.60674	-3.32193	-3.32193	2.51044	-3.32193	-3.32193	2.63357	1.98716	4.80831	1.4616	-3.32193
SRR1081473	Blood Vessel	3.66355	-3.32193	-3.32193	2.90954	-3.32193	-3.32193	3.07395	1.75077	4.5853	1.46067	-3.32193
SRR1101397	Blood Vessel	3.5931	-3.32193	-3.32193	2.73828	-3.32193	-2.50281	2.92547	1.38802	4.66856	1.45732	-3.32193
SRR1364013	Blood Vessel	3.15983	-3.32193	-3.32193	2.30711	-3.32193	-3.32193	2.99644	1.54934	4.49744	1.45685	-3.32193
SRR1089375	Blood Vessel	3.7148	-3.32193	-3.32193	2.67676	-3.32193	-3.32193	3.17312	1.56162	4.70987	1.45603	-3.32193
SRR1088606	Blood Vessel	3.13658	-3.32193	-3.32193	2.25062	-2.5728	-2.16164	3.63806	1.13279	3.95485	1.45582	-3.32193
SRR1353262	Blood Vessel	3.35972	-3.32193	-3.32193	3.03525	-3.32193	-3.32193	2.85337	1.21507	5.12406	1.45187	-3.32193
SRR1345715	Blood Vessel	3.32843	-3.32193	-3.32193	2.53285	-3.32193	-2.42995	2.61744	0.0137786	4.27817	1.44993	-3.32193
SRR1088217	Blood Vessel	3.08545	-3.32193	-3.32193	2.44838	-3.32193	-3.32193	4.0387	-0.767867	4.43351	1.44549	-3.32193
SRR1458243	Blood Vessel	3.27767	-3.32193	-3.32193	2.40768	-1.93395	-2.37078	3.3871	-0.111233	4.41638	1.43381	-3.32193
SRR1499371	Blood Vessel	3.66303	-3.32193	-3.32193	2.6748	-2.64176	-3.32193	3.14128	1.2731	4.10793	1.42841	-3.32193
SRR1353028	Blood Vessel	3.49817	-3.32193	-3.32193	2.61985	-3.32193	-3.32193	2.85238	0.706535	4.51837	1.42811	-3.32193
SRR1096638	Blood Vessel	3.79487	-3.32193	-3.32193	3.03615	-3.32193	-3.32193	3.48402	1.91998	4.78226	1.42594	-3.32193
SRR1465847	Blood Vessel	3.80834	-3.32193	-3.32193	2.99149	-3.32193	-3.32193	3.93615	0.610885	4.71575	1.42505	-3.32193
SRR819583	Blood Vessel	3.88675	-3.32193	-3.32193	2.66982	-3.32193	-3.32193	3.84389	1.25573	4.28568	1.42455	-3.32193
SRR1401317	Blood Vessel	4.24599	-3.32193	-3.32193	3.29509	-3.32193	-3.32193	4.05269	0.538767	4.0365	1.42159	-3.32193
SRR613214	Blood Vessel	3.10671	-3.32193	-3.07356	2.23915	-3.32193	-3.32193	3.33191	1.14845	4.43408	1.41751	-3.32193
SRR1415439	Blood Vessel	3.60686	-3.32193	-3.32193	2.75439	-3.32193	-3.32193	3.48825	0.400912	4.21093	1.41216	-3.32193
SRR1467233	Blood Vessel	3.34284	-3.32193	-3.32193	2.98385	-3.32193	-2.78255	3.17081	0.518156	4.63756	1.41141	-3.32193
SRR809470	Blood Vessel	3.30964	-3.32193	-3.32193	2.43427	-3.32193	-3.32193	3.09548	0.272681	4.7595	1.40946	-3.32193
SRR1350609	Blood Vessel	3.3562	-3.32193	-3.32193	2.52991	-2.98095	-3.32193	3.1023	3.01985	4.54283	1.40759	-3.32193
SRR1313536	Blood Vessel	3.46691	-3.32193	-3.32193	2.79791	-3.32193	-3.32193	2.90053	3.15639	5.05495	1.40715	-3.32193
SRR1327430	Blood Vessel	3.57658	-3.32193	-3.32193	2.78719	-3.32193	-3.32193	2.22528	1.70429	5.6724	1.40528	-3.32193
SRR1327793	Blood Vessel	3.28226	-3.32193	-3.32193	2.70358	-3.32193	-3.32193	2.66638	1.93886	4.94087	1.39865	-3.32193
SRR661278	Blood Vessel	3.3966	-3.32193	-3.32193	2.27949	-2.41931	-3.32193	2.83442	1.99052	4.65445	1.39636	-3.32193
SRR1383000	Blood Vessel	3.43175	-3.32193	-3.32193	2.89627	-3.32193	-3.32193	2.75501	0.748581	4.61652	1.3904	-3.32193
SRR1468553	Blood Vessel	4.16778	-3.32193	-3.32193	2.91479	-3.32193	-3.32193	3.1785	0.110164	4.72424	1.3852	-3.32193
SRR1350813	Blood Vessel	3.87038	-3.32193	-3.32193	2.52797	-3.32193	-3.32193	3.22631	1.63621	4.80831	1.38474	-3.32193
SRR1472214	Blood Vessel	3.76328	-3.32193	-3.32193	2.60407	-3.26713	-2.53404	2.57132	1.40869	4.66948	1.37808	-3.32193
SRR659307	Blood Vessel	4.18766	-3.32193	-3.32193	2.8056	-3.32193	-3.32193	3.16048	1.24253	4.50365	1.37782	-3.32193
SRR1084276	Blood Vessel	3.7188	-3.32193	-3.32193	2.99131	-3.3098	-2.67625	3.82947	0.265751	4.33536	1.37472	-3.32193
SRR1441868	Blood Vessel	3.2401	-3.32193	-3.32193	2.62771	-2.71162	-3.32193	2.75627	1.1689	4.78879	1.37374	-3.32193
SRR1375290	Blood Vessel	3.69564	-3.32193	-3.32193	2.84875	-3.3079	-3.32193	3.24761	0.678588	4.24486	1.37196	-3.32193
SRR1386889	Blood Vessel	3.43209	-3.32193	-3.32193	2.58075	-3.32193	-3.32193	3.06371	1.35151	4.65572	1.36752	-3.32193
SRR1343347	Blood Vessel	3.90456	-3.32193	-3.32193	2.89446	-3.32193	-3.32193	2.56984	2.52707	4.87332	1.36477	-3.32193
SRR1090580	Blood Vessel	4.04569	-3.32193	-2.89221	3.5493	-3.32193	-3.32193	2.93924	1.22641	4.53398	1.36439	-3.32193
SRR1332187	Blood Vessel	3.09722	-3.32193	-3.32193	2.1463	-3.32193	-2.49406	3.16505	0.456935	4.53964	1.36194	-3.32193
SRR1376228	Blood Vessel	3.94073	-3.32193	-3.32193	2.71548	-3.32193	-3.32193	3.07341	0.954402	4.83679	1.35881	-3.32193
SRR1455127	Blood Vessel	3.95115	-3.32193	-3.32193	2.99225	-3.32193	-3.32193	2.42715	1.8582	5.05017	1.35829	-3.32193
SRR1436804	Blood Vessel	3.17462	-3.32193	-3.32193	2.68039	-3.32193	-3.32193	2.93704	0.177088	4.60573	1.3572	-3.32193
SRR1455082	Blood Vessel	3.61609	-3.32193	-3.32193	2.24863	-3.32193	-3.32193	3.51602	0.855802	3.75816	1.35617	-3.32193
SRR1447215	Blood Vessel	3.19395	-3.32193	-3.32193	2.9749	-3.32193	-3.32193	3.52624	1.76724	4.8116	1.35111	-3.32193
SRR658549	Blood Vessel	4.05309	-3.32193	-3.32193	2.13728	-2.67462	-2.96707	3.31947	0.251567	4.04405	1.34887	-3.32193
SRR1500598	Blood Vessel	3.47008	-3.32193	-3.32193	2.58134	-3.32193	-3.32193	2.22962	1.64465	5.08144	1.34527	-3.32193
SRR1474600	Blood Vessel	3.51511	-3.32193	-3.32193	2.65494	-3.32193	-3.32193	3.50906	1.78213	4.21646	1.34408	-3.32193
SRR1351521	Blood Vessel	4.01174	-3.32193	-3.32193	2.76032	-2.39579	-2.76224	3.45838	0.299271	4.80914	1.34128	-3.32193
SRR1315739	Blood Vessel	4.03315	-3.32193	-3.32193	3.43949	-3.32193	-3.32193	3.78602	1.47279	4.61826	1.33887	-3.32193
SRR1321165	Blood Vessel	3.38026	-3.32193	-3.32193	2.62961	-3.32193	-3.32193	3.36709	1.0589	4.5171	1.33615	-3.32193
SRR1332694	Blood Vessel	3.61699	-3.32193	-3.32193	2.6275	-3.32193	-3.32193	3.86403	0.877238	4.42261	1.3273	-3.32193
SRR812036	Blood Vessel	3.64419	-3.32193	-3.32193	2.64573	-3.32193	-3.32193	2.783	1.85477	4.84878	1.32054	-3.32193
SRR813315	Blood Vessel	3.14324	-3.32193	-3.32193	2.99295	-3.32193	-3.32193	3.35042	0.319835	4.85755	1.31522	-3.32193
SRR1374198	Blood Vessel	2.68579	-3.32193	-3.32193	2.09091	-2.46947	-3.32135	2.93153	-0.330983	3.13073	1.31342	-3.32193
SRR1474018	Blood Vessel	3.66547	-3.32193	-3.32193	2.80143	-3.32193	-3.32193	2.39365	2.62364	4.89726	1.3111	-3.32193
SRR1479699	Blood Vessel	3.41793	-3.32193	-3.32193	2.61539	-3.32193	-3.32193	2.91123	-0.30833	4.43862	1.31067	-3.32193
SRR1429825	Blood Vessel	3.48895	-3.32193	-3.32193	2.86186	-3.32193	-3.32193	2.87831	2.18538	4.69925	1.30745	-3.32193
SRR1419318	Blood Vessel	3.77438	-3.32193	-3.32193	3.11105	-3.32193	-3.32193	2.56691	0.335607	4.86115	1.30595	-3.32193
SRR1416596	Blood Vessel	3.30601	-3.32193	-3.32193	2.74339	-3.32193	-3.32193	2.49726	1.66737	4.77992	1.30571	-3.32193
SRR1429869	Blood Vessel	3.3498	-3.32193	-3.32193	2.60824	-3.32193	-3.32193	2.55134	2.32514	4.90582	1.30442	-3.32193
SRR661505	Blood Vessel	3.9161	-3.32193	-3.32193	2.85244	-3.32193	-3.32193	3.59286	0.988579	4.34428	1.3029	-3.32193
SRR1471222	Blood Vessel	3.55952	-3.32193	-3.32193	2.55791	-3.32193	-3.32193	2.77448	2.15163	4.61388	1.2968	-3.32193
SRR814165	Blood Vessel	3.53148	-3.32193	-3.32193	2.39929	-3.32193	-3.32193	2.9367	1.95075	4.61483	1.29045	-3.32193
SRR1324349	Blood Vessel	3.42288	-3.32193	-3.32193	2.54063	-2.30288	-2.00275	2.80244	2.15408	4.72485	1.28819	-3.32193
SRR1475587	Blood Vessel	3.41879	-3.32193	-3.32193	2.60943	-3.32193	-3.32193	3.32457	0.475851	4.36698	1.28448	-3.32193
SRR1365963	Blood Vessel	3.82251	-3.32193	-3.32193	3.02984	-2.40593	-3.1058	3.19495	0.369992	4.47164	1.27859	-3.32193
SRR1387155	Blood Vessel	3.80979	-3.32193	-3.32193	2.64647	-3.32193	-3.32193	3.59851	0.566365	4.2703	1.27724	-3.32193
SRR1337215	Blood Vessel	3.36107	-3.32193	-3.32193	2.5564	-3.32193	-3.32193	2.47029	1.72628	4.7787	1.26888	-3.32193
SRR1420432	Blood Vessel	3.53799	-3.32193	-3.32193	2.74229	-2.16402	-3.32193	3.14541	0.863363	4.53385	1.26675	-3.32193
SRR1470075	Blood Vessel	3.46502	-3.32193	-3.32193	2.96173	-3.32193	-3.32193	2.56377	0.873455	5.13064	1.2666	-3.32193
SRR1358415	Blood Vessel	3.35304	-3.32193	-3.32193	2.52909	-3.32193	-3.32193	2.82709	1.55971	4.32487	1.25657	-3.32193
SRR1100564	Blood Vessel	3.59157	-3.32193	-3.32193	2.60105	-3.32193	-3.32193	3.22176	0.674059	4.55929	1.25612	-3.32193
SRR1444763	Blood Vessel	3.3036	-3.32193	-3.32193	2.53932	-3.32193	-3.32193	3.03549	-0.0587881	4.63799	1.25167	-3.32193
SRR1096149	Blood Vessel	3.27162	-3.32193	-3.32193	2.42983	-1.70876	-3.32193	3.23295	1.18434	4.53066	1.25038	-3.32193
SRR1325871	Blood Vessel	3.80357	-3.32193	-2.43695	2.38581	-3.32193	-3.32193	2.7865	1.6592	4.57997	1.24923	-3.32193
SRR818725	Blood Vessel	3.30573	-3.32193	-3.32193	2.39166	-3.32193	-3.32193	2.80002	1.21346	4.34549	1.24785	-3.32193
SRR615081	Blood Vessel	3.26718	-3.32193	-3.32193	2.0392	-3.32193	-3.32193	2.42708	1.4679	4.9326	1.242	-3.32193
SRR1476736	Blood Vessel	3.66383	-3.32193	-3.32193	2.98704	-3.32193	-3.32193	4.00203	0.0686536	4.2433	1.24182	-3.32193
SRR1336463	Blood Vessel	3.68605	-3.32193	-3.32193	2.90076	-3.32193	-3.32193	2.00499	1.89213	5.19686	1.24115	-3.32193
SRR1093053	Blood Vessel	3.40071	-3.32193	-3.32193	2.75096	-3.32193	-3.32193	3.04695	1.38279	4.72381	1.23663	-3.32193
SRR1414749	Blood Vessel	3.99539	-3.32193	-3.32193	3.19435	-3.32193	-3.32193	3.44718	1.43592	4.92277	1.23151	-3.32193
SRR1354620	Blood Vessel	4.60464	-3.32193	-3.32193	3.46028	-3.32193	-3.32193	4.00613	1.28718	4.13809	1.23111	-3.32193
SRR812366	Blood Vessel	3.2891	-3.32193	-3.32193	2.54725	-3.32193	-3.32193	2.97866	2.42	4.42509	1.22882	-3.32193
SRR1086280	Blood Vessel	3.34571	-3.32193	-3.32193	2.48166	-3.32193	-3.32193	3.53974	0.935643	4.74435	1.22581	-3.32193
SRR1486698	Blood Vessel	3.49905	-3.32193	-3.32193	2.50929	-3.32193	-2.80857	3.92555	0.880525	3.72402	1.21933	-3.32193
SRR1480131	Blood Vessel	4.11472	-3.32193	-2.87336	3.44737	-3.32193	-3.32193	4.09209	-0.815155	4.68159	1.2179	-3.32193
SRR1477711	Blood Vessel	3.90743	-3.32193	-3.32193	2.99949	-3.32193	-3.07424	3.27049	0.685567	4.61726	1.21669	-3.20327
SRR1406936	Blood Vessel	3.54983	-3.32193	-3.32193	2.76822	-3.32193	-3.32193	2.7339	1.20967	4.48133	1.20871	-3.32193
SRR1368030	Blood Vessel	3.23436	-3.32193	-3.32193	2.71829	-2.08101	-3.32193	3.2032	1.47331	4.81471	1.2039	-3.32193
SRR1380317	Blood Vessel	3.72459	-3.32193	-3.32193	2.77147	-3.32193	-3.32193	3.30548	1.7181	4.63931	1.1948	-3.32193
SRR1456401	Blood Vessel	4.02719	-3.32193	-3.32193	3.30291	-3.32193	-3.32193	2.32229	2.284	5.14589	1.19411	-3.32193
SRR1478700	Blood Vessel	3.32618	-3.32193	-3.32193	2.64232	-2.39419	-3.32193	3.17601	1.18137	4.36298	1.18959	-3.32193
SRR1329353	Blood Vessel	3.60227	-3.32193	-3.32193	2.42274	-2.8508	-3.28764	3.6728	1.45843	4.13016	1.18938	-3.32193
SRR1098312	Blood Vessel	3.23837	-3.32193	-3.32193	2.50662	-3.32193	-3.32193	2.95687	-0.0972302	4.81127	1.18231	-3.32193
SRR1316078	Blood Vessel	3.73166	-3.32193	-3.32193	2.72769	-3.31612	-2.80542	2.0438	2.61744	5.13506	1.1805	-3.32193
SRR1336911	Blood Vessel	3.98651	-3.32193	-3.32193	3.0481	-3.32193	-3.32193	2.67233	1.11187	4.6039	1.17561	-3.32193
SRR1081543	Blood Vessel	3.62027	-3.32193	-3.32193	2.55811	-2.21492	-2.74486	3.18106	1.28922	4.75606	1.17362	-3.32193
SRR613318	Blood Vessel	3.35792	-3.32193	-0.0501822	1.98607	-3.32193	-3.32193	2.42544	1.43281	4.85989	1.169	-3.32193
SRR1475210	Blood Vessel	3.21691	-3.32193	-3.32193	2.67168	-3.32193	-3.32193	3.26601	1.17672	4.73584	1.16759	-3.32193
SRR658921	Blood Vessel	2.88308	-3.32193	-3.32193	2.16185	-3.32193	-3.32193	3.16508	2.26129	4.17482	1.16253	-3.32193
SRR1090145	Blood Vessel	2.95087	-3.32193	-3.32193	2.41025	-3.32193	-3.32193	3.09818	0.0683143	4.68181	1.15844	-3.32193
SRR1398352	Blood Vessel	3.62788	-3.32193	-3.32193	2.94989	-2.90366	-3.32193	3.06648	0.900239	4.78823	1.1486	-3.32193
SRR1079502	Blood Vessel	3.35699	-3.32193	-3.32193	2.65431	-3.32193	-3.32193	2.77974	0.780636	4.54591	1.14753	-3.32193
SRR1091119	Blood Vessel	3.49304	-3.32193	-3.32193	2.4479	-2.96071	-2.00523	2.99739	0.845414	4.4861	1.14466	-3.32193
SRR1471548	Blood Vessel	3.3107	-3.32193	-3.32193	2.80722	-3.32193	-3.32193	1.94783	1.72412	5.35492	1.14056	-3.32193
SRR1478341	Blood Vessel	4.06354	-3.32193	-3.32193	2.71767	-2.08627	-3.32193	3.56685	0.44263	3.97003	1.13911	-3.32193
SRR1400333	Blood Vessel	3.51482	-3.32193	-3.32193	2.89758	-3.32193	-3.32193	2.57736	1.2964	4.93345	1.13794	-3.32193
SRR1347042	Blood Vessel	3.54976	-3.32193	-3.32193	2.61255	-3.32193	-3.32193	3.16133	0.785627	4.61008	1.13269	-3.32193
SRR1459542	Blood Vessel	3.18969	-3.32193	-3.32193	2.67337	-3.32193	-3.32193	2.56228	1.67714	4.77724	1.12714	-3.32193
SRR663465	Blood Vessel	3.60453	-3.32193	-3.32193	2.37746	-2.24602	-3.32193	2.78298	2.49946	4.88239	1.11478	-3.32193
SRR1079998	Blood Vessel	3.88905	-3.32193	-3.32193	3.25124	-3.32193	-3.32193	3.38584	0.761917	4.58583	1.11039	-3.32193
SRR1079189	Blood Vessel	3.27246	-3.32193	-3.32193	2.6177	-3.32193	-3.32193	3.94384	-0.698118	4.4631	1.10738	-3.32193
SRR1421284	Blood Vessel	3.59845	-3.32193	-3.32193	2.55258	-3.15997	-3.32193	2.67353	2.1059	4.65997	1.10017	-3.32193
SRR1367566	Blood Vessel	3.6266	-3.32193	-3.32193	2.75885	-3.32193	-3.32193	3.01818	1.47734	4.49369	1.0985	-3.32193
SRR1436822	Blood Vessel	3.06455	-3.32193	-3.32193	2.65677	-3.32193	-3.32193	2.72142	1.67962	4.44804	1.09364	-3.32193
SRR1362848	Blood Vessel	3.74862	-3.32193	-3.32193	2.54195	-1.92612	-2.019	2.55539	1.73274	4.78064	1.08676	-3.32193
SRR1403110	Blood Vessel	3.69311	-3.32193	-3.32193	2.68105	-3.32193	-3.32193	3.68997	0.271812	4.05329	1.08564	-3.32193
SRR1360299	Blood Vessel	3.3645	-3.32193	-3.32193	2.6821	-3.32193	-3.32193	2.89271	0.64519	4.50259	1.07991	-3.32193
SRR1315247	Blood Vessel	3.26929	-3.32193	-3.32193	1.85268	-3.32193	-3.32193	3.4666	0.29268	4.24967	1.07606	-3.32193
SRR808172	Blood Vessel	3.43364	-3.32193	-3.32193	2.71556	-3.32193	-3.32193	3.34088	0.00556619	4.49664	1.07184	-3.32193
SRR1416617	Blood Vessel	3.99552	-3.32193	-3.32193	2.67549	-3.32193	-3.32193	3.37042	1.02945	4.58705	1.06937	-3.32193
SRR1446649	Blood Vessel	3.38501	-3.32193	-3.32193	2.62715	-2.94547	-3.01974	2.93197	2.5219	4.43401	1.0623	-3.32193
SRR614239	Blood Vessel	3.67996	-3.32193	-3.32193	2.64786	-3.32193	-3.32193	2.84153	2.34058	5.12414	1.05746	-3.32193
SRR1384258	Blood Vessel	3.29136	-3.32193	-3.32193	2.50253	-2.44969	-2.13164	3.1524	1.3841	4.43327	1.05542	-3.32193
SRR1480501	Blood Vessel	3.89512	-3.32193	-3.32193	2.97943	-3.32193	-3.32193	3.28522	1.67144	4.86592	1.05346	-3.32193
SRR1345390	Blood Vessel	3.46429	-3.32193	-3.32193	2.78549	-3.32193	-3.32193	2.48978	0.899063	4.81616	1.04345	-3.32193
SRR1357323	Blood Vessel	3.82765	-3.32193	-3.32193	2.88396	-3.32193	-2.35299	3.37993	1.16768	4.70151	1.03978	-3.32193
SRR1092112	Blood Vessel	3.21127	-3.32193	-3.32193	2.50075	-3.32193	-3.32193	3.20101	0.152698	4.23373	1.03377	-3.32193
SRR659427	Blood Vessel	3.6474	-3.32193	-3.32193	2.84138	-3.32193	-3.32193	3.1255	1.16829	4.5925	1.0279	-3.32193
SRR1500555	Blood Vessel	4.03368	-3.32193	-3.32193	2.3215	-2.97096	-2.5598	3.36276	1.04724	4.25494	1.0224	-3.32193
SRR1469432	Blood Vessel	3.98383	-3.32193	-3.32193	3.02748	-3.32193	-3.32193	2.41738	1.42402	5.57017	1.02237	-3.32193
SRR1322643	Blood Vessel	2.8982	-3.32193	-3.32193	2.79228	-2.05322	-2.36453	2.48911	0.0872829	4.70067	1.0218	-3.32193
SRR1470878	Blood Vessel	3.82767	-3.32193	-3.32193	2.82458	-3.32193	-3.32193	2.7992	0.888187	4.93313	1.01504	-3.32193
SRR1472687	Blood Vessel	3.38082	-3.32193	-3.32193	2.6124	-3.32193	-3.32193	2.80408	2.08199	4.6871	1.01472	-3.32193
SRR1457814	Blood Vessel	3.71745	-3.32193	-3.32193	2.6697	-3.05028	-3.32193	2.2743	1.42486	4.77911	1.01395	-3.32193
SRR1379175	Blood Vessel	3.54257	-3.32193	-3.32193	2.84791	-3.32193	-3.32193	2.49815	1.51998	4.73558	1.01225	-3.32193
SRR1311441	Blood Vessel	3.11949	-3.32193	-3.32193	2.56587	-3.32193	-3.32193	3.10313	0.665785	4.71634	1.0108	-3.32193
SRR613819	Blood Vessel	3.64834	-3.32193	-3.32193	2.54532	-3.11616	-2.96803	2.75164	2.26206	5.19927	1.00649	-3.32193
SRR612323	Blood Vessel	3.35859	-3.32193	-3.32193	2.50064	-3.32193	-3.32193	2.85259	1.78244	4.85376	1.00635	-3.32193
SRR1420469	Blood Vessel	3.46463	-3.32193	-3.21	2.64431	-3.32193	-3.32193	4.03036	0.364301	3.74677	0.993811	-3.32193
SRR1414379	Blood Vessel	3.30196	-3.32193	-2.96857	2.77235	-3.32193	-3.32193	3.09181	0.797582	4.59746	0.987361	-3.32193
SRR1334265	Blood Vessel	3.33763	-3.32193	-3.32193	2.6899	-3.32193	-3.0151	2.27591	2.06976	4.69666	0.983266	-3.32193
SRR1456375	Blood Vessel	3.95445	-3.32193	-2.95363	2.58782	-3.32193	-3.32193	3.81917	0.989287	4.35837	0.979516	-3.32193
SRR1456862	Blood Vessel	3.18037	-3.32193	-3.32193	2.57139	-1.96546	-2.91687	3.60798	0.472592	4.26693	0.976917	-3.32193
SRR1500732	Blood Vessel	3.98695	-3.32193	-2.45086	2.92541	-2.22149	-3.32193	4.00833	0.232501	4.39782	0.975533	-3.32193
SRR1105344	Blood Vessel	3.16565	-3.32193	-3.32193	2.5152	-3.32193	-3.32193	2.63981	2.36151	4.41937	0.971212	-3.32193
SRR1466400	Blood Vessel	3.1528	-3.32193	-3.32193	2.22865	-3.32193	-3.32193	2.63393	0.791497	4.87626	0.965947	-3.32193
SRR1077183	Blood Vessel	3.47877	-3.32193	-3.32193	2.29189	-3.32193	-3.32193	3.60838	0.268528	4.29363	0.958076	-3.32193
SRR1339153	Blood Vessel	3.74962	-3.32193	-2.84243	2.24323	-3.32193	-3.32193	3.8061	1.10721	3.70585	0.957364	-3.32193
SRR1096736	Blood Vessel	3.27986	-3.32193	-3.32193	1.86704	-1.48347	-1.86586	2.50089	1.22454	4.373	0.955808	-3.32193
SRR1338346	Blood Vessel	3.63851	-3.32193	-3.32193	2.54353	-3.32193	-3.32193	2.48334	1.01274	4.5357	0.951155	-3.32193
SRR1456075	Blood Vessel	3.77477	-3.32193	-3.32193	2.3363	-1.7118	-1.86323	3.00762	0.352693	4.36665	0.949266	-3.32193
SRR1071313	Blood Vessel	3.66273	-3.32193	-3.32193	3.03807	-3.32193	-3.32193	3.47269	1.93238	4.78826	0.942903	-3.32193
SRR614707	Blood Vessel	3.29895	-3.32193	-3.32193	2.18624	-3.32193	-3.27906	3.02557	-0.0536762	4.61847	0.939763	-3.32193
SRR1093100	Blood Vessel	3.38596	-3.32193	-3.32193	2.42899	-3.32193	-3.32193	2.65987	2.00154	4.80295	0.936955	-3.32193
SRR1469321	Blood Vessel	4.06797	-3.32193	-3.32193	3.48608	-3.32193	-3.32193	2.91589	-0.196139	5.15998	0.932637	-3.32193
SRR2184904	Blood Vessel	4.19421	-3.32193	-3.32193	2.26201	-3.32193	-3.32193	3.63355	2.99988	3.99665	0.932347	-3.32193
SRR1446180	Blood Vessel	3.30013	-3.32193	-3.29414	2.44621	-3.32193	-3.32193	2.96441	-0.155419	5.07913	0.930633	-3.32193
SRR1078323	Blood Vessel	3.58646	-3.32193	-3.32193	2.93445	-3.32193	-3.32193	2.80244	2.19745	4.82058	0.930255	-3.32193
SRR1323271	Blood Vessel	3.45223	-3.32193	-3.32193	2.78966	-3.32193	-3.32193	2.13989	1.49052	5.07834	0.925754	-3.32193
SRR1348839	Blood Vessel	4.81158	-3.32193	-3.32193	4.04751	-3.32193	-3.32193	4.26115	-0.254695	4.69677	0.918058	-3.32193
SRR1068832	Blood Vessel	4.15097	-3.32193	-3.11653	3.1101	-3.32193	-3.32193	4.21678	0.4943	4.46448	0.917505	-3.32193
SRR1394209	Blood Vessel	3.54091	-3.32193	-3.32193	2.79462	-3.32193	-2.85781	2.46414	1.66477	4.82858	0.91421	-3.32193
SRR1417787	Blood Vessel	3.45595	-3.32193	-3.32193	2.48823	-2.7653	-2.42453	3.00301	0.429165	4.57781	0.912558	-3.32193
SRR1093218	Blood Vessel	3.50598	-3.32193	-3.32193	2.69834	-3.32193	-3.32193	3.0174	1.93452	4.60568	0.902407	-3.32193
SRR821846	Blood Vessel	3.9485	-3.32193	-3.32193	2.65119	-2.81707	-3.32193	3.31979	1.00365	4.44797	0.901939	-3.32193
SRR1420169	Blood Vessel	3.81876	-3.32193	-3.32193	3.08907	-2.57075	-2.13312	3.34778	1.97536	4.42936	0.890518	-3.32193
SRR1349099	Blood Vessel	2.94398	-3.32193	-3.32193	2.39339	-2.44647	-2.29834	3.23006	0.433423	3.68213	0.888722	-3.32193
SRR1404555	Blood Vessel	3.46873	-3.32193	-3.32193	2.52746	-3.32193	-3.32193	4.02451	0.395277	3.57571	0.88163	-3.32193
SRR1420006	Blood Vessel	4.28842	-3.32193	-3.32193	2.84093	-3.32193	-3.32193	4.03917	0.0385216	4.45279	0.880602	-3.32193
SRR1490427	Blood Vessel	3.78473	-3.32193	-3.32193	3.4025	-3.32193	-3.32193	3.19243	0.603535	4.64713	0.875033	-3.32193
SRR1464517	Blood Vessel	3.66834	-3.32193	-3.32193	2.92606	-1.84536	-2.69723	3.29512	0.548217	4.61691	0.872027	-3.32193
SRR1391619	Blood Vessel	3.5205	-3.32193	-3.32193	2.68929	-3.32193	-3.26968	2.91802	0.477052	4.60968	0.857871	-3.32193
SRR1356787	Blood Vessel	3.79782	-3.32193	-3.32193	2.79468	-3.32193	-3.32193	2.63805	0.91625	4.66209	0.848698	-3.32193
SRR1325310	Blood Vessel	3.33926	-3.32193	-3.32193	2.56109	-3.32193	-3.32193	2.99733	-0.504799	4.41216	0.842665	-3.32193
SRR1454842	Blood Vessel	3.71625	-3.32193	-3.27663	2.47273	-2.69934	-1.77361	3.09321	-0.0596551	4.54356	0.797278	-3.32193
SRR1485380	Blood Vessel	4.64692	-3.32193	-3.32193	3.99618	-3.32193	-3.32193	4.62308	0.774758	4.53366	0.766454	-3.32193
SRR1315434	Blood Vessel	3.58029	-3.32193	-3.32193	2.45143	-3.32193	-3.32193	2.94033	2.03602	4.64723	0.764893	-3.32193
SRR1399843	Blood Vessel	3.96615	-3.32193	-3.32193	3.10909	-3.32193	-3.32193	3.38719	0.209574	4.63832	0.76265	-3.32193
SRR1401235	Blood Vessel	3.82672	-3.32193	-3.32193	2.50495	-3.32193	-3.32193	2.80999	1.33036	4.49621	0.75753	-3.32193
SRR1094241	Blood Vessel	3.26316	-3.32193	-3.32193	3.17469	-3.32193	-3.32193	2.6413	0.812411	4.76175	0.756954	-3.32193
SRR1500030	Blood Vessel	3.81152	-3.32193	-3.32193	2.84847	-2.33506	-1.28004	2.78422	0.49187	4.6504	0.752818	-3.32193
SRR1338195	Blood Vessel	3.88829	-3.32193	-3.32193	3.06612	-3.32193	-3.32193	3.18855	2.03346	4.61861	0.736376	-3.32193
SRR1396166	Blood Vessel	3.59635	-3.32193	-3.32193	2.62533	-2.43226	-1.86909	3.42704	1.2613	4.8847	0.735475	-3.32193
SRR1475367	Blood Vessel	3.83216	-3.32193	-3.32193	3.01353	-3.32193	-3.32193	2.53358	0.145523	5.14632	0.734707	-3.32193
SRR1392835	Blood Vessel	3.80677	-3.32193	-3.32193	2.65337	-3.22453	-3.32193	2.98059	1.6548	4.45736	0.729792	-3.32193
SRR1071856	Blood Vessel	3.7973	-3.32193	-3.32193	3.08394	-3.32193	-3.32193	4.13662	-0.539598	4.6491	0.729108	-3.32193
SRR662330	Blood Vessel	4.10977	-3.32193	-3.32193	2.66601	-3.32193	-3.32193	3.26393	-0.0170279	4.40173	0.725908	-3.32193
SRR1355415	Blood Vessel	4.48342	-3.32193	-3.32193	3.35844	-3.32193	-3.32193	5.31395	1.67779	4.29724	0.719559	-3.32193
SRR1401909	Blood Vessel	4.10494	-3.32193	-3.32193	3.29495	-3.32193	-3.32193	4.26413	1.06575	4.44875	0.714943	-3.32193
SRR1327855	Blood Vessel	3.97601	-3.32193	-3.32193	2.87271	-3.32193	-3.32193	3.92938	2.08936	4.39851	0.693901	-3.32193
SRR1072948	Blood Vessel	3.05119	-3.32193	-3.32193	2.27711	-3.32193	-3.32193	3.49823	0.638812	4.24145	0.639008	-3.32193
SRR1342829	Blood Vessel	4.01127	-3.32193	-3.32193	2.9113	-3.32193	-3.32193	4.29656	0.517583	4.67134	0.622363	-3.32193
SRR820492	Blood Vessel	3.11215	-3.32193	-3.32193	2.6617	-3.32193	-3.24369	2.46529	0.209734	4.77974	0.609039	-3.32193
SRR1471312	Blood Vessel	3.55758	-3.32193	-3.32193	2.82275	-3.32193	-3.32193	3.2953	0.0598388	5.21399	0.600041	-3.32193
SRR1443268	Blood Vessel	3.43687	-3.32193	-3.32193	2.46793	-3.32193	-2.66317	2.62957	-0.302857	4.30331	0.597727	-3.32193
SRR1362906	Blood Vessel	3.79317	-3.32193	-3.32193	2.64608	-3.32193	-2.30506	3.28024	0.424486	4.51195	0.585477	-3.32193
SRR1429387	Blood Vessel	3.71594	-3.32193	-3.32193	2.6638	-3.32193	-3.32193	3.43337	1.50583	4.75583	0.583502	-3.32193
SRR612515	Blood Vessel	3.66767	-3.32193	-3.32193	2.48775	-3.32193	-3.32193	2.81878	1.29223	4.9137	0.581533	-3.32193
SRR1308086	Blood Vessel	3.48732	-3.32193	-3.32193	2.01862	-1.88998	-0.879356	2.67208	-0.0988609	3.90036	0.580588	-3.32193
SRR1443161	Blood Vessel	3.76622	-3.32193	-3.32193	2.71781	-3.32193	-3.32193	3.16568	1.69475	4.7442	0.56882	-3.32193
SRR1399861	Blood Vessel	3.79438	-3.32193	-3.32193	2.70361	-2.15497	-3.32193	2.80406	0.591833	4.79351	0.550551	-3.32193
SRR1338789	Blood Vessel	3.73695	-3.32193	-3.32193	2.60525	-3.32193	-3.32193	2.9395	1.75118	4.74954	0.542822	-3.32193
SRR811653	Blood Vessel	3.55696	-3.32193	-2.74161	2.2925	-3.32193	-3.32193	2.89403	1.53625	4.63857	0.530025	-3.32193
SRR817587	Blood Vessel	3.59269	-3.32193	-3.32193	2.56362	-3.32193	-3.32193	3.14155	1.67338	4.31834	0.519565	-3.32193
SRR1421420	Blood Vessel	3.65742	-3.32193	-3.32193	2.77647	-3.32193	-3.32193	2.83742	0.866067	4.54559	0.509141	-3.32193
SRR1317257	Blood Vessel	3.53625	-3.32193	-3.32193	2.43472	-2.24719	-2.5585	3.13983	0.184285	4.46678	0.503481	-3.32193
SRR1093906	Blood Vessel	3.65774	-3.32193	-3.32193	2.99906	-3.32193	-3.32193	3.14734	1.56635	4.63288	0.502482	-3.32193
SRR1472749	Blood Vessel	3.29427	-3.32193	-3.21506	2.12324	-1.86017	-0.773444	3.70433	-0.489805	4.01279	0.494647	-3.32193
SRR1076916	Blood Vessel	3.28257	-3.32193	-3.32193	2.24773	-3.32193	-2.09946	2.89048	0.477347	4.77167	0.469152	-3.32193
SRR1447871	Blood Vessel	2.87693	-3.32193	-3.32193	2.53249	-3.32193	-3.32193	2.34981	0.988678	5.04484	0.454719	-3.32193
SRR1466619	Blood Vessel	3.0467	-3.32193	-3.32193	2.46599	-3.32193	-3.32193	2.80409	1.85556	4.8008	0.418373	-3.32193
SRR1446050	Blood Vessel	3.24361	-3.32193	-3.32193	2.3472	-2.02808	-0.947071	2.59469	-1.05851	4.3536	0.402682	-3.32193
SRR1472370	Blood Vessel	4.16113	-3.32193	-2.38744	3.34147	-3.32193	-3.32193	3.54443	1.74952	4.37579	0.386234	-3.32193
SRR1468469	Blood Vessel	3.8443	-3.32193	-3.32193	3.57079	-3.32193	-3.32193	3.59646	1.76887	5.08172	0.302406	-3.32193
SRR1403072	Blood Vessel	3.9197	-3.32193	-3.32193	2.87914	-3.32193	-3.32193	4.98442	-1.83197	4.60872	0.267659	-3.32193
SRR1472057	Blood Vessel	3.91621	-3.32193	-3.32193	3.03237	-3.32193	-3.32193	3.34132	1.56045	4.58118	0.247821	-3.32193
SRR1454629	Blood Vessel	3.90157	-3.32193	-3.32193	3.49434	-3.32193	-3.32193	4.02974	-0.768835	4.2793	0.214013	-3.32193
SRR1077090	Blood Vessel	4.12157	-3.32193	-2.3648	3.76556	-2.65001	-1.50189	4.67859	0.306214	4.1047	0.149475	-3.32193
SRR1417154	Blood Vessel	3.50612	-3.32193	-3.32193	2.59066	-3.32193	-3.32193	3.03807	-0.237708	4.79359	0.0814495	-3.32193
SRR1415487	Blood Vessel	3.39889	-3.32193	-3.32193	2.58805	-3.32193	-3.32193	4.21487	0.114467	4.29429	0.0711038	-3.32193
SRR1435206	Blood Vessel	3.29562	-3.32193	-3.32193	2.85124	-3.32193	-2.12408	3.58343	0.964932	4.62492	0.0610038	-3.32193
SRR1476365	Blood Vessel	3.026	-3.32193	-3.32193	2.76165	-3.32193	-3.32193	3.29357	1.06	4.64345	0.0156704	-3.32193
SRR1500931	Blood Vessel	4.89708	-3.32193	-3.32193	3.88969	-3.32193	-3.32193	4.48408	-0.805675	4.85624	-0.0109005	-3.32193
SRR1467792	Blood Vessel	2.8296	-3.32193	-3.32193	2.01632	-1.6983	-2.05268	3.58609	0.896411	4.2301	-0.0838967	-3.32193
SRR657313	Blood Vessel	3.91057	-3.32193	-3.32193	2.46616	-3.32193	-3.32193	3.38161	1.4174	4.7066	-0.108155	-3.32193
SRR1315041	Blood Vessel	3.22207	-3.32193	-3.32193	2.58412	-3.32193	-3.32193	2.96931	1.4353	4.89386	-0.112118	-3.32193
SRR1487993	Blood Vessel	3.93795	-3.32193	-3.32193	2.59024	-1.34778	-1.41116	2.97904	0.448461	4.65762	-0.250339	-3.32193
SRR1451838	Blood Vessel	3.31324	-3.32193	-3.32193	2.29043	-3.32193	-2.91876	2.94587	0.909289	5.01815	-0.270471	-3.32193
SRR1074116	Blood Vessel	4.58318	-3.32193	-3.32193	3.87847	-3.32193	-3.32193	4.13464	-0.0905784	5.03304	-0.306142	-3.32193
SRR1360420	Blood Vessel	4.24429	-3.32193	-3.25981	3.49552	-3.32193	-3.32193	4.3857	-0.188218	4.53162	-0.506571	-3.32193
SRR627462	Brain	3.59803	2.61828	-1.91213	3.82256	3.4047	3.85768	3.20903	3.22778	3.78345	2.37848	-3.32193
SRR627429	Brain	3.72455	2.50733	-3.32193	4.06162	3.59105	3.51462	2.86311	3.48262	3.79167	2.35985	-3.32193
SRR615599	Brain	2.60695	2.43167	-2.44166	3.57443	-2.31183	-3.32193	2.63404	2.24249	5.01491	2.56534	-3.32193
SRR1434782	Brain	2.26713	2.42224	-1.9369	4.0061	-1.942	-1.88134	1.82618	2.34228	4.71564	2.41511	-3.32193
SRR657915	Brain	2.85798	2.41699	-1.98495	3.77575	-2.17062	-1.90702	2.21946	2.48917	4.69261	1.73129	-3.32193
SRR1311771	Brain	2.79351	2.38607	-3.28641	3.8578	-2.79401	-3.32193	1.94208	2.02947	5.08034	2.25825	-3.32193
SRR1383633	Brain	2.26404	2.37763	-0.81475	3.42744	0.414614	0.710297	2.30883	2.65557	4.96714	3.46742	-3.32193
SRR604146	Brain	2.67322	2.37511	-3.32193	3.44356	-1.93131	-1.78319	2.58768	2.06745	5.17213	2.26866	-3.32193
SRR1401953	Brain	2.98462	2.34859	-1.77431	3.64651	-2.07546	-2.51229	2.18296	2.22939	4.57219	1.9028	-3.32193
SRR814563	Brain	3.28636	2.285	-1.52294	3.78824	-3.07494	-2.60488	2.33108	1.51184	4.86713	1.87456	-3.32193
SRR1086680	Brain	2.79156	2.28099	-2.35168	3.41374	-3.32193	-3.32193	2.21856	2.06999	4.83956	2.07322	-3.32193
SRR1440763	Brain	3.23458	2.2598	-1.39566	3.18286	-3.32193	-2.75513	3.13553	2.11272	4.53702	1.69949	-3.32193
SRR599225	Brain	2.74425	2.2564	-2.23861	3.51327	-2.64152	-2.64539	2.38128	2.55835	4.57787	2.01836	-3.32193
SRR1417981	Brain	2.70174	2.24125	-2.03297	3.62925	-3.23656	-3.32193	2.24495	2.23623	4.9022	1.67168	-3.32193
SRR613498	Brain	2.92416	2.2408	-1.64855	3.51277	-2.91103	-2.17795	2.25033	2.54215	4.49401	2.18452	-3.32193
SRR1403875	Brain	2.78309	2.23834	-1.31517	3.52178	-2.11556	-2.96743	1.93394	1.86475	5.00314	1.74577	-3.32193
SRR1476632	Brain	2.70421	2.22752	-1.22259	3.50941	-2.08068	-1.61063	2.47031	1.81844	4.65588	2.58922	-3.32193
SRR1465132	Brain	2.75026	2.2199	-2.399	3.42084	-2.75459	-1.82886	2.02036	1.76241	4.70531	2.35077	-3.32193
SRR1441200	Brain	2.43491	2.2187	-3.32193	3.52048	-1.65046	-1.30969	2.10668	1.80805	4.91528	2.39533	-3.32193
SRR614323	Brain	2.7982	2.19767	-3.32193	3.26985	-1.02769	0.0533237	2.1215	2.70982	4.49256	1.86891	-3.32193
SRR1477971	Brain	3.01192	2.19484	-1.39264	3.56859	-3.32193	-3.32193	3.15305	2.09467	4.64165	1.85656	-3.32193
SRR627453	Brain	2.75763	2.15881	-3.32193	3.33771	-0.42529	0.0854062	2.61565	2.54526	4.8476	2.5366	-3.21355
SRR613270	Brain	2.58335	2.15512	-2.19889	3.65823	-3.32193	-1.72829	2.40702	2.29905	4.79478	2.54914	-3.32193
SRR810957	Brain	2.76806	2.15163	-2.26211	3.10442	-3.32193	-3.32193	3.35994	1.78275	4.76704	1.6464	-3.32193
SRR1433644	Brain	2.71512	2.14865	-2.79201	3.4191	-2.03213	-1.77709	1.94396	1.69303	4.91878	2.3608	-3.32193
SRR655684	Brain	2.91327	2.13711	-1.2043	3.65017	-3.32193	-3.32193	2.34271	2.41694	4.64054	1.45138	-3.32193
SRR608718	Brain	3.0713	2.13137	-1.31622	3.64425	-2.18202	-2.90836	2.20316	2.4866	4.48046	2.45082	-3.32193
SRR627299	Brain	2.80797	2.11808	-2.12885	3.54209	0.100515	-1.97375	2.46926	2.54883	4.63584	2.38981	-3.32193
SRR1499785	Brain	2.46525	2.11264	-2.26497	3.79448	-0.499548	-1.62444	2.29391	3.48439	5.22817	2.30057	-3.32193
SRR1486741	Brain	2.4771	2.09207	-2.47239	3.38918	-1.7576	-2.2469	2.11157	1.67529	4.80005	2.18496	-3.32193
SRR2166176	Brain	3.67329	2.08582	-0.628663	3.70552	-3.01401	-3.32193	3.15031	3.10305	4.00687	1.61214	-3.32193
SRR1393068	Brain	2.63915	2.0838	-2.60034	3.45777	-1.30058	-1.95981	1.73051	2.31576	4.9469	2.06809	-3.32193
SRR1322270	Brain	2.52837	2.07848	-2.20429	3.4494	-1.59942	-2.57682	2.04921	1.68997	4.73273	2.40936	-3.32193
SRR1319672	Brain	2.81532	2.07373	-2.96261	3.62626	-1.84016	-1.69204	2.00586	1.97853	4.82587	2.41613	-3.32193
SRR1456514	Brain	2.47979	2.06905	-1.94416	3.6461	-1.97783	-2.27717	2.0035	1.72525	4.98217	2.36818	-3.32193
SRR1401552	Brain	2.67368	2.05638	-1.90903	3.59632	-0.942696	-1.979	2.22068	2.30518	4.81202	2.20041	-3.32193
SRR1368178	Brain	2.82946	2.04312	-1.74633	3.47636	-3.32193	-2.69077	2.7375	1.54089	4.85911	1.7411	-3.32193
SRR614383	Brain	2.71567	2.03984	-3.3166	3.24569	-2.86485	-3.20215	2.11597	1.62259	5.06379	2.09978	-3.32193
SRR607967	Brain	2.94793	2.03895	-2.6096	3.59964	-2.27332	-1.1252	2.38172	2.02413	4.92006	2.30607	-3.32193
SRR1322291	Brain	2.63578	2.03517	-2.51146	3.55713	-1.74152	-2.00844	2.14311	1.72995	5.01488	2.5328	-3.32193
SRR1459033	Brain	2.74929	2.01633	-2.88197	3.50912	-1.65261	-1.61996	2.07036	1.7701	4.91263	1.74141	-3.32193
SRR1331841	Brain	2.66782	2.00868	-2.43067	3.56525	-1.58833	-1.44021	2.02696	2.09414	4.59522	2.22455	-3.32193
SRR1408285	Brain	3.01244	2.00831	-0.625933	3.59576	-3.32193	-3.32193	2.50314	2.20516	5.03809	1.73558	-3.32193
SRR600876	Brain	3.27503	2.00505	-3.32193	3.47811	-3.32193	-2.37946	2.4494	2.01241	4.8351	2.06958	-3.32193
SRR1379562	Brain	2.59477	1.99885	-1.87863	3.41774	-0.710667	-0.693786	2.12864	1.78578	4.84061	1.94524	-3.32193
SRR1472621	Brain	2.42726	1.99745	-3.09914	3.48724	-1.60674	-1.87365	2.28029	1.81469	4.66315	2.29351	-3.32193
SRR1478096	Brain	2.75336	1.99189	-2.07996	3.49909	-2.15316	-2.21148	2.23693	1.44302	5.01614	2.20361	-3.32193
SRR1384234	Brain	2.47242	1.98872	-3.32193	3.4107	-1.79698	-2.47893	2.35248	2.20788	4.82562	2.49749	-3.32193
SRR1321244	Brain	2.4709	1.9886	-2.26331	3.78078	-1.67138	-1.88582	2.13375	2.16736	4.6569	2.58425	-3.32193
SRR1479239	Brain	2.84559	1.98696	-1.54915	3.41975	-1.9345	-2.78637	2.10966	1.72659	4.76097	2.04968	-3.32193
SRR1363810	Brain	2.88897	1.98198	-0.983468	3.6419	-3.32193	-3.32193	2.30336	2.405	4.601	2.43036	-3.32193
SRR1328960	Brain	2.63803	1.97837	-2.13897	3.77387	-0.223718	-0.700083	2.2098	2.05364	4.92443	2.1706	-3.32193
SRR1337119	Brain	2.40547	1.97571	-1.95168	3.24307	-2.49992	-1.69972	1.9707	2.44819	5.2176	2.30569	-3.32193
SRR607311	Brain	2.91647	1.97295	-1.53819	3.76005	-3.30882	-2.1607	1.90204	2.18089	4.87103	2.49475	-3.32193
SRR1403915	Brain	2.65577	1.97155	-2.12245	3.39937	-2.99262	-2.8445	2.12011	1.74973	4.8337	1.95271	-3.32193
SRR1394936	Brain	2.57067	1.96405	-3.32193	3.4715	-1.0435	-0.392869	2.03139	2.19243	4.99847	2.24397	-3.32193
SRR820468	Brain	2.58004	1.95936	-2.25117	3.50439	-2.45065	-2.83304	2.12142	1.89725	4.88068	2.12033	-3.32193
SRR1456903	Brain	2.7807	1.95747	-3.32193	3.53622	-1.35963	-2.21151	2.12188	3.00382	5.38773	2.3494	-3.32193
SRR1477773	Brain	2.84964	1.95703	-1.31342	3.51803	-1.72148	-1.83639	1.62758	2.32997	4.76779	1.7	-3.32193
SRR1348021	Brain	2.75124	1.95566	-2.92069	3.22321	-1.42829	-1.36262	2.34962	1.87656	4.62166	2.06285	-3.32193
SRR815232	Brain	3.18817	1.95495	-1.74182	3.36923	-2.59992	-3.32193	2.11479	2.08795	5.15253	1.72161	-3.32193
SRR1480875	Brain	2.64864	1.95435	-3.32193	3.39582	-2.65912	-3.32193	1.85617	2.70208	5.29723	2.52077	-3.32193
SRR1398839	Brain	2.26596	1.95202	-3.32193	3.32417	-2.39444	-2.73174	2.18153	1.46891	5.11973	2.21152	-3.32193
SRR1474754	Brain	2.54727	1.95161	-1.888	3.18068	-2.86027	-2.22671	2.12821	1.82571	4.99962	2.26409	-3.32193
SRR1368835	Brain	2.71562	1.95056	-2.28063	3.43562	-2.67576	-3.11259	2.54462	1.46735	4.93694	2.13316	-3.32193
SRR1343115	Brain	2.45124	1.94396	-2.06468	3.42911	-1.90243	-2.14662	1.97226	2.11024	4.67962	2.13168	-3.32193
SRR820107	Brain	3.24553	1.94269	-2.33113	3.58842	-1.24378	-1.04675	2.35341	1.89241	4.67809	1.84652	-3.32193
SRR1442356	Brain	2.89167	1.93903	-1.35817	3.5648	-1.32146	-2.65876	1.93132	2.12814	4.63265	2.03823	-3.32193
SRR615249	Brain	2.74057	1.93785	-3.12913	3.54229	-2.26234	-1.3366	2.55191	2.11386	4.76397	2.21905	-3.32193
SRR1500537	Brain	2.76088	1.93377	-1.56029	3.5035	-2.39506	-3.1214	2.24637	1.74242	4.57265	2.11304	-3.32193
SRR1360038	Brain	2.54453	1.93219	-1.77269	3.51115	-3.32193	-2.54205	2.01218	2.21665	4.95137	1.89279	-3.32193
SRR655864	Brain	3.29108	1.93172	-3.32193	3.2695	-1.65312	-0.671002	2.54675	2.18202	4.38539	2.09861	-3.32193
SRR663681	Brain	3.04022	1.93171	-2.62392	3.42565	-1.26902	-0.950974	1.99798	1.93279	4.91753	2.07846	-3.32193
SRR1410934	Brain	2.63332	1.93079	-1.42048	3.45817	-2.10865	-1.60689	2.22647	2.24056	4.71311	1.96745	-3.32193
SRR1402473	Brain	2.82725	1.92703	-1.50825	3.43025	-2.21748	-3.06936	2.43957	1.62088	4.78958	2.16629	-3.32193
SRR1093527	Brain	2.74502	1.92582	-3.32193	3.2364	-0.14267	0.137905	2.14202	1.98468	4.91386	2.19555	-3.32193
SRR657997	Brain	3.13483	1.92457	-2.43052	3.44243	-3.32193	-1.67452	2.33621	1.98213	4.72748	2.12163	-3.32193
SRR1434250	Brain	2.78222	1.92254	-1.58171	3.28436	-2.50762	-2.23396	1.74227	2.06121	5.01456	1.86262	-3.32193
SRR1498702	Brain	2.44894	1.92127	-1.34825	3.33674	-3.31153	-2.51133	1.98506	2.11747	4.7046	1.95351	-3.32193
SRR627451	Brain	3.51773	1.92073	-1.50882	4.01039	3.28823	3.71953	2.60621	3.52517	3.80541	2.68791	-3.32193
SRR1404168	Brain	2.62869	1.91878	-2.69529	3.29017	-2.46593	-1.99587	2.13835	1.61886	4.99407	2.2826	-3.32193
[truncated: 7,121 more rows]

## Sheet: Extended Data figure 5g
Cixu*NIST		Cixu*Cixu		Cixu*RNF43		2+1 Cixu-Cixu*NIST		2+1 Cixu-Cixu*RNF43		2+1 RNF43-RNF43*Cixu		Cixu-RNF43 Fv-IgG		Cixu.Fab-RNF43		RNF43.Fab-Cixu
-5.5	12.5	22	23.5	53	57	-0.5	10.5	20.5	25.5	46	51.5	67	74	56	59	39.5	44

## Sheet: Extended Data figure 5h
	Y-axis: IGF1R clearance (%)
X-axis: Time (hours)	Cixu*RNF43-37.39		Cixu-RNF43 Fv-IgG hIgG1 NGPVA
48	67	60.5	77.5	70
24	67.5	57.5	76.5	72
8	47.5	42.5	63.5	58.5
4	30	38	48	48
2	19	32	32.5	39.5
1	16	28	27	18
0	1	5	-3	12.5

## Sheet: Extended Data figure 5i
	Y-axis: IGF1R clearance (%)
X-axis: Dose (μg/mL)	Cixu x RNF43.37.39		Cixu-RNF43 Fv-IgG hIgG1 NGPVA
0.01	10.5	26	17	7.5
0.1	37.5	39	55	44
1	67.5	66.5	76.5	71
10	69	72	79.5	75
